# Supplementary material for: Identification of TEX101-associated Proteins Through Proteomic Measurement of Human Spermatozoa Homozygous for the Missense Variant rs35033974
Source: Mol Cell Proteomics. 2018 Nov 14;18(2):338–51. doi: 10.1074/mcp.RA118.001170 (PMC6356071; doi:10.1074/mcp.RA118.001170)
Supplement: supplemental Table S1 [file 141583_0_supp_225360_ph6hvr.xlsx]

## Sheet: Supplemental Table S1
Supplemental Table S1. Parameters of the unscheduled PRM assay for monitoring TEX101 protein in Glu-C digested sperm cell lysate and seminal plasma. [cm], carboxyamidomethyl; [ox], oxidation; IS, spike-in internal standard; V*, heavy-isotope-labeled 13C5, 15N L-Valine
Protein (gene symbol)	Peptide	Q1, m/z	Collision Energy, V	LC retention time, min	Peptide Type
TEX101_wild type	AITIVQHSSPPGLIVTSYSNYC[cm]E	1268.62	27	8.5	Light endogenous
TEX101_wild type	AITIVQHSSPPGLIV*TSYSNYC[cm]E	1271.63	27	8.5	Heavy IS
TEX101_G99V	AITIVQHSSPPVLIVTSYSNYC[cm]E	1289.65	27	9.2	Light endogenous
TEX101_G99V	AITIVQHSSPPVLIV*TSYSNYC[cm]E	1292.65	27	9.2	Heavy IS
TEX101	TAILATKGC[cm]IPE	637.345	27	6.8	Light endogenous control peptide

## Sheet: Supplemental Table S2
Supplemental Table S2. Parameters of a multiplex scheduled SRM assay for the quantification of TEX101 and other downregulated proteins in sperm cell samples from TEX101 G99V homozygotes and control fertile individuals. [cm], carboxyamidomethyl; IS, spike-in internal standard; K*, heavy-isotope-labeled 13C6, 15N2 L-Lysine; R*, heavy-isotope-labeled 13C6, 15N4 L-Arginine
Protein (gene symbol)	Peptide	Q1, m/z	Q3, m/z	Collision Energy, V	Dwell time, ms	LC retention time, min	Peptide Type
TEX101	AGTETAILATK	538.3	1004.56	21.6	20	13.2	Light endogenous
TEX101	AGTETAILATK	538.3	846.493	21.6	20	13.2	Light endogenous
TEX101	AGTETAILATK	538.3	717.451	21.6	20	13.2	Light endogenous
TEX101	AGTETAILATK*	542.3	1012.58	21.6	20	13.2	Heavy IS
TEX101	AGTETAILATK*	542.3	854.507	21.6	20	13.2	Heavy IS
TEX101	AGTETAILATK*	542.3	725.465	21.6	20	13.2	Heavy IS
DPEP3	SWSEEELQGVLR	716.857	1159.6	27.7	20	20.8	Light endogenous
DPEP3	SWSEEELQGVLR	716.857	814.478	27.7	20	20.8	Light endogenous
DPEP3	SWSEEELQGVLR	716.857	444.293	27.7	20	20.8	Light endogenous
DPEP3	SWSEEELQGVLR*	721.861	1169.6	27.7	20	20.8	Heavy IS
DPEP3	SWSEEELQGVLR*	721.861	824.486	27.7	20	20.8	Heavy IS
DPEP3	SWSEEELQGVLR*	721.861	454.301	27.7	20	20.8	Heavy IS
SPAM1	SPLPVFAYTR	575.816	853.457	21.8799	20	20.3	Light endogenous
SPAM1	SPLPVFAYTR	575.816	657.335	21.8799	20	20.3	Light endogenous
SPAM1	SPLPVFAYTR	575.816	298.176	21.8799	20	20.3	Light endogenous
SPAM1	SPLPVFAYTR*	580.82	863.465	22.0495	20	20.3	Heavy IS
SPAM1	SPLPVFAYTR*	580.82	667.344	22.0495	20	20.3	Heavy IS
SPAM1	SPLPVFAYTR*	580.82	298.176	22.0495	20	20.3	Heavy IS
SPACA3	ITQEPQGLGYWEAWR	917.449	1362.66	33.4612	20	23.2	Light endogenous
SPACA3	ITQEPQGLGYWEAWR	917.449	967.442	33.4612	20	23.2	Light endogenous
SPACA3	ITQEPQGLGYWEAWR	917.449	432.235	33.4612	20	23.2	Light endogenous
SPACA3	ITQEPQGLGYWEAWR*	922.453	1372.67	33.6309	20	23.2	Heavy IS
SPACA3	ITQEPQGLGYWEAWR*	922.453	977.45	33.6309	20	23.2	Heavy IS
SPACA3	ITQEPQGLGYWEAWR*	922.453	442.244	33.6309	20	23.2	Heavy IS
ZPBP2	DFLEPLSGLYTC[cm]TLSYK	1003.99	1502.76	36.395	20	26.9	Light endogenous
ZPBP2	DFLEPLSGLYTC[cm]TLSYK	1003.99	397.208	36.395	20	26.9	Light endogenous
ZPBP2	DFLEPLSGLYTC[cm]TLSYK	1003.99	376.187	36.395	20	26.9	Light endogenous
ZPBP2	DFLEPLSGLYTC[cm]TLSYK*	1008	1510.77	36.5309	20	26.9	Heavy IS
ZPBP2	DFLEPLSGLYTC[cm]TLSYK*	1008	405.222	36.5309	20	26.9	Heavy IS
ZPBP2	DFLEPLSGLYTC[cm]TLSYK*	1008	376.187	36.5309	20	26.9	Heavy IS
ACR	VQPTNVC[cm]AGYPVGK	745.377	400.255	27.628	20	12.9	Light endogenous
ACR	VQPTNVC[cm]AGYPVGK	745.377	631.814	27.628	20	12.9	Light endogenous
ACR	VQPTNVC[cm]AGYPVGK	745.377	228.134	27.628	20	12.9	Light endogenous
ACR	VQPTNVC[cm]AGYPVGK*	749.384	408.27	27.7638	20	12.9	Heavy IS
ACR	VQPTNVC[cm]AGYPVGK*	749.384	635.821	27.7638	20	12.9	Heavy IS
ACR	VQPTNVC[cm]AGYPVGK*	749.384	228.134	27.7638	20	12.9	Heavy IS
ACRBP	FFALLTPTWK	612.344	531.293	23.1182	20	26.3	Light endogenous
ACRBP	FFALLTPTWK	612.344	295.144	23.1182	20	26.3	Light endogenous
ACRBP	FFALLTPTWK	612.344	366.181	23.1182	20	26.3	Light endogenous
ACRBP	FFALLTPTWK*	616.351	539.307	23.254	20	26.3	Heavy IS
ACRBP	FFALLTPTWK*	616.351	295.144	23.254	20	26.3	Heavy IS
ACRBP	FFALLTPTWK*	616.351	366.181	23.254	20	26.3	Heavy IS
IZUMO3	GVFIYQGK	456.252	755.409	17.8266	20	15.6	Light endogenous
IZUMO3	GVFIYQGK	456.252	608.34	17.8266	20	15.6	Light endogenous
IZUMO3	GVFIYQGK	456.252	495.256	17.8266	20	15.6	Light endogenous
IZUMO3	GVFIYQGK*	460.26	763.423	17.9625	20	15.6	Heavy IS
IZUMO3	GVFIYQGK*	460.26	616.354	17.9625	20	15.6	Heavy IS
IZUMO3	GVFIYQGK*	460.26	503.27	17.9625	20	15.6	Heavy IS
ADAM29	IFGAGANTASETC[cm]YK	795.366	858.366	29.3226	20	14.1	Light endogenous
ADAM29	IFGAGANTASETC[cm]YK	795.366	571.254	29.3226	20	14.1	Light endogenous
ADAM29	IFGAGANTASETC[cm]YK	795.366	470.207	29.3226	20	14.1	Light endogenous
ADAM29	IFGAGANTASETC[cm]YK*	799.373	866.38	29.4584	20	14.1	Heavy IS
ADAM29	IFGAGANTASETC[cm]YK*	799.373	579.269	29.4584	20	14.1	Heavy IS
ADAM29	IFGAGANTASETC[cm]YK*	799.373	478.221	29.4584	20	14.1	Heavy IS
LY6K	ENTFEC[cm]QNPR	647.777	803.346	24.3193	20	10.3	Light endogenous
LY6K	ENTFEC[cm]QNPR	647.777	674.304	24.3193	20	10.3	Light endogenous
LY6K	ENTFEC[cm]QNPR	647.777	272.172	24.3193	20	10.3	Light endogenous
LY6K	ENTFEC[cm]QNPR*	652.781	813.355	24.489	20	10.3	Heavy IS
LY6K	ENTFEC[cm]QNPR*	652.781	684.312	24.489	20	10.3	Heavy IS
LY6K	ENTFEC[cm]QNPR*	652.781	282.18	24.489	20	10.3	Heavy IS

## Sheet: Supplemental Table S3
Supplemental Table S3. List of splice donor, missense and Loss of Function (LOF) Single Nucleotide Polymorphisms (SNPs) in TEX101 gene obtained from Genome Aggregation Database (gnomAD). Exome and Genome sequencing data from 138,632 unrelated individuals are provided. TEX101 SNPs were ranked according to the variant allele frequency. [Transcript: ENST00000598265 (5 coding exons)]
Chromosome	Position	RSID	Reference	Alternate	Consequence	Protein Consequence	Transcript Consequence	Annotation	Flags	Allele Count	Allele Number	Number of Homozygotes	Allele Frequency	Allele Count African	Allele Number African	Homozygote Count African	Allele Count Ashkenazi Jewish	Allele Number Ashkenazi Jewish	Homozygote Count Ashkenazi Jewish	Allele Count East Asian	Allele Number East Asian	Homozygote Count East Asian	Allele Count European (Finnish)	Allele Number European (Finnish)	Homozygote Count European (Finnish)	Allele Count European (Non-Finnish)	Allele Number European (Non-Finnish)	Homozygote Count European (Non-Finnish)	Allele Count Latino	Allele Number Latino	Homozygote Count Latino	Allele Count Other	Allele Number Other	Homozygote Count Other	Allele Count South Asian	Allele Number South Asian	Homozygote Count South Asian
19	43920612	rs35033974	G	T	p.Gly117Val	p.Gly117Val	c.350G>T	missense		23259	277160	1313	0.08392	479	24032	6	588	10150	9	5	18862	0	2998	25792	170	15769	126664	1011	1801	34420	58	600	6460	35	1019	30780	24
19	43907013	.	T	C	c.-283+2T>C		c.-283+2T>C	splice donor	LC LoF	15	30964	0	0.0004844	15	8730	0	0	302	0	0	1622	0	0	3490	0	0	15002	0	0	838	0	0	980	0	0	0	0
19	43922326	rs142971780	T	C	p.Ile194Thr	p.Ile194Thr	c.581T>C	missense		110	277126	0	0.0003969	96	24032	0	0	10150	0	0	18870	0	0	25776	0	3	126640	0	8	34416	0	3	6464	0	0	30778	0
19	43920639	rs201937290	A	G	p.Tyr126Cys	p.Tyr126Cys	c.377A>G	missense		58	277176	0	0.0002093	2	24034	0	0	10150	0	0	18868	0	1	25786	0	51	126672	0	4	34418	0	0	6466	0	0	30782	0
19	43920564	rs148052365	C	T	p.Pro101Leu	p.Pro101Leu	c.302C>T	missense		52	276944	0	0.0001878	7	24030	0	0	10142	0	38	18870	0	0	25782	0	4	126468	0	0	34414	0	1	6462	0	2	30776	0
19	43922365	rs78902246	T	C	p.Ile207Thr	p.Ile207Thr	c.620T>C	missense		52	277216	0	0.0001876	1	24028	0	0	10150	0	0	18870	0	0	25794	0	48	126706	0	1	34420	0	1	6466	0	1	30782	0
19	43920036	rs766469333	C	G	p.Gln7Glu	p.Gln7Glu	c.19C>G	missense		45	277022	0	0.0001624	0	24028	0	0	10144	0	44	18868	0	0	25782	0	0	126554	0	0	34404	0	0	6464	0	1	30778	0
19	43922141	.	A	G	p.Lys186Arg	p.Lys186Arg	c.557A>G	missense		4	30976	0	0.0001291	0	8732	0	0	302	0	0	1622	0	0	3494	0	4	15006	0	0	838	0	0	982	0	0	0	0
19	43920611	rs138376066	G	A	p.Gly117Ser	p.Gly117Ser	c.349G>A	missense		32	277188	1	0.0001154	21	24030	0	0	10148	0	1	18864	0	0	25794	0	1	126684	0	4	34420	1	0	6466	0	5	30782	0
19	43920299	rs142541522	C	T	p.Ala56Val	p.Ala56Val	c.167C>T	missense		24	276482	1	8.68e-05	18	24026	1	0	10112	0	0	18860	0	0	25776	0	0	126212	0	6	34310	0	0	6444	0	0	30742	0
19	43922381	rs777047542	G	A	p.Met212Ile	p.Met212Ile	c.636G>A	missense		22	277220	0	7.936e-05	1	24036	0	0	10152	0	21	18870	0	0	25794	0	0	126700	0	0	34418	0	0	6468	0	0	30782	0
19	43922332	rs764029274	C	T	p.Ser196Leu	p.Ser196Leu	c.587C>T	missense		20	277120	0	7.217e-05	2	24036	0	0	10150	0	17	18870	0	0	25770	0	1	126634	0	0	34418	0	0	6464	0	0	30778	0
19	43920620	rs377389343	G	A	p.Val120Met	p.Val120Met	c.358G>A	missense		20	277200	0	7.215e-05	11	24040	0	0	10152	0	0	18866	0	0	25792	0	4	126682	0	3	34420	0	1	6466	0	1	30782	0
19	43920570	rs765008387	G	C	p.Gly103Ala	p.Gly103Ala	c.308G>C	missense		18	277086	0	6.496e-05	0	24034	0	0	10148	0	18	18870	0	0	25790	0	0	126588	0	0	34416	0	0	6458	0	0	30782	0
19	43920292	rs149149646	G	A	p.Val54Met	p.Val54Met	c.160G>A	missense		14	245526	0	5.702e-05	0	15296	0	9	9818	0	0	17240	0	0	22280	0	2	111186	0	3	33496	0	0	5464	0	0	30746	0
19	43920254	rs767955623	G	C	p.Gly41Ala	p.Gly41Ala	c.122G>C	missense		12	242094	0	4.957e-05	0	15240	0	0	9496	0	0	17166	0	0	22130	0	0	109544	0	0	32816	0	0	5384	0	12	30318	0
19	43922422	rs202125042	C	T	p.Ala226Val	p.Ala226Val	c.677C>T	missense		13	277226	0	4.689e-05	0	24028	0	5	10152	0	0	18870	0	0	25794	0	2	126714	0	6	34418	0	0	6468	0	0	30782	0
19	43922452	rs765107389	G	A	p.Arg236Gln	p.Arg236Gln	c.707G>A	missense		13	277220	0	4.689e-05	2	24028	0	0	10152	0	1	18864	0	0	25790	0	2	126718	0	0	34418	0	0	6468	0	8	30782	0
19	43920075	rs373367579	G	A	p.Gly20Arg	p.Gly20Arg	c.58G>A	missense		11	277188	0	3.968e-05	0	24028	0	0	10152	0	0	18870	0	0	25790	0	11	126682	0	0	34418	0	0	6466	0	0	30782	0
19	43922126	rs201420804	G	A	p.Arg181Gln	p.Arg181Gln	c.542G>A	missense		11	277216	0	3.968e-05	2	24036	0	0	10152	0	0	18868	0	0	25792	0	7	126700	0	1	34420	0	0	6466	0	1	30782	0
19	43920681	rs751959202	A	T	p.Gln140Leu	p.Gln140Leu	c.419A>T	missense		10	276756	0	3.613e-05	0	24034	0	0	10098	0	0	18868	0	8	25768	0	2	126370	0	0	34402	0	0	6464	0	0	30752	0
19	43922364	rs775033158	A	T	p.Ile207Phe	p.Ile207Phe	c.619A>T	missense		1	30962	0	3.23e-05	0	8722	0	0	300	0	0	1620	0	0	3494	0	1	15006	0	0	838	0	0	982	0	0	0	0
19	43920696	.	G	T	p.Ser145Ile	p.Ser145Ile	c.434G>T	missense		1	30972	0	3.229e-05	0	8730	0	0	300	0	0	1622	0	0	3494	0	1	15010	0	0	838	0	0	978	0	0	0	0
19	43922080	.	A	T	p.Thr166Ser	p.Thr166Ser	c.496A>T	missense		1	30972	0	3.229e-05	1	8728	0	0	302	0	0	1620	0	0	3492	0	0	15012	0	0	838	0	0	980	0	0	0	0
19	43922125	rs867355252	C	T	p.Arg181Ter	p.Arg181Ter	c.541C>T	stop gained		1	30972	0	3.229e-05	1	8724	0	0	302	0	0	1622	0	0	3494	0	0	15010	0	0	838	0	0	982	0	0	0	0
19	43922377	.	T	C	p.Leu211Pro	p.Leu211Pro	c.632T>C	missense		1	30974	0	3.229e-05	0	8732	0	0	302	0	0	1622	0	0	3492	0	1	15006	0	0	838	0	0	982	0	0	0	0
19	43922115	rs775781538	T	A	p.Asn177Lys	p.Asn177Lys	c.531T>A	missense		1	30978	0	3.228e-05	0	8726	0	0	302	0	1	1622	0	0	3494	0	0	15014	0	0	838	0	0	982	0	0	0	0
19	43910673	rs11669801	T	C	c.15+2T>C		c.15+2T>C	splice donor		6	193352	0	3.103e-05	2	12302	0	0	7144	0	0	13046	0	0	19138	0	3	88528	0	0	24844	0	1	4144	0	0	24206	0
19	43920549	rs145466151	C	T	p.Thr96Met	p.Thr96Met	c.287C>T	missense		7	276494	0	2.532e-05	1	24028	0	0	10090	0	1	18868	0	0	25770	0	1	126160	0	0	34372	0	0	6456	0	4	30750	0
19	43922429	rs772581272	A	ACAT	p.His229dup	p.His229dup	c.687_689dupTCA	inframe insertion		7	277228	0	2.525e-05	0	24032	0	0	10152	0	0	18870	0	0	25794	0	5	126714	0	0	34420	0	0	6464	0	2	30782	0
19	43920066	rs764723968	G	GA	p.Ala18SerfsTer46	p.Ala18SerfsTer46	c.51dupA	frameshift		6	246232	0	2.437e-05	0	15304	0	0	9850	0	0	17248	0	0	22272	0	0	111710	0	6	33582	0	0	5484	0	0	30782	0
19	43922075	rs780907262	T	G	p.Leu164Trp	p.Leu164Trp	c.491T>G	missense		6	246260	0	2.436e-05	0	15304	0	0	9850	0	0	17248	0	0	22300	0	2	111710	0	2	33582	0	2	5484	0	0	30782	0
19	43922096	.	C	T	p.Pro171Leu	p.Pro171Leu	c.512C>T	missense		6	246260	0	2.436e-05	0	15304	0	0	9850	0	0	17248	0	0	22300	0	6	111710	0	0	33582	0	0	5484	0	0	30782	0
19	43910659	rs189702326	G	A	p.Met1?	p.Met1?	c.3G>A	start lost		5	210548	0	2.375e-05	0	12766	0	0	8406	0	0	13912	0	0	20028	0	0	94452	0	5	28826	0	0	4576	0	0	27582	0
19	43920569	rs761316843	G	A	p.Gly103Arg	p.Gly103Arg	c.307G>A	missense		5	246104	0	2.032e-05	0	15304	0	0	9844	0	0	17248	0	0	22296	0	5	111574	0	0	33576	0	0	5480	0	0	30782	0
19	43922380	rs371666096	T	G	p.Met212Arg	p.Met212Arg	c.635T>G	missense		5	246252	0	2.03e-05	0	15304	0	0	9850	0	0	17248	0	0	22300	0	4	111700	0	1	33582	0	0	5486	0	0	30782	0
19	43920664	rs751457039	C	CAAAG	p.Asp136GlufsTer12	p.Asp136GlufsTer12	c.404_407dupAAGA	frameshift		5	277032	0	1.805e-05	0	24032	0	0	10134	0	0	18870	0	0	25784	0	5	126554	0	0	34412	0	0	6466	0	0	30780	0
19	43922429	rs772581272	ACAT	A	p.His229del	p.His229del	c.687_689delTCA	inframe deletion		5	277228	0	1.804e-05	5	24032	0	0	10152	0	0	18870	0	0	25794	0	0	126714	0	0	34420	0	0	6464	0	0	30782	0
19	43920251	rs766236490	C	T	p.Ser40Leu	p.Ser40Leu	c.119C>T	missense		4	238946	0	1.674e-05	0	15190	0	1	9186	0	1	17056	0	0	21996	0	2	108410	0	0	32004	0	0	5282	0	0	29822	0
19	43922542	rs778109527	T	C	p.Phe266Ser	p.Phe266Ser	c.797T>C	missense		4	245670	0	1.628e-05	0	15304	0	0	9816	0	0	17248	0	0	22218	0	0	111390	0	4	33550	0	0	5476	0	0	30668	0
19	43920585	rs766899978	C	A	p.Thr108Lys	p.Thr108Lys	c.323C>A	missense		4	246198	0	1.625e-05	0	15304	0	0	9848	0	4	17248	0	0	22298	0	0	111652	0	0	33582	0	0	5484	0	0	30782	0
19	43920633	.	G	C	p.Ser124Thr	p.Ser124Thr	c.371G>C	missense		4	246220	0	1.625e-05	0	15304	0	0	9850	0	0	17248	0	0	22292	0	0	111678	0	4	33582	0	0	5484	0	0	30782	0
19	43922056	rs531917855	T	A	p.Cys158Ser	p.Cys158Ser	c.472T>A	missense		4	246262	0	1.624e-05	0	15304	0	0	9850	0	4	17248	0	0	22298	0	0	111714	0	0	33582	0	0	5484	0	0	30782	0
19	43922472	rs757828229	A	G	p.Thr243Ala	p.Thr243Ala	c.727A>G	missense		4	246250	0	1.624e-05	0	15304	0	0	9850	0	0	17248	0	0	22298	0	4	111706	0	0	33578	0	0	5484	0	0	30782	0
19	43920391	rs770619917	G	A	p.Ala87Thr	p.Ala87Thr	c.259G>A	missense		3	236600	0	1.268e-05	0	15202	0	0	8846	0	0	17100	0	0	21660	0	0	107554	0	2	32260	0	0	5282	0	1	28696	0
19	43920093	rs746517546	C	T	p.His26Tyr	p.His26Tyr	c.76C>T	missense		3	246260	0	1.218e-05	0	15304	0	0	9850	0	0	17248	0	0	22298	0	2	111712	0	1	33582	0	0	5484	0	0	30782	0
19	43922088	rs769859550	C	G	p.Phe168Leu	p.Phe168Leu	c.504C>G	missense		3	246256	0	1.218e-05	0	15304	0	0	9850	0	0	17248	0	0	22300	0	3	111706	0	0	33582	0	0	5484	0	0	30782	0
19	43922123	rs547991979	C	T	p.Thr180Ile	p.Thr180Ile	c.539C>T	missense		3	246242	0	1.218e-05	3	15304	0	0	9850	0	0	17248	0	0	22298	0	0	111694	0	0	33582	0	0	5484	0	0	30782	0
19	43922446	.	A	G	p.Gln234Arg	p.Gln234Arg	c.701A>G	missense		3	246264	0	1.218e-05	0	15304	0	3	9850	0	0	17248	0	0	22300	0	0	111712	0	0	33582	0	0	5486	0	0	30782	0
19	43920055	rs759736291	C	T	p.Thr13Ile	p.Thr13Ile	c.38C>T	missense		3	277196	0	1.082e-05	1	24032	0	0	10152	0	0	18870	0	0	25792	0	2	126688	0	0	34416	0	0	6464	0	0	30782	0
19	43920608	rs748271952	C	A	p.Pro116Thr	p.Pro116Thr	c.346C>A	missense		3	277204	0	1.082e-05	2	24036	0	0	10150	0	0	18868	0	0	25794	0	1	126688	0	0	34420	0	0	6466	0	0	30782	0
19	43920625	rs757824116	C	CT	p.Ser122PhefsTer4	p.Ser122PhefsTer4	c.364dupT	frameshift		3	277198	0	1.082e-05	0	24038	0	0	10152	0	0	18868	0	0	25790	0	3	126682	0	0	34420	0	0	6466	0	0	30782	0
19	43922353	rs745380105	G	A	p.Cys203Tyr	p.Cys203Tyr	c.608G>A	missense		3	277212	0	1.082e-05	0	24028	0	0	10152	0	0	18870	0	0	25794	0	0	126700	0	3	34420	0	0	6466	0	0	30782	0
19	43922364	rs775033158	ATTGGCTGCAGGCTGATGTC	A	p.Ile207MetfsTer4	p.Ile207MetfsTer4	c.621_639delTGGCTGCAGGCTGATGTCT	frameshift		3	277206	0	1.082e-05	0	24026	0	0	10150	0	0	18868	0	0	25794	0	3	126698	0	0	34420	0	0	6468	0	0	30782	0
19	43920262	.	C	G	p.Leu44Val	p.Leu44Val	c.130C>G	missense		2	242822	0	8.236e-06	0	15254	0	0	9560	0	0	17182	0	0	22170	0	0	109866	0	0	32978	0	0	5392	0	2	30420	0
19	43920272	rs767008128	A	C	p.Gln47Pro	p.Gln47Pro	c.140A>C	missense		2	243908	0	8.2e-06	0	15268	0	0	9666	0	0	17218	0	1	22216	0	0	110332	0	0	33184	0	1	5428	0	0	30596	0
19	43920272	rs767008128	A	T	p.Gln47Leu	p.Gln47Leu	c.140A>T	missense		2	243908	0	8.2e-06	0	15268	0	0	9666	0	0	17218	0	0	22216	0	2	110332	0	0	33184	0	0	5428	0	0	30596	0
19	43920707	rs752679478	G	T	p.Ala149Ser	p.Ala149Ser	c.445G>T	missense		2	244046	0	8.195e-06	0	15286	0	0	9620	0	0	17246	0	0	22168	0	2	110326	0	0	33366	0	0	5436	0	0	30598	0
19	43920530	rs768596267	G	A	p.Glu90Lys	p.Glu90Lys	c.268G>A	missense		2	245000	0	8.163e-06	0	15294	0	0	9762	0	0	17244	0	0	22218	0	1	110800	0	1	33534	0	0	5466	0	0	30682	0
19	43920692	rs755381597	T	C	p.Phe144Leu	p.Phe144Leu	c.430T>C	missense		2	245470	0	8.148e-06	0	15302	0	0	9774	0	0	17246	0	0	22246	0	2	111160	0	0	33534	0	0	5478	0	0	30730	0
19	43920690	.	A	G	p.Glu143Gly	p.Glu143Gly	c.428A>G	missense		2	245504	0	8.147e-06	0	15300	0	0	9774	0	0	17246	0	0	22252	0	2	111182	0	0	33530	0	0	5474	0	0	30746	0
19	43920325	rs772714128	A	C	p.Thr65Pro	p.Thr65Pro	c.193A>C	missense		2	245804	0	8.137e-06	0	15302	0	0	9826	0	0	17236	0	0	22290	0	1	111440	0	0	33476	0	1	5470	0	0	30764	0
19	43920668	rs757064935	G	GA	p.Asp136GlufsTer11	p.Asp136GlufsTer11	c.407dupA	frameshift		2	246056	0	8.128e-06	0	15304	0	0	9834	0	0	17248	0	0	22292	0	0	111544	0	0	33570	0	0	5484	0	2	30780	0
19	43922320	rs752499053	G	A	p.Gly192Asp	p.Gly192Asp	c.575G>A	missense		2	246120	0	8.126e-06	1	15304	0	0	9850	0	1	17248	0	0	22274	0	0	111610	0	0	33576	0	0	5482	0	0	30776	0
19	43920578	rs750781450	G	A	p.Ala106Thr	p.Ala106Thr	c.316G>A	missense		2	246166	0	8.125e-06	0	15304	0	0	9850	0	0	17248	0	0	22298	0	2	111624	0	0	33580	0	0	5480	0	0	30782	0
19	43922514	.	C	T	p.Pro257Ser	p.Pro257Ser	c.769C>T	missense		2	246152	0	8.125e-06	1	15304	0	0	9842	0	0	17248	0	0	22278	0	1	111646	0	0	33570	0	0	5482	0	0	30782	0
19	43920582	rs202244775	T	C	p.Ile107Thr	p.Ile107Thr	c.320T>C	missense		2	246182	0	8.124e-06	0	15304	0	0	9848	0	2	17248	0	0	22298	0	0	111640	0	0	33580	0	0	5482	0	0	30782	0
19	43920640	rs777727692	CTG	C	p.Cys127Ter	p.Cys127Ter	c.381_382delTG	frameshift		2	246194	0	8.124e-06	2	15304	0	0	9848	0	0	17248	0	0	22294	0	0	111656	0	0	33580	0	0	5484	0	0	30780	0
19	43920046	rs774359344	C	T	p.Ser10Phe	p.Ser10Phe	c.29C>T	missense		2	246212	0	8.123e-06	0	15304	0	2	9846	0	0	17248	0	0	22298	0	0	111674	0	0	33578	0	0	5484	0	0	30780	0
19	43922060	rs147832314	C	T	p.Pro159Leu	p.Pro159Leu	c.476C>T	missense		2	246256	0	8.122e-06	0	15304	0	0	9850	0	0	17248	0	0	22298	0	2	111708	0	0	33582	0	0	5484	0	0	30782	0
19	43922361	rs758031348	A	G	p.Met206Val	p.Met206Val	c.616A>G	missense		2	246242	0	8.122e-06	0	15304	0	0	9850	0	1	17248	0	0	22298	0	0	111692	0	0	33582	0	0	5486	0	1	30782	0
19	43922364	rs775033158	A	G	p.Ile207Val	p.Ile207Val	c.619A>G	missense		2	246244	0	8.122e-06	0	15304	0	0	9850	0	0	17248	0	0	22300	0	2	111692	0	0	33582	0	0	5486	0	0	30782	0
19	43922495	rs781479770	G	A	p.Trp250Ter	p.Trp250Ter	c.750G>A	stop gained		2	246240	0	8.122e-06	0	15304	0	0	9850	0	0	17248	0	0	22296	0	1	111700	0	1	33576	0	0	5484	0	0	30782	0
19	43922497	rs748485642	G	T	p.Gly251Val	p.Gly251Val	c.752G>T	missense		2	246240	0	8.122e-06	0	15304	0	0	9850	0	0	17248	0	0	22294	0	2	111702	0	0	33576	0	0	5484	0	0	30782	0
19	43920064	.	A	C	p.Glu16Ala	p.Glu16Ala	c.47A>C	missense		2	246262	0	8.121e-06	0	15304	0	0	9850	0	1	17248	0	0	22300	0	0	111712	0	0	33582	0	0	5484	0	1	30782	0
19	43920085	rs758339233	G	A	p.Arg23His	p.Arg23His	c.68G>A	missense		2	246260	0	8.121e-06	1	15304	0	0	9850	0	0	17248	0	0	22296	0	1	111714	0	0	33582	0	0	5484	0	0	30782	0
19	43922101	rs770448264	C	G	p.Leu173Val	p.Leu173Val	c.517C>G	missense		2	246260	0	8.121e-06	0	15304	0	0	9850	0	0	17248	0	0	22300	0	2	111710	0	0	33582	0	0	5484	0	0	30782	0
19	43922431	rs763972247	A	G	p.His229Arg	p.His229Arg	c.686A>G	missense		2	246264	0	8.121e-06	0	15304	0	0	9850	0	0	17248	0	0	22300	0	0	111712	0	0	33582	0	1	5486	0	1	30782	0
19	43920278	rs200993059	G	A	p.Gly49Asp	p.Gly49Asp	c.146G>A	missense		2	275278	0	7.265e-06	0	24010	0	0	10016	0	0	18846	0	0	25740	0	2	125472	0	0	34136	0	0	6412	0	0	30646	0
19	43920525	rs747560230	G	T	p.Gly88Val	p.Gly88Val	c.263G>T	missense		2	275452	0	7.261e-06	0	24028	0	0	10022	0	0	18860	0	0	25676	0	2	125466	0	0	34346	0	0	6436	0	0	30618	0
19	43920283	.	T	C	p.Ser51Pro	p.Ser51Pro	c.151T>C	missense		2	276292	0	7.239e-06	2	24022	0	0	10112	0	0	18860	0	0	25754	0	0	126040	0	0	34342	0	0	6446	0	0	30716	0
19	43920587	rs751998803	A	G	p.Ile109Val	p.Ile109Val	c.325A>G	missense		2	277180	0	7.216e-06	0	24036	0	0	10150	0	0	18866	0	0	25792	0	2	126670	0	0	34420	0	0	6464	0	0	30782	0
19	43910663	.	G	T	p.Ala3Ser	p.Ala3Ser	c.7G>T	missense		1	207370	0	4.822e-06	0	12574	0	0	8190	0	0	13718	0	0	19870	0	1	93092	0	0	28364	0	0	4496	0	0	27066	0
19	43910659	rs189702326	G	C	p.Met1?	p.Met1?	c.3G>C	start lost		1	210548	0	4.75e-06	0	12766	0	0	8406	0	0	13912	0	0	20028	0	1	94452	0	0	28826	0	0	4576	0	0	27582	0
19	43920395	rs774198060	G	A	c.262+1G>A		c.262+1G>A	splice donor		1	234980	0	4.256e-06	0	15168	0	0	8676	0	0	17098	0	0	21522	0	1	106860	0	0	32138	0	0	5250	0	0	28268	0
19	43920239	rs762311056	TTTTCTCCTCAGCGGGC	T	c.119-11_123delTTTCT...		c.119-11_123delTTTCTCCTCAGCGGGC	splice acceptor		1	238448	0	4.194e-06	0	15172	0	0	9168	0	0	17020	0	0	21956	0	0	108328	0	1	31732	0	0	5264	0	0	29808	0
19	43920379	.	CTAA	C	p.Ile85del	p.Ile85del	c.252_254delAAT	inframe deletion		1	239624	0	4.173e-06	1	15216	0	0	9196	0	0	17120	0	0	21878	0	0	108862	0	0	32446	0	0	5328	0	0	29578	0
19	43920254	rs767955623	G	T	p.Gly41Val	p.Gly41Val	c.122G>T	missense		1	242094	0	4.131e-06	0	15240	0	0	9496	0	0	17166	0	0	22130	0	0	109544	0	1	32816	0	0	5384	0	0	30318	0
19	43920255	rs753567906	CCTAGAGCTGTATTGT	C	p.Leu42_Cys46del	p.Leu42_Cys46del	c.125_139delTAGAGCTGTATTGTC	inframe deletion		1	242056	0	4.131e-06	1	15244	0	0	9494	0	0	17164	0	0	22124	0	0	109520	0	0	32820	0	0	5386	0	0	30304	0
19	43920361	.	C	T	p.Leu77Phe	p.Leu77Phe	c.229C>T	missense		1	243306	0	4.11e-06	0	15258	0	0	9588	0	0	17136	0	0	22190	0	0	110560	0	1	32730	0	0	5408	0	0	30436	0
19	43920351	.	C	A	p.Asp73Glu	p.Asp73Glu	c.219C>A	missense		1	244102	0	4.097e-06	0	15264	0	0	9668	0	0	17142	0	0	22244	0	0	110870	0	0	32900	0	0	5426	0	1	30588	0
19	43920277	rs755705585	G	A	p.Gly49Ser	p.Gly49Ser	c.145G>A	missense		1	244346	0	4.093e-06	0	15280	0	0	9710	0	0	17228	0	0	22246	0	0	110500	0	0	33298	0	0	5434	0	1	30650	0
19	43920349	.	G	A	p.Asp73Asn	p.Asp73Asn	c.217G>A	missense		1	244562	0	4.089e-06	0	15276	0	0	9708	0	0	17162	0	1	22248	0	0	111034	0	0	33056	0	0	5442	0	0	30636	0
19	43920293	.	T	C	p.Val54Ala	p.Val54Ala	c.161T>C	missense		1	245530	0	4.073e-06	0	15296	0	0	9816	0	0	17242	0	0	22284	0	0	111194	0	0	33504	0	0	5460	0	1	30734	0
19	43920545	rs748315989	G	T	p.Ala95Ser	p.Ala95Ser	c.283G>T	missense		1	245532	0	4.073e-06	0	15302	0	0	9808	0	0	17242	0	0	22264	0	1	111146	0	0	33546	0	0	5474	0	0	30750	0
19	43920311	.	A	G	p.Asn60Ser	p.Asn60Ser	c.179A>G	missense		1	245870	0	4.067e-06	0	15302	0	0	9830	0	0	17248	0	0	22290	0	0	111430	0	0	33532	0	0	5474	0	1	30764	0
19	43920320	rs779380495	A	G	p.Asn63Ser	p.Asn63Ser	c.188A>G	missense		1	245886	0	4.067e-06	1	15304	0	0	9820	0	0	17244	0	0	22290	0	0	111472	0	0	33518	0	0	5474	0	0	30764	0
19	43920555	rs764658038	GCT	G	p.Cys99HisfsTer26	p.Cys99HisfsTer26	c.294_295delCT	frameshift		1	245874	0	4.067e-06	0	15302	0	0	9828	0	0	17244	0	0	22288	0	0	111386	0	1	33576	0	0	5476	0	0	30774	0
19	43920315	.	G	A	p.Met61Ile	p.Met61Ile	c.183G>A	missense		1	245912	0	4.066e-06	0	15304	0	0	9828	0	0	17248	0	0	22292	0	1	111462	0	0	33536	0	0	5474	0	0	30768	0
19	43920321	rs746376695	C	G	p.Asn63Lys	p.Asn63Lys	c.189C>G	missense		1	245912	0	4.066e-06	0	15304	0	0	9822	0	0	17246	0	0	22292	0	0	111482	0	1	33524	0	0	5476	0	0	30766	0
19	43920558	rs752320097	G	GAGGAGGC	p.Cys99Ter	p.Cys99Ter	c.296_297insAGGAGGC	stop gained		1	245918	0	4.066e-06	0	15300	0	0	9832	0	0	17246	0	0	22286	0	0	111434	0	1	33568	0	0	5478	0	0	30774	0
19	43920136	.	G	A	c.118+1G>A		c.118+1G>A	splice donor		1	246038	0	4.064e-06	0	15298	0	0	9842	0	0	17242	0	0	22290	0	0	111578	0	1	33544	0	0	5480	0	0	30764	0
19	43920664	rs751457039	C	G	p.Asp134Glu	p.Asp134Glu	c.402C>G	missense		1	246058	0	4.064e-06	0	15304	0	0	9832	0	0	17248	0	0	22290	0	1	111546	0	0	33574	0	0	5484	0	0	30780	0
19	43920666	.	A	G	p.Lys135Arg	p.Lys135Arg	c.404A>G	missense		1	246078	0	4.064e-06	0	15304	0	0	9834	0	0	17248	0	0	22292	0	0	111560	0	0	33574	0	0	5484	0	1	30782	0
19	43920040	.	C	T	p.Thr8Ile	p.Thr8Ile	c.23C>T	missense		1	246148	0	4.063e-06	0	15304	0	0	9846	0	0	17248	0	0	22296	0	0	111618	0	1	33574	0	0	5484	0	0	30778	0
19	43920133	.	C	A	p.Thr39Asn	p.Thr39Asn	c.116C>A	missense		1	246122	0	4.063e-06	0	15304	0	0	9842	0	0	17242	0	0	22286	0	1	111632	0	0	33566	0	0	5480	0	0	30770	0
19	43920594	.	A	G	p.Gln111Arg	p.Gln111Arg	c.332A>G	missense		1	246212	0	4.062e-06	0	15304	0	0	9848	0	0	17246	0	0	22300	0	1	111666	0	0	33582	0	0	5484	0	0	30782	0
19	43920596	rs781064707	C	T	p.His112Tyr	p.His112Tyr	c.334C>T	missense		1	246212	0	4.062e-06	0	15304	0	0	9848	0	0	17246	0	0	22300	0	1	111666	0	0	33582	0	0	5484	0	0	30782	0
19	43920615	.	T	C	p.Leu118Pro	p.Leu118Pro	c.353T>C	missense		1	246182	0	4.062e-06	0	15304	0	0	9840	0	0	17246	0	0	22300	0	1	111652	0	0	33578	0	0	5484	0	0	30778	0
19	43920637	rs61736284	C	G	p.Asn125Lys	p.Asn125Lys	c.375C>G	missense		1	246214	0	4.062e-06	0	15304	0	0	9848	0	0	17248	0	0	22294	0	0	111672	0	0	33582	0	0	5484	0	1	30782	0
19	43920648	.	A	G	p.Asp129Gly	p.Asp129Gly	c.386A>G	missense		1	246172	0	4.062e-06	0	15304	0	0	9844	0	0	17248	0	0	22296	0	0	111640	0	1	33574	0	0	5484	0	0	30782	0
19	43920653	rs144795192	T	C	p.Phe131Leu	p.Phe131Leu	c.391T>C	missense		1	246172	0	4.062e-06	0	15304	0	0	9848	0	0	17248	0	0	22294	0	1	111632	0	0	33580	0	0	5484	0	0	30782	0
19	43922329	.	A	G	p.Glu195Gly	p.Glu195Gly	c.584A>G	missense		1	246154	0	4.062e-06	0	15304	0	0	9848	0	0	17248	0	0	22282	0	1	111630	0	0	33580	0	0	5482	0	0	30780	0
19	43922507	.	A	ACTGCTGCCATTG	p.Leu258_Pro261dup	p.Leu258_Pro261dup	c.773_784dupTGCTGCTGCCAT	inframe insertion		1	246202	0	4.062e-06	0	15304	0	0	9846	0	0	17248	0	0	22280	0	1	111686	0	0	33574	0	0	5482	0	0	30782	0
19	43920051	.	C	T	p.Gln12Ter	p.Gln12Ter	c.34C>T	stop gained		1	246244	0	4.061e-06	0	15304	0	0	9850	0	0	17248	0	0	22298	0	1	111698	0	0	33580	0	0	5484	0	0	30782	0
19	43920069	rs767863243	G	A	p.Ala18Thr	p.Ala18Thr	c.52G>A	missense		1	246268	0	4.061e-06	0	15304	0	0	9850	0	0	17248	0	0	22300	0	0	111718	0	1	33582	0	0	5484	0	0	30782	0
19	43920084	rs565871735	C	T	p.Arg23Cys	p.Arg23Cys	c.67C>T	missense		1	246264	0	4.061e-06	0	15304	0	0	9850	0	0	17248	0	0	22300	0	1	111714	0	0	33582	0	0	5484	0	0	30782	0
19	43920098	rs780856923	G	T	p.Leu27Phe	p.Leu27Phe	c.81G>T	missense		1	246252	0	4.061e-06	0	15302	0	0	9850	0	0	17248	0	0	22294	0	1	111710	0	0	33582	0	0	5484	0	0	30782	0
19	43920105	rs145200793	C	T	p.Leu30Phe	p.Leu30Phe	c.88C>T	missense		1	246252	0	4.061e-06	0	15304	0	0	9850	0	0	17248	0	0	22290	0	1	111712	0	0	33582	0	0	5484	0	0	30782	0
19	43920112	rs770122625	T	A	p.Val32Asp	p.Val32Asp	c.95T>A	missense		1	246246	0	4.061e-06	0	15304	0	0	9850	0	0	17248	0	0	22290	0	1	111706	0	0	33582	0	0	5484	0	0	30782	0
19	43920112	rs770122625	T	C	p.Val32Ala	p.Val32Ala	c.95T>C	missense		1	246246	0	4.061e-06	0	15304	0	0	9850	0	0	17248	0	0	22290	0	0	111706	0	0	33582	0	0	5484	0	1	30782	0
19	43920590	rs755576142	G	A	p.Val110Ile	p.Val110Ile	c.328G>A	missense		1	246220	0	4.061e-06	0	15304	0	0	9850	0	0	17248	0	0	22298	0	0	111672	0	0	33582	0	0	5484	0	1	30782	0
19	43920611	rs138376066	G	T	p.Gly117Cys	p.Gly117Cys	c.349G>T	missense		1	246230	0	4.061e-06	0	15304	0	0	9846	0	0	17246	0	0	22300	0	1	111686	0	0	33582	0	0	5484	0	0	30782	0
19	43920620	rs377389343	G	C	p.Val120Leu	p.Val120Leu	c.358G>C	missense		1	246226	0	4.061e-06	0	15304	0	0	9850	0	0	17246	0	0	22298	0	1	111680	0	0	33582	0	0	5484	0	0	30782	0
19	43920626	.	T	C	p.Ser122Pro	p.Ser122Pro	c.364T>C	missense		1	246230	0	4.061e-06	0	15304	0	0	9850	0	0	17248	0	0	22296	0	1	111684	0	0	33582	0	0	5484	0	0	30782	0
19	43922044	.	A	G	p.Thr154Ala	p.Thr154Ala	c.460A>G	missense		1	246244	0	4.061e-06	0	15304	0	0	9848	0	0	17248	0	0	22298	0	1	111700	0	0	33582	0	0	5484	0	0	30780	0
19	43922048	.	C	T	p.Thr155Ile	p.Thr155Ile	c.464C>T	missense		1	246248	0	4.061e-06	0	15304	0	0	9850	0	0	17248	0	0	22300	0	0	111698	0	1	33582	0	0	5484	0	0	30782	0
19	43922063	rs750654619	C	T	p.Thr160Ile	p.Thr160Ile	c.479C>T	missense		1	246262	0	4.061e-06	0	15304	0	0	9850	0	0	17248	0	0	22300	0	1	111712	0	0	33582	0	0	5484	0	0	30782	0
19	43922066	rs754784654	G	A	p.Cys161Tyr	p.Cys161Tyr	c.482G>A	missense		1	246260	0	4.061e-06	0	15304	0	0	9850	0	1	17248	0	0	22300	0	0	111710	0	0	33582	0	0	5484	0	0	30782	0
19	43922093	rs777361981	C	G	p.Ala170Gly	p.Ala170Gly	c.509C>G	missense		1	246256	0	4.061e-06	0	15304	0	0	9850	0	0	17248	0	0	22300	0	1	111706	0	0	33582	0	0	5484	0	0	30782	0
19	43922104	rs759160436	C	A	p.Pro174Thr	p.Pro174Thr	c.520C>A	missense		1	246260	0	4.061e-06	0	15304	0	0	9850	0	0	17248	0	0	22300	0	0	111710	0	1	33582	0	0	5484	0	0	30782	0
19	43922114	rs772465790	A	C	p.Asn177Thr	p.Asn177Thr	c.530A>C	missense		1	246244	0	4.061e-06	0	15304	0	0	9850	0	0	17248	0	0	22298	0	0	111696	0	0	33582	0	0	5484	0	1	30782	0
19	43922114	rs772465790	A	G	p.Asn177Ser	p.Asn177Ser	c.530A>G	missense		1	246244	0	4.061e-06	0	15304	0	0	9850	0	0	17248	0	0	22298	0	0	111696	0	1	33582	0	0	5484	0	0	30782	0
19	43922126	rs201420804	G	C	p.Arg181Pro	p.Arg181Pro	c.542G>C	missense		1	246234	0	4.061e-06	0	15304	0	0	9850	0	0	17248	0	0	22298	0	1	111686	0	0	33582	0	0	5484	0	0	30782	0
19	43922129	.	G	A	p.Cys182Tyr	p.Cys182Tyr	c.545G>A	missense		1	246236	0	4.061e-06	0	15304	0	0	9850	0	0	17248	0	0	22298	0	1	111692	0	0	33580	0	0	5484	0	0	30780	0
19	43922132	.	A	G	p.Tyr183Cys	p.Tyr183Cys	c.548A>G	missense		1	246242	0	4.061e-06	0	15304	0	0	9850	0	0	17248	0	0	22298	0	0	111698	0	1	33580	0	0	5484	0	0	30780	0
19	43922138	rs761853611	G	T	p.Gly185Val	p.Gly185Val	c.554G>T	missense		1	246232	0	4.061e-06	0	15304	0	0	9850	0	0	17248	0	0	22298	0	1	111690	0	0	33578	0	0	5482	0	0	30782	0
19	43922153	.	C	G	p.Thr190Ser	p.Thr190Ser	c.569C>G	missense		1	246222	0	4.061e-06	0	15302	0	0	9850	0	0	17248	0	0	22298	0	0	111680	0	0	33580	0	1	5482	0	0	30782	0
19	43922153	.	C	T	p.Thr190Ile	p.Thr190Ile	c.569C>T	missense		1	246222	0	4.061e-06	0	15302	0	0	9850	0	0	17248	0	0	22298	0	0	111680	0	1	33580	0	0	5482	0	0	30782	0
19	43922156	rs765287246	G	A	p.Gly191Glu	p.Gly191Glu	c.572G>A	missense		1	246240	0	4.061e-06	0	15304	0	0	9850	0	0	17248	0	1	22300	0	0	111694	0	0	33580	0	0	5482	0	0	30782	0
19	43922157	rs746079885	AGGT	A	c.574_574+2delGGT		c.574_574+2delGGT	splice donor		1	246242	0	4.061e-06	0	15304	0	0	9850	0	0	17248	0	1	22298	0	0	111696	0	0	33582	0	0	5482	0	0	30782	0
19	43922158	.	G	A	p.Gly192Ser	p.Gly192Ser	c.574G>A	missense		1	246234	0	4.061e-06	0	15304	0	0	9850	0	1	17248	0	0	22296	0	0	111690	0	0	33582	0	0	5482	0	0	30782	0
19	43922159	rs528991764	G	A	c.574+1G>A		c.574+1G>A	splice donor		1	246232	0	4.061e-06	1	15304	0	0	9848	0	0	17248	0	0	22296	0	0	111692	0	0	33580	0	0	5482	0	0	30782	0
19	43922346	rs757203668	A	C	p.Lys201Gln	p.Lys201Gln	c.601A>C	missense		1	246232	0	4.061e-06	0	15304	0	0	9850	0	0	17248	0	0	22298	0	1	111684	0	0	33582	0	0	5484	0	0	30782	0
19	43922356	.	C	T	p.Thr204Ile	p.Thr204Ile	c.611C>T	missense		1	246232	0	4.061e-06	0	15304	0	0	9850	0	0	17248	0	0	22296	0	0	111688	0	1	33582	0	0	5484	0	0	30780	0
19	43922358	.	G	C	p.Ala205Pro	p.Ala205Pro	c.613G>C	missense		1	246244	0	4.061e-06	0	15304	0	0	9850	0	0	17248	0	0	22300	0	1	111694	0	0	33582	0	0	5486	0	0	30780	0
19	43922359	.	C	T	p.Ala205Val	p.Ala205Val	c.614C>T	missense		1	246246	0	4.061e-06	0	15304	0	0	9850	0	0	17248	0	0	22300	0	0	111696	0	1	33582	0	0	5484	0	0	30782	0
19	43922372	rs143625226	C	A	p.Cys209Ter	p.Cys209Ter	c.627C>A	stop gained		1	246232	0	4.061e-06	0	15304	0	0	9850	0	0	17248	0	0	22282	0	1	111700	0	0	33582	0	0	5484	0	0	30782	0
19	43922382	rs748621908	T	C	p.Ser213Pro	p.Ser213Pro	c.637T>C	missense		1	246246	0	4.061e-06	0	15304	0	0	9850	0	0	17248	0	0	22300	0	1	111694	0	0	33582	0	0	5486	0	0	30782	0
19	43922382	rs748621908	T	G	p.Ser213Ala	p.Ser213Ala	c.637T>G	missense		1	246246	0	4.061e-06	0	15304	0	0	9850	0	0	17248	0	0	22300	0	0	111694	0	0	33582	0	0	5486	0	1	30782	0
19	43922390	.	C	G	p.Ile215Met	p.Ile215Met	c.645C>G	missense		1	246242	0	4.061e-06	0	15304	0	0	9850	0	0	17248	0	0	22298	0	1	111692	0	0	33582	0	0	5486	0	0	30782	0
19	43922408	.	G	A	p.Met221Ile	p.Met221Ile	c.663G>A	missense		1	246258	0	4.061e-06	0	15304	0	0	9850	0	0	17248	0	0	22300	0	0	111706	0	0	33582	0	0	5486	0	1	30782	0
19	43922412	.	G	A	p.Val223Met	p.Val223Met	c.667G>A	missense		1	246252	0	4.061e-06	0	15304	0	0	9850	0	0	17248	0	0	22300	0	0	111700	0	1	33582	0	0	5486	0	0	30782	0
19	43922428	rs199713467	C	T	p.Pro228Leu	p.Pro228Leu	c.683C>T	missense		1	246264	0	4.061e-06	0	15304	0	0	9850	0	1	17248	0	0	22300	0	0	111712	0	0	33582	0	0	5486	0	0	30782	0
19	43922434	rs200432314	A	G	p.Gln230Arg	p.Gln230Arg	c.689A>G	missense		1	246264	0	4.061e-06	0	15304	0	0	9850	0	1	17248	0	0	22300	0	0	111712	0	0	33582	0	0	5486	0	0	30782	0
19	43922447	.	A	C	p.Gln234His	p.Gln234His	c.702A>C	missense		1	246264	0	4.061e-06	0	15304	0	0	9850	0	0	17248	0	0	22300	0	1	111712	0	0	33582	0	0	5486	0	0	30782	0
19	43922448	.	C	T	p.Pro235Ser	p.Pro235Ser	c.703C>T	missense		1	246262	0	4.061e-06	0	15304	0	0	9850	0	0	17248	0	0	22300	0	1	111710	0	0	33582	0	0	5486	0	0	30782	0
19	43922461	.	A	C	p.Glu239Ala	p.Glu239Ala	c.716A>C	missense		1	246258	0	4.061e-06	0	15304	0	0	9850	0	1	17248	0	0	22298	0	0	111712	0	0	33580	0	0	5484	0	0	30782	0
19	43922462	.	A	C	p.Glu239Asp	p.Glu239Asp	c.717A>C	missense		1	246256	0	4.061e-06	0	15304	0	0	9850	0	0	17248	0	0	22298	0	1	111712	0	0	33580	0	0	5484	0	0	30780	0
19	43922464	.	A	G	p.Asn240Ser	p.Asn240Ser	c.719A>G	missense		1	246260	0	4.061e-06	0	15304	0	0	9850	0	0	17248	0	0	22300	0	0	111712	0	0	33580	0	1	5484	0	0	30782	0
19	43922467	.	G	C	p.Gly241Ala	p.Gly241Ala	c.722G>C	missense		1	246258	0	4.061e-06	0	15304	0	0	9850	0	0	17248	0	0	22300	0	0	111712	0	1	33578	0	0	5484	0	0	30782	0
19	43922469	.	GCCA	G	p.Thr243del	p.Thr243del	c.727_729delACC	inframe deletion		1	246258	0	4.061e-06	0	15304	0	0	9850	0	0	17248	0	0	22300	0	0	111712	0	0	33578	0	0	5484	0	1	30782	0
19	43922473	rs779601077	C	A	p.Thr243Asn	p.Thr243Asn	c.728C>A	missense		1	246256	0	4.061e-06	0	15304	0	0	9850	0	0	17248	0	0	22300	0	0	111714	0	0	33578	0	0	5484	0	1	30778	0
19	43922478	rs754630071	C	G	p.Leu245Val	p.Leu245Val	c.733C>G	missense		1	246252	0	4.061e-06	0	15304	0	0	9850	0	0	17248	0	0	22298	0	1	111708	0	0	33578	0	0	5484	0	0	30782	0
19	43922493	.	TG	T	p.Leu252TyrfsTer45	p.Leu252TyrfsTer45	c.753delG	frameshift		1	246228	0	4.061e-06	0	15304	0	0	9850	0	0	17248	0	0	22286	0	1	111696	0	0	33578	0	0	5484	0	0	30782	0
19	43922497	rs748485642	G	A	p.Gly251Glu	p.Gly251Glu	c.752G>A	missense		1	246240	0	4.061e-06	0	15304	0	0	9850	0	0	17248	0	0	22294	0	1	111702	0	0	33576	0	0	5484	0	0	30782	0

## Sheet: Supplemental Table S4
Supplemental Table S4. Proteomic profiling (LC-MS/MS) of human spermatozoa obtained from four fertile men, homozygotes for wild type TEX101, and four sub-fertile men, homozygotes for the rs35033974 Tex101 variant. In total, 8,046 proteins were identified using MaxQuant software, with one peptide hit and FDR≤1.0%. Proteins assigned as “Contaminants”, “Reverse” or “Only identified by site” were rem…
Protein IDs	Majority protein IDs	Peptide counts (all)	Peptide counts (razor+unique)	Peptide counts (unique)	Fasta headers	Number of proteins	Peptides	Razor + unique peptides	Unique peptides	Peptides G99V_1_01	Peptides G99V_1_02	Peptides G99V_2_01	Peptides G99V_2_02	Peptides G99V_3_01	Peptides G99V_3_02	Peptides G99V_4_01	Peptides G99V_4_02	Peptides PreV-1_01	Peptides PreV-1_02	Peptides PreV-2_01	Peptides PreV-2_02	Peptides PreV-3_01	Peptides PreV-3_02	Peptides PreV-4_01	Peptides PreV-4_02	Razor + unique peptides G99V_1_01	Razor + unique peptides G99V_1_02	Razor + unique peptides G99V_2_01	Razor + unique peptides G99V_2_02	Razor + unique peptides G99V_3_01	Razor + unique peptides G99V_3_02	Razor + unique peptides G99V_4_01	Razor + unique peptides G99V_4_02	Razor + unique peptides PreV-1_01	Razor + unique peptides PreV-1_02	Razor + unique peptides PreV-2_01	Razor + unique peptides PreV-2_02	Razor + unique peptides PreV-3_01	Razor + unique peptides PreV-3_02	Razor + unique peptides PreV-4_01	Razor + unique peptides PreV-4_02	Unique peptides G99V_1_01	Unique peptides G99V_1_02	Unique peptides G99V_2_01	Unique peptides G99V_2_02	Unique peptides G99V_3_01	Unique peptides G99V_3_02	Unique peptides G99V_4_01	Unique peptides G99V_4_02
sp|A0A087WUL8|NBPFJ_HUMAN;sp|Q8N660|NBPFF_HUMAN	sp|A0A087WUL8|NBPFJ_HUMAN;sp|Q8N660|NBPFF_HUMAN	14;11	14;11	2;0	>sp|A0A087WUL8|NBPFJ_HUMAN Neuroblastoma breakpoint family member 19 OS=Homo sapiens GN=NBPF19 PE=5 SV=1;>sp|Q8N660|NBPFF_HUMAN Neuroblastoma breakpoint family member 15 OS=Homo sapiens GN=NBPF15 PE=2 SV=2	2	14	14	2	10	10	11	9	5	7	6	6	10	11	7	7	6	5	8	9	10	10	11	9	5	7	6	6	10	11	7	7	6	5	8	9	0	0	0	0	0	1	0	0
sp|Q6DHY5|TBC3G_HUMAN;sp|P0C7X1|TBC3H_HUMAN;sp|A6NDS4|TBC3B_HUMAN;sp|A0A087WXS9|TBC3I_HUMAN;sp|A0A087WVF3|TBC3D_HUMAN;sp|Q8IZP1|TBC3A_HUMAN;sp|Q6IPX1|TBC3C_HUMAN;sp|B9A6J9|TBC3L_HUMAN;sp|A6NER0|TBC3F_HUMAN;sp|A0A087X1G2|TBC3K_HUMAN;sp|A0A087X179|TBC3E_HUMAN;sp|Q8IZP1-2|TBC3A_HUMAN	sp|Q6DHY5|TBC3G_HUMAN;sp|P0C7X1|TBC3H_HUMAN;sp|A6NDS4|TBC3B_HUMAN;sp|A0A087WXS9|TBC3I_HUMAN;sp|A0A087WVF3|TBC3D_HUMAN;sp|Q8IZP1|TBC3A_HUMAN;sp|Q6IPX1|TBC3C_HUMAN;sp|B9A6J9|TBC3L_HUMAN;sp|A6NER0|TBC3F_HUMAN;sp|A0A087X1G2|TBC3K_HUMAN;sp|A0A087X179|TBC3E_HUMAN	3;3;3;3;3;2;2;2;2;2;2;1	3;3;3;3;3;2;2;2;2;2;2;1	3;3;3;3;3;2;2;2;2;2;2;1	>sp|Q6DHY5|TBC3G_HUMAN TBC1 domain family member 3G OS=Homo sapiens GN=TBC1D3G PE=2 SV=2;>sp|P0C7X1|TBC3H_HUMAN TBC1 domain family member 3H OS=Homo sapiens GN=TBC1D3H PE=2 SV=3;>sp|A6NDS4|TBC3B_HUMAN TBC1 domain family member 3B OS=Homo sapiens GN=TBC1D3B	12	3	3	3	3	2	2	3	3	2	3	3	0	0	2	3	1	0	0	0	3	2	2	3	3	2	3	3	0	0	2	3	1	0	0	0	3	2	2	3	3	2	3	3
sp|A0AV96-2|RBM47_HUMAN;sp|A0AV96|RBM47_HUMAN	sp|A0AV96-2|RBM47_HUMAN;sp|A0AV96|RBM47_HUMAN	12;12	12;12	11;11	>sp|A0AV96-2|RBM47_HUMAN Isoform 2 of RNA-binding protein 47 OS=Homo sapiens GN=RBM47;>sp|A0AV96|RBM47_HUMAN RNA-binding protein 47 OS=Homo sapiens GN=RBM47 PE=1 SV=2	2	12	12	11	8	8	10	11	8	8	12	12	6	5	11	12	12	12	12	10	8	8	10	11	8	8	12	12	6	5	11	12	12	12	12	10	8	8	9	10	8	8	11	11
sp|A0AVF1|IFT56_HUMAN;sp|A0AVF1-2|IFT56_HUMAN;sp|A0AVF1-3|IFT56_HUMAN	sp|A0AVF1|IFT56_HUMAN;sp|A0AVF1-2|IFT56_HUMAN;sp|A0AVF1-3|IFT56_HUMAN	17;15;14	17;15;14	17;15;14	>sp|A0AVF1|IFT56_HUMAN Intraflagellar transport protein 56 OS=Homo sapiens GN=TTC26 PE=2 SV=1;>sp|A0AVF1-2|IFT56_HUMAN Isoform 2 of Intraflagellar transport protein 56 OS=Homo sapiens GN=TTC26;>sp|A0AVF1-3|IFT56_HUMAN Isoform 3 of Intraflagellar transport	3	17	17	17	14	12	12	13	11	12	12	11	14	13	16	16	13	14	13	15	14	12	12	13	11	12	12	11	14	13	16	16	13	14	13	15	14	12	12	13	11	12	12	11
sp|A0AVI4-2|TM129_HUMAN;sp|A0AVI4|TM129_HUMAN	sp|A0AVI4-2|TM129_HUMAN;sp|A0AVI4|TM129_HUMAN	1;1	1;1	1;1	>sp|A0AVI4-2|TM129_HUMAN Isoform 2 of E3 ubiquitin-protein ligase TM129 OS=Homo sapiens GN=TMEM129;>sp|A0AVI4|TM129_HUMAN E3 ubiquitin-protein ligase TM129 OS=Homo sapiens GN=TMEM129 PE=1 SV=1	2	1	1	1	0	1	0	0	0	0	1	1	0	0	1	1	0	0	0	1	0	1	0	0	0	0	1	1	0	0	1	1	0	0	0	1	0	1	0	0	0	0	1	1
sp|A0AVT1|UBA6_HUMAN;sp|A0AVT1-2|UBA6_HUMAN;sp|A0AVT1-4|UBA6_HUMAN;sp|A0AVT1-3|UBA6_HUMAN	sp|A0AVT1|UBA6_HUMAN;sp|A0AVT1-2|UBA6_HUMAN	42;32;10;10	42;32;10;10	42;32;10;10	>sp|A0AVT1|UBA6_HUMAN Ubiquitin-like modifier-activating enzyme 6 OS=Homo sapiens GN=UBA6 PE=1 SV=1;>sp|A0AVT1-2|UBA6_HUMAN Isoform 2 of Ubiquitin-like modifier-activating enzyme 6 OS=Homo sapiens GN=UBA6	4	42	42	42	36	37	38	39	35	35	34	33	35	35	37	34	38	37	32	34	36	37	38	39	35	35	34	33	35	35	37	34	38	37	32	34	36	37	38	39	35	35	34	33
sp|A0FGR8-6|ESYT2_HUMAN;sp|A0FGR8-2|ESYT2_HUMAN;sp|A0FGR8|ESYT2_HUMAN;sp|A0FGR8-4|ESYT2_HUMAN;sp|A0FGR8-5|ESYT2_HUMAN	sp|A0FGR8-6|ESYT2_HUMAN;sp|A0FGR8-2|ESYT2_HUMAN;sp|A0FGR8|ESYT2_HUMAN;sp|A0FGR8-4|ESYT2_HUMAN	11;9;9;6;3	11;9;9;6;3	11;9;9;6;3	>sp|A0FGR8-6|ESYT2_HUMAN Isoform 6 of Extended synaptotagmin-2 OS=Homo sapiens GN=ESYT2;>sp|A0FGR8-2|ESYT2_HUMAN Isoform 2 of Extended synaptotagmin-2 OS=Homo sapiens GN=ESYT2;>sp|A0FGR8|ESYT2_HUMAN Extended synaptotagmin-2 OS=Homo sapiens GN=ESYT2 PE=1 SV	5	11	11	11	6	5	7	6	6	6	9	5	3	2	5	7	4	4	5	5	6	5	7	6	6	6	9	5	3	2	5	7	4	4	5	5	6	5	7	6	6	6	9	5
sp|A0JLT2-2|MED19_HUMAN;sp|A0JLT2|MED19_HUMAN	sp|A0JLT2-2|MED19_HUMAN;sp|A0JLT2|MED19_HUMAN	1;1	1;1	1;1	>sp|A0JLT2-2|MED19_HUMAN Isoform 2 of Mediator of RNA polymerase II transcription subunit 19 OS=Homo sapiens GN=MED19;>sp|A0JLT2|MED19_HUMAN Mediator of RNA polymerase II transcription subunit 19 OS=Homo sapiens GN=MED19 PE=1 SV=2	2	1	1	1	1	0	0	0	0	0	0	1	0	0	0	0	0	0	0	0	1	0	0	0	0	0	0	1	0	0	0	0	0	0	0	0	1	0	0	0	0	0	0	1
sp|A0JNW5|UH1BL_HUMAN;sp|A0JNW5-2|UH1BL_HUMAN	sp|A0JNW5|UH1BL_HUMAN	7;3	6;2	6;2	>sp|A0JNW5|UH1BL_HUMAN UHRF1-binding protein 1-like OS=Homo sapiens GN=UHRF1BP1L PE=1 SV=2	2	7	6	6	4	4	3	3	2	4	3	4	1	1	5	3	6	5	1	2	4	4	3	2	2	4	3	4	1	1	4	2	5	4	1	2	4	4	3	2	2	4	3	4
sp|A0MZ66|SHOT1_HUMAN;sp|A0MZ66-3|SHOT1_HUMAN;sp|A0MZ66-6|SHOT1_HUMAN;sp|A0MZ66-4|SHOT1_HUMAN;sp|A0MZ66-2|SHOT1_HUMAN;sp|A0MZ66-7|SHOT1_HUMAN	sp|A0MZ66|SHOT1_HUMAN;sp|A0MZ66-3|SHOT1_HUMAN;sp|A0MZ66-6|SHOT1_HUMAN;sp|A0MZ66-4|SHOT1_HUMAN;sp|A0MZ66-2|SHOT1_HUMAN	39;38;36;34;28;12	39;38;36;34;28;12	4;4;1;4;4;0	>sp|A0MZ66|SHOT1_HUMAN Shootin-1 OS=Homo sapiens GN=SHTN1 PE=1 SV=4;>sp|A0MZ66-3|SHOT1_HUMAN Isoform 3 of Shootin-1 OS=Homo sapiens GN=SHTN1;>sp|A0MZ66-6|SHOT1_HUMAN Isoform 6 of Shootin-1 OS=Homo sapiens GN=SHTN1;>sp|A0MZ66-4|SHOT1_HUMAN Isoform 4 of Shoo	6	39	39	4	27	31	22	28	32	31	29	29	20	14	31	27	28	28	25	22	27	31	22	28	32	31	29	29	20	14	31	27	28	28	25	22	3	4	2	3	4	4	1	2
sp|A0PJW6|TM223_HUMAN	sp|A0PJW6|TM223_HUMAN	1	1	1	>sp|A0PJW6|TM223_HUMAN Transmembrane protein 223 OS=Homo sapiens GN=TMEM223 PE=1 SV=1	1	1	1	1	0	0	1	1	0	0	0	0	1	1	1	1	1	1	1	1	0	0	1	1	0	0	0	0	1	1	1	1	1	1	1	1	0	0	1	1	0	0	0	0
sp|A0PJX0|CIB4_HUMAN	sp|A0PJX0|CIB4_HUMAN	2	2	2	>sp|A0PJX0|CIB4_HUMAN Calcium and integrin-binding family member 4 OS=Homo sapiens GN=CIB4 PE=1 SV=1	1	2	2	2	1	1	2	2	2	2	2	2	1	1	1	0	1	1	0	1	1	1	2	2	2	2	2	2	1	1	1	0	1	1	0	1	1	1	2	2	2	2	2	2
sp|A1A4V9|CC189_HUMAN;sp|A1A4V9-2|CC189_HUMAN;sp|A1A4V9-4|CC189_HUMAN;sp|A1A4V9-3|CC189_HUMAN	sp|A1A4V9|CC189_HUMAN;sp|A1A4V9-2|CC189_HUMAN	9;8;4;2	9;8;4;2	9;8;4;2	>sp|A1A4V9|CC189_HUMAN Coiled-coil domain-containing protein 189 OS=Homo sapiens GN=CCDC189 PE=2 SV=1;>sp|A1A4V9-2|CC189_HUMAN Isoform 2 of Coiled-coil domain-containing protein 189 OS=Homo sapiens GN=CCDC189	4	9	9	9	4	1	6	6	6	6	2	1	5	6	7	6	5	6	8	9	4	1	6	6	6	6	2	1	5	6	7	6	5	6	8	9	4	1	6	6	6	6	2	1
sp|A1A519-3|F170A_HUMAN;sp|A1A519-2|F170A_HUMAN;sp|A1A519|F170A_HUMAN;sp|A1A519-4|F170A_HUMAN	sp|A1A519-3|F170A_HUMAN;sp|A1A519-2|F170A_HUMAN;sp|A1A519|F170A_HUMAN;sp|A1A519-4|F170A_HUMAN	13;13;13;9	13;13;13;9	13;13;13;9	>sp|A1A519-3|F170A_HUMAN Isoform 3 of Protein FAM170A OS=Homo sapiens GN=FAM170A;>sp|A1A519-2|F170A_HUMAN Isoform 2 of Protein FAM170A OS=Homo sapiens GN=FAM170A;>sp|A1A519|F170A_HUMAN Protein FAM170A OS=Homo sapiens GN=FAM170A PE=2 SV=1;>sp|A1A519-4|F170A	4	13	13	13	9	9	11	9	7	9	6	5	9	9	8	7	11	11	11	13	9	9	11	9	7	9	6	5	9	9	8	7	11	11	11	13	9	9	11	9	7	9	6	5
sp|A1A5C7|S22AN_HUMAN;sp|A1A5C7-2|S22AN_HUMAN;sp|A1A5C7-3|S22AN_HUMAN;sp|A1A5C7-4|S22AN_HUMAN	sp|A1A5C7|S22AN_HUMAN;sp|A1A5C7-2|S22AN_HUMAN;sp|A1A5C7-3|S22AN_HUMAN	10;8;7;2	10;8;7;2	10;8;7;2	>sp|A1A5C7|S22AN_HUMAN Solute carrier family 22 member 23 OS=Homo sapiens GN=SLC22A23 PE=1 SV=2;>sp|A1A5C7-2|S22AN_HUMAN Isoform 2 of Solute carrier family 22 member 23 OS=Homo sapiens GN=SLC22A23;>sp|A1A5C7-3|S22AN_HUMAN Isoform 3 of Solute carrier family	4	10	10	10	3	3	3	5	4	4	5	6	2	2	2	2	7	7	4	3	3	3	3	5	4	4	5	6	2	2	2	2	7	7	4	3	3	3	3	5	4	4	5	6
sp|A1A5D9|BICR2_HUMAN;sp|A1A5D9-2|BICR2_HUMAN	sp|A1A5D9|BICR2_HUMAN;sp|A1A5D9-2|BICR2_HUMAN	4;3	4;3	4;3	>sp|A1A5D9|BICR2_HUMAN Bicaudal D-related protein 2 OS=Homo sapiens GN=CCDC64B PE=1 SV=2;>sp|A1A5D9-2|BICR2_HUMAN Isoform 2 of Bicaudal D-related protein 2 OS=Homo sapiens GN=CCDC64B	2	4	4	4	2	1	0	0	2	2	2	3	0	0	1	0	1	1	2	2	2	1	0	0	2	2	2	3	0	0	1	0	1	1	2	2	2	1	0	0	2	2	2	3
sp|A1IGU5|ARH37_HUMAN	sp|A1IGU5|ARH37_HUMAN	21	21	21	>sp|A1IGU5|ARH37_HUMAN Rho guanine nucleotide exchange factor 37 OS=Homo sapiens GN=ARHGEF37 PE=2 SV=2	1	21	21	21	9	8	11	10	13	14	15	17	4	4	14	14	12	12	11	10	9	8	11	10	13	14	15	17	4	4	14	14	12	12	11	10	9	8	11	10	13	14	15	17
sp|A1L0T0|ILVBL_HUMAN	sp|A1L0T0|ILVBL_HUMAN	20	20	20	>sp|A1L0T0|ILVBL_HUMAN Acetolactate synthase-like protein OS=Homo sapiens GN=ILVBL PE=1 SV=2	1	20	20	20	12	13	16	14	10	9	11	12	16	17	15	14	14	15	15	16	12	13	16	14	10	9	11	12	16	17	15	14	14	15	15	16	12	13	16	14	10	9	11	12
sp|A1L162|ERIC2_HUMAN	sp|A1L162|ERIC2_HUMAN	1	1	1	>sp|A1L162|ERIC2_HUMAN Glutamate-rich protein 2 OS=Homo sapiens GN=ERICH2 PE=1 SV=1	1	1	1	1	1	1	0	0	0	0	0	0	0	0	0	0	0	0	0	0	1	1	0	0	0	0	0	0	0	0	0	0	0	0	0	0	1	1	0	0	0	0	0	0
sp|A1L190|SYCE3_HUMAN	sp|A1L190|SYCE3_HUMAN	2	2	2	>sp|A1L190|SYCE3_HUMAN Synaptonemal complex central element protein 3 OS=Homo sapiens GN=SYCE3 PE=1 SV=1	1	2	2	2	2	2	1	1	1	1	1	2	1	1	1	1	1	2	0	1	2	2	1	1	1	1	1	2	1	1	1	1	1	2	0	1	2	2	1	1	1	1	1	2
sp|A1L3X0|ELOV7_HUMAN	sp|A1L3X0|ELOV7_HUMAN	1	1	1	>sp|A1L3X0|ELOV7_HUMAN Elongation of very long chain fatty acids protein 7 OS=Homo sapiens GN=ELOVL7 PE=1 SV=1	1	1	1	1	1	1	1	1	1	1	1	1	1	1	1	1	1	1	1	1	1	1	1	1	1	1	1	1	1	1	1	1	1	1	1	1	1	1	1	1	1	1	1	1
sp|A1L453|PRS38_HUMAN	sp|A1L453|PRS38_HUMAN	1	1	1	>sp|A1L453|PRS38_HUMAN Serine protease 38 OS=Homo sapiens GN=PRSS38 PE=2 SV=2	1	1	1	1	0	0	1	1	1	1	0	0	1	1	0	0	1	1	0	0	0	0	1	1	1	1	0	0	1	1	0	0	1	1	0	0	0	0	1	1	1	1	0	0
sp|A1XBS5-2|F92A1_HUMAN;sp|A1XBS5-3|F92A1_HUMAN;sp|A1XBS5|F92A1_HUMAN;sp|A1XBS5-4|F92A1_HUMAN;sp|A1XBS5-5|F92A1_HUMAN	sp|A1XBS5-2|F92A1_HUMAN;sp|A1XBS5-3|F92A1_HUMAN;sp|A1XBS5|F92A1_HUMAN;sp|A1XBS5-4|F92A1_HUMAN;sp|A1XBS5-5|F92A1_HUMAN	6;6;6;5;3	6;6;6;5;3	6;6;6;5;3	>sp|A1XBS5-2|F92A1_HUMAN Isoform 2 of Protein FAM92A1 OS=Homo sapiens GN=FAM92A1;>sp|A1XBS5-3|F92A1_HUMAN Isoform 3 of Protein FAM92A1 OS=Homo sapiens GN=FAM92A1;>sp|A1XBS5|F92A1_HUMAN Protein FAM92A1 OS=Homo sapiens GN=FAM92A1 PE=1 SV=2;>sp|A1XBS5-4|F92A1	5	6	6	6	3	3	2	2	2	2	2	2	3	3	3	3	3	3	4	4	3	3	2	2	2	2	2	2	3	3	3	3	3	3	4	4	3	3	2	2	2	2	2	2
sp|A1Z1Q3-2|MACD2_HUMAN;sp|A1Z1Q3|MACD2_HUMAN	sp|A1Z1Q3-2|MACD2_HUMAN;sp|A1Z1Q3|MACD2_HUMAN	2;2	2;2	2;2	>sp|A1Z1Q3-2|MACD2_HUMAN Isoform 2 of O-acetyl-ADP-ribose deacetylase MACROD2 OS=Homo sapiens GN=MACROD2;>sp|A1Z1Q3|MACD2_HUMAN O-acetyl-ADP-ribose deacetylase MACROD2 OS=Homo sapiens GN=MACROD2 PE=1 SV=1	2	2	2	2	2	2	2	2	2	1	1	2	2	2	2	1	1	1	1	1	2	2	2	2	2	1	1	2	2	2	2	1	1	1	1	1	2	2	2	2	2	1	1	2
sp|A2A3K4|PTPC1_HUMAN;sp|A2A3K4-2|PTPC1_HUMAN	sp|A2A3K4|PTPC1_HUMAN;sp|A2A3K4-2|PTPC1_HUMAN	7;7	7;7	7;7	>sp|A2A3K4|PTPC1_HUMAN Protein tyrosine phosphatase domain-containing protein 1 OS=Homo sapiens GN=PTPDC1 PE=1 SV=1;>sp|A2A3K4-2|PTPC1_HUMAN Isoform 2 of Protein tyrosine phosphatase domain-containing protein 1 OS=Homo sapiens GN=PTPDC1	2	7	7	7	4	2	3	1	1	0	3	3	0	0	2	3	0	1	1	1	4	2	3	1	1	0	3	3	0	0	2	3	0	1	1	1	4	2	3	1	1	0	3	3
sp|A2CJ06|DYTN_HUMAN	sp|A2CJ06|DYTN_HUMAN	1	1	1	>sp|A2CJ06|DYTN_HUMAN Dystrotelin OS=Homo sapiens GN=DYTN PE=2 SV=1	1	1	1	1	1	1	1	0	1	1	1	1	0	0	1	0	0	0	0	0	1	1	1	0	1	1	1	1	0	0	1	0	0	0	0	0	1	1	1	0	1	1	1	1
sp|A2RRP1|NBAS_HUMAN;sp|A2RRP1-2|NBAS_HUMAN	sp|A2RRP1|NBAS_HUMAN;sp|A2RRP1-2|NBAS_HUMAN	53;50	53;50	53;50	>sp|A2RRP1|NBAS_HUMAN Neuroblastoma-amplified sequence OS=Homo sapiens GN=NBAS PE=1 SV=2;>sp|A2RRP1-2|NBAS_HUMAN Isoform 2 of Neuroblastoma-amplified sequence OS=Homo sapiens GN=NBAS	2	53	53	53	36	33	36	38	35	30	36	38	28	33	42	38	27	23	22	17	36	33	36	38	35	30	36	38	28	33	42	38	27	23	22	17	36	33	36	38	35	30	36	38
sp|A2RTX5|SYTC2_HUMAN;sp|A2RTX5-2|SYTC2_HUMAN	sp|A2RTX5|SYTC2_HUMAN;sp|A2RTX5-2|SYTC2_HUMAN	7;6	7;6	7;6	>sp|A2RTX5|SYTC2_HUMAN Probable threonine--tRNA ligase 2, cytoplasmic OS=Homo sapiens GN=TARSL2 PE=1 SV=1;>sp|A2RTX5-2|SYTC2_HUMAN Isoform 2 of Probable threonine--tRNA ligase 2, cytoplasmic OS=Homo sapiens GN=TARSL2	2	7	7	7	6	5	4	4	2	2	2	2	3	4	2	2	1	2	3	3	6	5	4	4	2	2	2	2	3	4	2	2	1	2	3	3	6	5	4	4	2	2	2	2
sp|A2RTY3-2|HEAT9_HUMAN;sp|A2RTY3-5|HEAT9_HUMAN;sp|A2RTY3-4|HEAT9_HUMAN;sp|A2RTY3-3|HEAT9_HUMAN;sp|A2RTY3|HEAT9_HUMAN	sp|A2RTY3-2|HEAT9_HUMAN;sp|A2RTY3-5|HEAT9_HUMAN;sp|A2RTY3-4|HEAT9_HUMAN;sp|A2RTY3-3|HEAT9_HUMAN;sp|A2RTY3|HEAT9_HUMAN	1;1;1;1;1	1;1;1;1;1	1;1;1;1;1	>sp|A2RTY3-2|HEAT9_HUMAN Isoform 2 of Protein HEATR9 OS=Homo sapiens GN=HEATR9;>sp|A2RTY3-5|HEAT9_HUMAN Isoform 5 of Protein HEATR9 OS=Homo sapiens GN=HEATR9;>sp|A2RTY3-4|HEAT9_HUMAN Isoform 4 of Protein HEATR9 OS=Homo sapiens GN=HEATR9;>sp|A2RTY3-3|HEAT9_	5	1	1	1	0	0	0	0	0	0	0	0	0	1	0	0	0	0	0	1	0	0	0	0	0	0	0	0	0	1	0	0	0	0	0	1	0	0	0	0	0	0	0	0
sp|A2RU67|F234B_HUMAN	sp|A2RU67|F234B_HUMAN	4	4	4	>sp|A2RU67|F234B_HUMAN Protein FAM234B OS=Homo sapiens GN=FAM234B PE=1 SV=1	1	4	4	4	1	1	3	3	3	2	1	2	2	2	2	1	1	2	1	1	1	1	3	3	3	2	1	2	2	2	2	1	1	2	1	1	1	1	3	3	3	2	1	2
sp|A2RUB1-1|MEIOC_HUMAN;sp|A2RUB1-2|MEIOC_HUMAN;sp|A2RUB1-5|MEIOC_HUMAN;sp|A2RUB1|MEIOC_HUMAN	sp|A2RUB1-1|MEIOC_HUMAN;sp|A2RUB1-2|MEIOC_HUMAN;sp|A2RUB1-5|MEIOC_HUMAN;sp|A2RUB1|MEIOC_HUMAN	5;5;5;5	5;5;5;5	5;5;5;5	>sp|A2RUB1-1|MEIOC_HUMAN Isoform 3 of Meiosis-specific coiled-coil domain-containing protein MEIOC OS=Homo sapiens GN=MEIOC;>sp|A2RUB1-2|MEIOC_HUMAN Isoform 2 of Meiosis-specific coiled-coil domain-containing protein MEIOC OS=Homo sapiens GN=MEIOC;>sp|A2RU	4	5	5	5	4	4	3	3	2	3	2	2	3	2	5	5	1	1	2	2	4	4	3	3	2	3	2	2	3	2	5	5	1	1	2	2	4	4	3	3	2	3	2	2
sp|A2RUC4|TYW5_HUMAN;sp|A2RUC4-2|TYW5_HUMAN	sp|A2RUC4|TYW5_HUMAN;sp|A2RUC4-2|TYW5_HUMAN	3;2	3;2	3;2	>sp|A2RUC4|TYW5_HUMAN tRNA wybutosine-synthesizing protein 5 OS=Homo sapiens GN=TYW5 PE=1 SV=1;>sp|A2RUC4-2|TYW5_HUMAN Isoform 2 of tRNA wybutosine-synthesizing protein 5 OS=Homo sapiens GN=TYW5	2	3	3	3	1	2	1	1	1	1	2	2	0	0	0	0	2	2	1	0	1	2	1	1	1	1	2	2	0	0	0	0	2	2	1	0	1	2	1	1	1	1	2	2
sp|A2RUS2|DEND3_HUMAN;sp|A2RUS2-2|DEND3_HUMAN	sp|A2RUS2|DEND3_HUMAN;sp|A2RUS2-2|DEND3_HUMAN	7;6	7;6	7;6	>sp|A2RUS2|DEND3_HUMAN DENN domain-containing protein 3 OS=Homo sapiens GN=DENND3 PE=1 SV=2;>sp|A2RUS2-2|DEND3_HUMAN Isoform 2 of DENN domain-containing protein 3 OS=Homo sapiens GN=DENND3	2	7	7	7	3	3	4	4	4	4	6	5	1	0	3	2	6	5	1	2	3	3	4	4	4	4	6	5	1	0	3	2	6	5	1	2	3	3	4	4	4	4	6	5
sp|A2RUT3|TMM89_HUMAN	sp|A2RUT3|TMM89_HUMAN	7	7	7	>sp|A2RUT3|TMM89_HUMAN Transmembrane protein 89 OS=Homo sapiens GN=TMEM89 PE=2 SV=1	1	7	7	7	4	3	4	5	4	4	3	1	6	6	7	7	6	6	5	6	4	3	4	5	4	4	3	1	6	6	7	7	6	6	5	6	4	3	4	5	4	4	3	1
sp|A2RUU4|COLL1_HUMAN	sp|A2RUU4|COLL1_HUMAN	1	1	1	>sp|A2RUU4|COLL1_HUMAN Colipase-like protein 1 OS=Homo sapiens GN=CLPSL1 PE=2 SV=1	1	1	1	1	1	1	1	1	1	1	1	1	1	1	1	1	1	1	1	1	1	1	1	1	1	1	1	1	1	1	1	1	1	1	1	1	1	1	1	1	1	1	1	1
sp|A3KMH1-3|VWA8_HUMAN;sp|A3KMH1|VWA8_HUMAN;sp|A3KMH1-2|VWA8_HUMAN	sp|A3KMH1-3|VWA8_HUMAN;sp|A3KMH1|VWA8_HUMAN;sp|A3KMH1-2|VWA8_HUMAN	9;9;5	9;9;5	9;9;5	>sp|A3KMH1-3|VWA8_HUMAN Isoform 3 of von Willebrand factor A domain-containing protein 8 OS=Homo sapiens GN=VWA8;>sp|A3KMH1|VWA8_HUMAN von Willebrand factor A domain-containing protein 8 OS=Homo sapiens GN=VWA8 PE=1 SV=2;>sp|A3KMH1-2|VWA8_HUMAN Isoform 2 o	3	9	9	9	7	7	3	3	4	4	4	3	4	3	4	3	3	2	6	6	7	7	3	3	4	4	4	3	4	3	4	3	3	2	6	6	7	7	3	3	4	4	4	3
sp|A3KN83-3|SBNO1_HUMAN;sp|A3KN83-2|SBNO1_HUMAN;sp|A3KN83|SBNO1_HUMAN;sp|A3KN83-4|SBNO1_HUMAN	sp|A3KN83-3|SBNO1_HUMAN;sp|A3KN83-2|SBNO1_HUMAN;sp|A3KN83|SBNO1_HUMAN;sp|A3KN83-4|SBNO1_HUMAN	2;2;2;1	2;2;2;1	1;1;1;0	>sp|A3KN83-3|SBNO1_HUMAN Isoform 3 of Protein strawberry notch homolog 1 OS=Homo sapiens GN=SBNO1;>sp|A3KN83-2|SBNO1_HUMAN Isoform 2 of Protein strawberry notch homolog 1 OS=Homo sapiens GN=SBNO1;>sp|A3KN83|SBNO1_HUMAN Protein strawberry notch homolog 1 OS	4	2	2	1	2	2	1	1	0	0	1	1	1	0	1	1	0	0	0	1	2	2	1	1	0	0	1	1	1	0	1	1	0	0	0	1	1	1	0	0	0	0	0	0
sp|A4D126|ISPD_HUMAN;sp|A4D126-2|ISPD_HUMAN	sp|A4D126|ISPD_HUMAN;sp|A4D126-2|ISPD_HUMAN	2;1	2;1	2;1	>sp|A4D126|ISPD_HUMAN Isoprenoid synthase domain-containing protein OS=Homo sapiens GN=ISPD PE=1 SV=2;>sp|A4D126-2|ISPD_HUMAN Isoform 2 of Isoprenoid synthase domain-containing protein OS=Homo sapiens GN=ISPD	2	2	2	2	2	1	1	2	0	2	2	1	1	2	0	0	1	1	1	1	2	1	1	2	0	2	2	1	1	2	0	0	1	1	1	1	2	1	1	2	0	2	2	1
sp|A4D161|F221A_HUMAN;sp|A4D161-3|F221A_HUMAN;sp|A4D161-2|F221A_HUMAN	sp|A4D161|F221A_HUMAN;sp|A4D161-3|F221A_HUMAN;sp|A4D161-2|F221A_HUMAN	4;3;3	4;3;3	4;3;3	>sp|A4D161|F221A_HUMAN Protein FAM221A OS=Homo sapiens GN=FAM221A PE=2 SV=1;>sp|A4D161-3|F221A_HUMAN Isoform 3 of Protein FAM221A OS=Homo sapiens GN=FAM221A;>sp|A4D161-2|F221A_HUMAN Isoform 2 of Protein FAM221A OS=Homo sapiens GN=FAM221A	3	4	4	4	2	2	1	1	1	2	2	2	2	3	3	2	1	1	1	1	2	2	1	1	1	2	2	2	2	3	3	2	1	1	1	1	2	2	1	1	1	2	2	2
sp|A4D1F6|LRRD1_HUMAN;sp|A4D1F6-2|LRRD1_HUMAN	sp|A4D1F6|LRRD1_HUMAN	11;1	11;1	11;1	>sp|A4D1F6|LRRD1_HUMAN Leucine-rich repeat and death domain-containing protein 1 OS=Homo sapiens GN=LRRD1 PE=2 SV=2	2	11	11	11	1	0	1	4	3	2	0	0	7	9	8	7	2	1	4	6	1	0	1	4	3	2	0	0	7	9	8	7	2	1	4	6	1	0	1	4	3	2	0	0
sp|A4D1P6-2|WDR91_HUMAN;sp|A4D1P6|WDR91_HUMAN;sp|A4D1P6-3|WDR91_HUMAN	sp|A4D1P6-2|WDR91_HUMAN;sp|A4D1P6|WDR91_HUMAN;sp|A4D1P6-3|WDR91_HUMAN	9;9;7	9;9;7	9;9;7	>sp|A4D1P6-2|WDR91_HUMAN Isoform 2 of WD repeat-containing protein 91 OS=Homo sapiens GN=WDR91;>sp|A4D1P6|WDR91_HUMAN WD repeat-containing protein 91 OS=Homo sapiens GN=WDR91 PE=1 SV=2;>sp|A4D1P6-3|WDR91_HUMAN Isoform 3 of WD repeat-containing protein 91 O	3	9	9	9	5	6	4	5	6	6	8	7	3	2	7	6	7	7	6	7	5	6	4	5	6	6	8	7	3	2	7	6	7	7	6	7	5	6	4	5	6	6	8	7
sp|A4D1S5|RAB19_HUMAN;sp|A4D1S5-2|RAB19_HUMAN	sp|A4D1S5|RAB19_HUMAN;sp|A4D1S5-2|RAB19_HUMAN	3;2	3;2	3;2	>sp|A4D1S5|RAB19_HUMAN Ras-related protein Rab-19 OS=Homo sapiens GN=RAB19 PE=2 SV=2;>sp|A4D1S5-2|RAB19_HUMAN Isoform 2 of Ras-related protein Rab-19 OS=Homo sapiens GN=RAB19	2	3	3	3	1	1	2	2	2	2	1	1	1	1	1	1	2	2	2	2	1	1	2	2	2	2	1	1	1	1	1	1	2	2	2	2	1	1	2	2	2	2	1	1
sp|A4D1T9|PRS37_HUMAN	sp|A4D1T9|PRS37_HUMAN	15	15	15	>sp|A4D1T9|PRS37_HUMAN Probable inactive serine protease 37 OS=Homo sapiens GN=PRSS37 PE=2 SV=1	1	15	15	15	11	10	8	8	9	9	8	8	12	13	8	9	8	10	9	7	11	10	8	8	9	9	8	8	12	13	8	9	8	10	9	7	11	10	8	8	9	9	8	8
sp|A4D1U4|LCHN_HUMAN	sp|A4D1U4|LCHN_HUMAN	6	6	6	>sp|A4D1U4|LCHN_HUMAN Protein LCHN OS=Homo sapiens GN=LCHN PE=2 SV=1	1	6	6	6	3	4	2	4	2	3	3	3	2	1	1	2	5	6	1	2	3	4	2	4	2	3	3	3	2	1	1	2	5	6	1	2	3	4	2	4	2	3	3	3
sp|A4D256|CC14C_HUMAN;sp|O60729-2|CC14B_HUMAN;sp|O60729-5|CC14B_HUMAN;sp|O60729-3|CC14B_HUMAN;sp|O60729-4|CC14B_HUMAN;sp|O60729|CC14B_HUMAN	sp|A4D256|CC14C_HUMAN;sp|O60729-2|CC14B_HUMAN;sp|O60729-5|CC14B_HUMAN;sp|O60729-3|CC14B_HUMAN;sp|O60729-4|CC14B_HUMAN;sp|O60729|CC14B_HUMAN	6;4;4;4;4;4	6;4;4;4;4;4	6;4;4;4;4;4	>sp|A4D256|CC14C_HUMAN Dual specificity protein phosphatase CDC14C OS=Homo sapiens GN=CDC14C PE=2 SV=2;>sp|O60729-2|CC14B_HUMAN Isoform 1 of Dual specificity protein phosphatase CDC14B OS=Homo sapiens GN=CDC14B;>sp|O60729-5|CC14B_HUMAN Isoform 5 of Dual sp	6	6	6	6	6	6	2	2	3	3	3	2	6	6	3	4	5	5	3	4	6	6	2	2	3	3	3	2	6	6	3	4	5	5	3	4	6	6	2	2	3	3	3	2
sp|A4D263|CG072_HUMAN	sp|A4D263|CG072_HUMAN	19	19	19	>sp|A4D263|CG072_HUMAN Uncharacterized protein C7orf72 OS=Homo sapiens GN=C7orf72 PE=4 SV=2	1	19	19	19	13	11	15	14	13	11	4	2	15	15	13	15	16	17	15	16	13	11	15	14	13	11	4	2	15	15	13	15	16	17	15	16	13	11	15	14	13	11	4	2
sp|A4D2B0|MBLC1_HUMAN	sp|A4D2B0|MBLC1_HUMAN	2	2	2	>sp|A4D2B0|MBLC1_HUMAN Metallo-beta-lactamase domain-containing protein 1 OS=Homo sapiens GN=MBLAC1 PE=1 SV=1	1	2	2	2	0	0	1	0	0	0	2	1	0	0	1	1	1	1	0	0	0	0	1	0	0	0	2	1	0	0	1	1	1	1	0	0	0	0	1	0	0	0	2	1
sp|A4FU28|CTGE9_HUMAN;sp|Q8IX94|CTGE4_HUMAN;sp|P0CG41|CTGE8_HUMAN;sp|A4D2H0|CTGEF_HUMAN;sp|Q86UF2|CTGE6_HUMAN	sp|A4FU28|CTGE9_HUMAN;sp|Q8IX94|CTGE4_HUMAN;sp|P0CG41|CTGE8_HUMAN;sp|A4D2H0|CTGEF_HUMAN;sp|Q86UF2|CTGE6_HUMAN	15;14;14;12;11	15;14;14;12;11	11;11;11;9;8	>sp|A4FU28|CTGE9_HUMAN cTAGE family member 9 OS=Homo sapiens GN=CTAGE9 PE=2 SV=2;>sp|Q8IX94|CTGE4_HUMAN cTAGE family member 4 OS=Homo sapiens GN=CTAGE4 PE=2 SV=3;>sp|P0CG41|CTGE8_HUMAN cTAGE family member 8 OS=Homo sapiens GN=CTAGE8 PE=3 SV=1;>sp|A4D2H0|CT	5	15	15	11	10	12	11	11	9	10	7	8	9	8	6	8	4	4	5	5	10	12	11	11	9	10	7	8	9	8	6	8	4	4	5	5	6	9	8	8	7	8	4	5
sp|A4FU69|EFCB5_HUMAN;sp|A4FU69-3|EFCB5_HUMAN;sp|A4FU69-4|EFCB5_HUMAN;sp|A4FU69-2|EFCB5_HUMAN;sp|A4FU69-5|EFCB5_HUMAN;sp|A4FU69-6|EFCB5_HUMAN	sp|A4FU69|EFCB5_HUMAN;sp|A4FU69-3|EFCB5_HUMAN;sp|A4FU69-4|EFCB5_HUMAN;sp|A4FU69-2|EFCB5_HUMAN	33;28;21;20;16;7	33;28;21;20;16;7	33;28;21;20;16;7	>sp|A4FU69|EFCB5_HUMAN EF-hand calcium-binding domain-containing protein 5 OS=Homo sapiens GN=EFCAB5 PE=1 SV=3;>sp|A4FU69-3|EFCB5_HUMAN Isoform 3 of EF-hand calcium-binding domain-containing protein 5 OS=Homo sapiens GN=EFCAB5;>sp|A4FU69-4|EFCB5_HUMAN Isof	6	33	33	33	16	13	24	19	15	13	5	4	27	26	22	22	24	22	20	23	16	13	24	19	15	13	5	4	27	26	22	22	24	22	20	23	16	13	24	19	15	13	5	4
sp|A4QMS7|CE049_HUMAN	sp|A4QMS7|CE049_HUMAN	7	7	7	>sp|A4QMS7|CE049_HUMAN Uncharacterized protein C5orf49 OS=Homo sapiens GN=C5orf49 PE=2 SV=1	1	7	7	7	7	7	7	6	6	6	2	1	7	7	7	7	7	7	7	7	7	7	7	6	6	6	2	1	7	7	7	7	7	7	7	7	7	7	7	6	6	6	2	1
sp|A5D8V6|VP37C_HUMAN	sp|A5D8V6|VP37C_HUMAN	4	4	4	>sp|A5D8V6|VP37C_HUMAN Vacuolar protein sorting-associated protein 37C OS=Homo sapiens GN=VPS37C PE=1 SV=2	1	4	4	4	3	3	3	3	3	3	4	2	3	4	3	4	3	4	3	2	3	3	3	3	3	3	4	2	3	4	3	4	3	4	3	2	3	3	3	3	3	3	4	2
sp|A5D8V7-2|CC151_HUMAN;sp|A5D8V7|CC151_HUMAN	sp|A5D8V7-2|CC151_HUMAN;sp|A5D8V7|CC151_HUMAN	21;21	21;21	21;21	>sp|A5D8V7-2|CC151_HUMAN Isoform 2 of Coiled-coil domain-containing protein 151 OS=Homo sapiens GN=CCDC151;>sp|A5D8V7|CC151_HUMAN Coiled-coil domain-containing protein 151 OS=Homo sapiens GN=CCDC151 PE=1 SV=1	2	21	21	21	15	10	17	17	15	13	4	5	15	16	19	18	15	15	14	14	15	10	17	17	15	13	4	5	15	16	19	18	15	15	14	14	15	10	17	17	15	13	4	5
sp|A5D8W1-2|CFA69_HUMAN;sp|A5D8W1|CFA69_HUMAN;sp|A5D8W1-5|CFA69_HUMAN;sp|A5D8W1-3|CFA69_HUMAN;sp|A5D8W1-4|CFA69_HUMAN	sp|A5D8W1-2|CFA69_HUMAN;sp|A5D8W1|CFA69_HUMAN;sp|A5D8W1-5|CFA69_HUMAN	11;11;9;4;3	11;11;9;4;3	11;11;9;4;3	>sp|A5D8W1-2|CFA69_HUMAN Isoform 2 of Cilia- and flagella-associated protein 69 OS=Homo sapiens GN=CFAP69;>sp|A5D8W1|CFA69_HUMAN Cilia- and flagella-associated protein 69 OS=Homo sapiens GN=CFAP69 PE=2 SV=3;>sp|A5D8W1-5|CFA69_HUMAN Isoform 5 of Cilia- and	5	11	11	11	5	4	7	7	8	7	2	3	9	10	7	8	8	7	7	7	5	4	7	7	8	7	2	3	9	10	7	8	8	7	7	7	5	4	7	7	8	7	2	3
sp|A5PLK6|RGSL_HUMAN;sp|A5PLK6-3|RGSL_HUMAN;sp|A5PLK6-2|RGSL_HUMAN;sp|A5PLK6-4|RGSL_HUMAN;sp|A5PLK6-5|RGSL_HUMAN;sp|A5PLK6-6|RGSL_HUMAN	sp|A5PLK6|RGSL_HUMAN;sp|A5PLK6-3|RGSL_HUMAN;sp|A5PLK6-2|RGSL_HUMAN	9;5;5;4;4;4	9;5;5;4;4;4	9;5;5;4;4;4	>sp|A5PLK6|RGSL_HUMAN Regulator of G-protein signaling protein-like OS=Homo sapiens GN=RGSL1 PE=2 SV=1;>sp|A5PLK6-3|RGSL_HUMAN Isoform 3 of Regulator of G-protein signaling protein-like OS=Homo sapiens GN=RGSL1;>sp|A5PLK6-2|RGSL_HUMAN Isoform 2 of Regulato	6	9	9	9	0	0	2	2	1	0	0	0	5	4	2	3	2	2	5	6	0	0	2	2	1	0	0	0	5	4	2	3	2	2	5	6	0	0	2	2	1	0	0	0
sp|A5PLL7-2|TM189_HUMAN;sp|A5PLL7|TM189_HUMAN	sp|A5PLL7-2|TM189_HUMAN;sp|A5PLL7|TM189_HUMAN	4;4	3;3	3;3	>sp|A5PLL7-2|TM189_HUMAN Isoform 2 of Transmembrane protein 189 OS=Homo sapiens GN=TMEM189;>sp|A5PLL7|TM189_HUMAN Transmembrane protein 189 OS=Homo sapiens GN=TMEM189 PE=1 SV=3	2	4	3	3	2	2	2	2	3	3	2	2	2	2	3	4	2	3	4	4	2	1	1	1	2	2	1	1	1	1	2	3	1	2	3	3	2	1	1	1	2	2	1	1
sp|A5PLN9-2|TPC13_HUMAN;sp|A5PLN9-4|TPC13_HUMAN;sp|A5PLN9|TPC13_HUMAN;sp|A5PLN9-5|TPC13_HUMAN;sp|A5PLN9-7|TPC13_HUMAN	sp|A5PLN9-2|TPC13_HUMAN;sp|A5PLN9-4|TPC13_HUMAN;sp|A5PLN9|TPC13_HUMAN;sp|A5PLN9-5|TPC13_HUMAN;sp|A5PLN9-7|TPC13_HUMAN	7;7;7;7;6	7;7;7;7;6	7;7;7;7;6	>sp|A5PLN9-2|TPC13_HUMAN Isoform 2 of Trafficking protein particle complex subunit 13 OS=Homo sapiens GN=TRAPPC13;>sp|A5PLN9-4|TPC13_HUMAN Isoform 3 of Trafficking protein particle complex subunit 13 OS=Homo sapiens GN=TRAPPC13;>sp|A5PLN9|TPC13_HUMAN Traff	5	7	7	7	6	4	6	6	4	5	5	4	3	2	4	5	6	7	4	3	6	4	6	6	4	5	5	4	3	2	4	5	6	7	4	3	6	4	6	6	4	5	5	4
sp|A5YKK6-2|CNOT1_HUMAN;sp|A5YKK6|CNOT1_HUMAN;sp|A5YKK6-3|CNOT1_HUMAN;sp|A5YKK6-4|CNOT1_HUMAN	sp|A5YKK6-2|CNOT1_HUMAN;sp|A5YKK6|CNOT1_HUMAN;sp|A5YKK6-3|CNOT1_HUMAN;sp|A5YKK6-4|CNOT1_HUMAN	42;42;38;25	42;42;38;25	42;42;38;25	>sp|A5YKK6-2|CNOT1_HUMAN Isoform 2 of CCR4-NOT transcription complex subunit 1 OS=Homo sapiens GN=CNOT1;>sp|A5YKK6|CNOT1_HUMAN CCR4-NOT transcription complex subunit 1 OS=Homo sapiens GN=CNOT1 PE=1 SV=2;>sp|A5YKK6-3|CNOT1_HUMAN Isoform 3 of CCR4-NOT transc	4	42	42	42	31	29	29	28	23	23	28	32	17	16	28	33	27	29	16	18	31	29	29	28	23	23	28	32	17	16	28	33	27	29	16	18	31	29	29	28	23	23	28	32
sp|A5YM69|ARG35_HUMAN	sp|A5YM69|ARG35_HUMAN	4	2	2	>sp|A5YM69|ARG35_HUMAN Rho guanine nucleotide exchange factor 35 OS=Homo sapiens GN=ARHGEF35 PE=1 SV=1	1	4	2	2	1	2	2	1	2	2	3	2	0	0	0	0	2	0	0	0	0	0	0	1	2	2	1	1	0	0	0	0	2	0	0	0	0	0	0	1	2	2	1	1
sp|A6H8Z2|F221B_HUMAN;sp|A6H8Z2-2|F221B_HUMAN;sp|A6H8Z2-3|F221B_HUMAN	sp|A6H8Z2|F221B_HUMAN;sp|A6H8Z2-2|F221B_HUMAN	7;5;2	7;5;2	7;5;2	>sp|A6H8Z2|F221B_HUMAN Protein FAM221B OS=Homo sapiens GN=FAM221B PE=2 SV=2;>sp|A6H8Z2-2|F221B_HUMAN Isoform 2 of Protein FAM221B OS=Homo sapiens GN=FAM221B	3	7	7	7	4	5	5	5	6	5	2	2	4	4	7	6	5	5	5	6	4	5	5	5	6	5	2	2	4	4	7	6	5	5	5	6	4	5	5	5	6	5	2	2
sp|A6NC86|PINLY_HUMAN;sp|A6NC86-2|PINLY_HUMAN;sp|A6NC86-4|PINLY_HUMAN;sp|A6NC86-3|PINLY_HUMAN	sp|A6NC86|PINLY_HUMAN;sp|A6NC86-2|PINLY_HUMAN;sp|A6NC86-4|PINLY_HUMAN	4;4;2;1	4;4;2;1	4;4;2;1	>sp|A6NC86|PINLY_HUMAN phospholipase A2 inhibitor and Ly6/PLAUR domain-containing protein OS=Homo sapiens GN=PINLYP PE=2 SV=3;>sp|A6NC86-2|PINLY_HUMAN Isoform 2 of phospholipase A2 inhibitor and Ly6/PLAUR domain-containing protein OS=Homo sapiens GN=PINLYP	4	4	4	4	1	0	0	0	0	0	1	1	4	3	1	1	3	4	1	1	1	0	0	0	0	0	1	1	4	3	1	1	3	4	1	1	1	0	0	0	0	0	1	1
sp|A6NC98-2|CC88B_HUMAN;sp|A6NC98-4|CC88B_HUMAN;sp|A6NC98|CC88B_HUMAN	sp|A6NC98-2|CC88B_HUMAN;sp|A6NC98-4|CC88B_HUMAN;sp|A6NC98|CC88B_HUMAN	3;3;3	3;3;3	3;3;3	>sp|A6NC98-2|CC88B_HUMAN Isoform 2 of Coiled-coil domain-containing protein 88B OS=Homo sapiens GN=CCDC88B;>sp|A6NC98-4|CC88B_HUMAN Isoform 4 of Coiled-coil domain-containing protein 88B OS=Homo sapiens GN=CCDC88B;>sp|A6NC98|CC88B_HUMAN Coiled-coil domain-	3	3	3	3	1	0	2	3	1	0	3	3	0	0	2	2	1	1	0	0	1	0	2	3	1	0	3	3	0	0	2	2	1	1	0	0	1	0	2	3	1	0	3	3
sp|Q9GZQ8|MLP3B_HUMAN;sp|A6NCE7|MP3B2_HUMAN	sp|Q9GZQ8|MLP3B_HUMAN;sp|A6NCE7|MP3B2_HUMAN	1;1	1;1	1;1	>sp|Q9GZQ8|MLP3B_HUMAN Microtubule-associated proteins 1A/1B light chain 3B OS=Homo sapiens GN=MAP1LC3B PE=1 SV=3;>sp|A6NCE7|MP3B2_HUMAN Microtubule-associated proteins 1A/1B light chain 3 beta 2 OS=Homo sapiens GN=MAP1LC3B2 PE=2 SV=1	2	1	1	1	0	0	0	0	1	1	1	0	1	1	0	0	0	1	1	0	0	0	0	0	1	1	1	0	1	1	0	0	0	1	1	0	0	0	0	0	1	1	1	0
sp|A6NCJ1|CS071_HUMAN	sp|A6NCJ1|CS071_HUMAN	11	11	11	>sp|A6NCJ1|CS071_HUMAN Uncharacterized protein C19orf71 OS=Homo sapiens GN=C19orf71 PE=4 SV=2	1	11	11	11	5	5	9	9	6	7	4	5	11	10	9	9	10	10	9	10	5	5	9	9	6	7	4	5	11	10	9	9	10	10	9	10	5	5	9	9	6	7	4	5
sp|A6NCL2|LRCL1_HUMAN	sp|A6NCL2|LRCL1_HUMAN	5	5	5	>sp|A6NCL2|LRCL1_HUMAN Leucine-rich colipase-like protein 1 OS=Homo sapiens GN=LRCOL1 PE=2 SV=3	1	5	5	5	4	3	3	3	2	2	4	3	5	5	4	4	5	5	4	5	4	3	3	3	2	2	4	3	5	5	4	4	5	5	4	5	4	3	3	3	2	2	4	3
sp|A6NCM1|IQCAL_HUMAN	sp|A6NCM1|IQCAL_HUMAN	10	9	9	>sp|A6NCM1|IQCAL_HUMAN IQ and AAA domain-containing protein 1-like OS=Homo sapiens GN=IQCA1L PE=3 SV=2	1	10	9	9	0	0	1	1	0	1	0	0	0	1	4	3	8	8	8	9	0	0	0	0	0	1	0	0	0	0	3	2	7	7	7	8	0	0	0	0	0	1	0	0
sp|A6NCN8|YL021_HUMAN	sp|A6NCN8|YL021_HUMAN	1	1	1	>sp|A6NCN8|YL021_HUMAN Uncharacterized protein ENSP00000372125 OS=Homo sapiens PE=4 SV=2	1	1	1	1	0	0	0	1	0	0	0	0	1	1	1	1	1	1	1	1	0	0	0	1	0	0	0	0	1	1	1	1	1	1	1	1	0	0	0	1	0	0	0	0
sp|A6NDG6|PGP_HUMAN	sp|A6NDG6|PGP_HUMAN	9	9	9	>sp|A6NDG6|PGP_HUMAN Glycerol-3-phosphate phosphatase OS=Homo sapiens GN=PGP PE=1 SV=1	1	9	9	9	8	9	9	9	8	7	7	7	9	9	9	8	9	9	9	9	8	9	9	9	8	7	7	7	9	9	9	8	9	9	9	9	8	9	9	9	8	7	7	7
sp|A6NDK9|GOG6C_HUMAN	sp|A6NDK9|GOG6C_HUMAN	14	1	1	>sp|A6NDK9|GOG6C_HUMAN Golgin subfamily A member 6C OS=Homo sapiens GN=GOLGA6C PE=3 SV=1	1	14	1	1	8	9	9	9	11	10	8	7	6	8	13	13	8	8	8	8	1	1	1	1	1	1	1	1	1	1	1	1	1	1	1	1	1	1	1	1	1	1	1	1
sp|A6NDN3|GOG6B_HUMAN	sp|A6NDN3|GOG6B_HUMAN	14	2	2	>sp|A6NDN3|GOG6B_HUMAN Golgin subfamily A member 6B OS=Homo sapiens GN=GOLGA6B PE=3 SV=3	1	14	2	2	6	8	9	7	11	10	7	6	7	9	10	10	8	8	8	8	0	0	1	0	2	1	0	0	1	1	0	0	0	0	0	0	0	0	1	0	2	1	0	0
sp|A6NDU8|CE051_HUMAN	sp|A6NDU8|CE051_HUMAN	10	10	10	>sp|A6NDU8|CE051_HUMAN UPF0600 protein C5orf51 OS=Homo sapiens GN=C5orf51 PE=1 SV=1	1	10	10	10	8	7	9	8	5	6	4	5	4	4	8	7	8	8	4	4	8	7	9	8	5	6	4	5	4	4	8	7	8	8	4	4	8	7	9	8	5	6	4	5
sp|A6NE01|F186A_HUMAN	sp|A6NE01|F186A_HUMAN	3	3	3	>sp|A6NE01|F186A_HUMAN Protein FAM186A OS=Homo sapiens GN=FAM186A PE=2 SV=3	1	3	3	3	1	1	2	2	1	1	0	0	2	2	2	2	1	1	2	3	1	1	2	2	1	1	0	0	2	2	2	2	1	1	2	3	1	1	2	2	1	1	0	0
sp|A6NE52|WDR97_HUMAN;sp|A6NE52-2|WDR97_HUMAN	sp|A6NE52|WDR97_HUMAN;sp|A6NE52-2|WDR97_HUMAN	4;3	4;3	4;3	>sp|A6NE52|WDR97_HUMAN WD repeat-containing protein 97 OS=Homo sapiens GN=WDR97 PE=2 SV=2;>sp|A6NE52-2|WDR97_HUMAN Isoform 2 of WD repeat-containing protein 97 OS=Homo sapiens GN=WDR97	2	4	4	4	0	1	1	1	1	2	0	0	3	2	2	2	2	2	2	2	0	1	1	1	1	2	0	0	3	2	2	2	2	2	2	2	0	1	1	1	1	2	0	0
sp|A6NED2|RCCD1_HUMAN	sp|A6NED2|RCCD1_HUMAN	4	4	4	>sp|A6NED2|RCCD1_HUMAN RCC1 domain-containing protein 1 OS=Homo sapiens GN=RCCD1 PE=1 SV=1	1	4	4	4	3	3	3	1	1	2	2	2	3	2	3	3	2	4	2	2	3	3	3	1	1	2	2	2	3	2	3	3	2	4	2	2	3	3	3	1	1	2	2	2
sp|A6NEH6|TM247_HUMAN	sp|A6NEH6|TM247_HUMAN	5	5	5	>sp|A6NEH6|TM247_HUMAN Transmembrane protein 247 OS=Homo sapiens GN=TMEM247 PE=4 SV=2	1	5	5	5	4	4	3	4	5	3	4	4	1	1	3	2	1	2	3	3	4	4	3	4	5	3	4	4	1	1	3	2	1	2	3	3	4	4	3	4	5	3	4	4
sp|A6NEK1|ARRD5_HUMAN	sp|A6NEK1|ARRD5_HUMAN	15	15	15	>sp|A6NEK1|ARRD5_HUMAN Arrestin domain-containing protein 5 OS=Homo sapiens GN=ARRDC5 PE=3 SV=2	1	15	15	15	11	13	13	12	9	8	8	6	14	12	12	14	11	12	12	11	11	13	13	12	9	8	8	6	14	12	12	14	11	12	12	11	11	13	13	12	9	8	8	6
sp|A6NEN9|CX065_HUMAN	sp|A6NEN9|CX065_HUMAN	2	2	2	>sp|A6NEN9|CX065_HUMAN Uncharacterized protein CXorf65 OS=Homo sapiens GN=CXorf65 PE=4 SV=1	1	2	2	2	1	1	2	2	2	2	0	0	2	2	1	2	1	2	2	2	1	1	2	2	2	2	0	0	2	2	1	2	1	2	2	2	1	1	2	2	2	2	0	0
sp|A6NEY3|GG6L3_HUMAN;sp|A6NI86|GG6LA_HUMAN;sp|H0YKK7|GG6LS_HUMAN;sp|A6NEF3|GG6L4_HUMAN;sp|A6NEM1-2|GG6L9_HUMAN;sp|A6NEM1|GG6L9_HUMAN	sp|A6NEY3|GG6L3_HUMAN;sp|A6NI86|GG6LA_HUMAN;sp|H0YKK7|GG6LS_HUMAN;sp|A6NEF3|GG6L4_HUMAN	5;4;4;3;1;1	5;4;4;3;1;1	5;4;4;3;1;1	>sp|A6NEY3|GG6L3_HUMAN Putative golgin subfamily A member 6-like protein 3 OS=Homo sapiens GN=GOLGA6L3 PE=5 SV=3;>sp|A6NI86|GG6LA_HUMAN Golgin subfamily A member 6-like protein 10 OS=Homo sapiens GN=GOLGA6L10 PE=3 SV=4;>sp|H0YKK7|GG6LS_HUMAN Putative golgi	6	5	5	5	2	1	4	2	4	4	4	4	4	3	2	3	3	3	1	1	2	1	4	2	4	4	4	4	4	3	2	3	3	3	1	1	2	1	4	2	4	4	4	4
sp|A6NF34|ANTRL_HUMAN	sp|A6NF34|ANTRL_HUMAN	12	12	12	>sp|A6NF34|ANTRL_HUMAN Anthrax toxin receptor-like OS=Homo sapiens GN=ANTXRL PE=3 SV=3	1	12	12	12	2	3	2	4	5	4	2	1	10	8	8	5	10	10	9	9	2	3	2	4	5	4	2	1	10	8	8	5	10	10	9	9	2	3	2	4	5	4	2	1
sp|A6NF36|CC182_HUMAN	sp|A6NF36|CC182_HUMAN	2	2	2	>sp|A6NF36|CC182_HUMAN Coiled-coil domain-containing protein 182 OS=Homo sapiens GN=CCDC182 PE=2 SV=1	1	2	2	2	2	2	1	0	1	1	0	1	1	1	1	1	1	2	1	1	2	2	1	0	1	1	0	1	1	1	1	1	1	2	1	1	2	2	1	0	1	1	0	1
sp|A6NFA0|F205C_HUMAN	sp|A6NFA0|F205C_HUMAN	9	9	9	>sp|A6NFA0|F205C_HUMAN Protein FAM205C OS=Homo sapiens GN=FAM205C PE=3 SV=2	1	9	9	9	4	3	3	4	2	2	3	2	8	8	7	7	7	6	9	9	4	3	3	4	2	2	3	2	8	8	7	7	7	6	9	9	4	3	3	4	2	2	3	2
sp|A6NFE3|EFC10_HUMAN	sp|A6NFE3|EFC10_HUMAN	5	5	5	>sp|A6NFE3|EFC10_HUMAN EF-hand calcium-binding domain-containing protein 10 OS=Homo sapiens GN=EFCAB10 PE=2 SV=2	1	5	5	5	2	2	4	4	5	5	1	2	4	5	3	4	2	3	4	4	2	2	4	4	5	5	1	2	4	5	3	4	2	3	4	4	2	2	4	4	5	5	1	2
sp|A6NFH5|FBP12_HUMAN	sp|A6NFH5|FBP12_HUMAN	1	1	1	>sp|A6NFH5|FBP12_HUMAN Fatty acid-binding protein 12 OS=Homo sapiens GN=FABP12 PE=2 SV=2	1	1	1	1	0	0	0	0	1	1	0	0	1	1	0	0	0	0	1	1	0	0	0	0	1	1	0	0	1	1	0	0	0	0	1	1	0	0	0	0	1	1	0	0
sp|A6NFQ2-3|TCAF2_HUMAN;sp|A6NFQ2-2|TCAF2_HUMAN;sp|A6NFQ2|TCAF2_HUMAN	sp|A6NFQ2-3|TCAF2_HUMAN;sp|A6NFQ2-2|TCAF2_HUMAN;sp|A6NFQ2|TCAF2_HUMAN	7;7;7	7;7;7	7;7;7	>sp|A6NFQ2-3|TCAF2_HUMAN Isoform 3 of TRPM8 channel-associated factor 2 OS=Homo sapiens GN=TCAF2;>sp|A6NFQ2-2|TCAF2_HUMAN Isoform 2 of TRPM8 channel-associated factor 2 OS=Homo sapiens GN=TCAF2;>sp|A6NFQ2|TCAF2_HUMAN TRPM8 channel-associated factor 2 OS=Ho	3	7	7	7	3	3	1	1	3	4	2	4	0	0	4	6	4	3	3	3	3	3	1	1	3	4	2	4	0	0	4	6	4	3	3	3	3	3	1	1	3	4	2	4
sp|A6NFR6|CE060_HUMAN;sp|A6NFR6-3|CE060_HUMAN;sp|A6NFR6-4|CE060_HUMAN;sp|A6NFR6-2|CE060_HUMAN;sp|Q8NA96|YE027_HUMAN	sp|A6NFR6|CE060_HUMAN;sp|A6NFR6-3|CE060_HUMAN;sp|A6NFR6-4|CE060_HUMAN;sp|A6NFR6-2|CE060_HUMAN	9;5;5;5;2	9;5;5;5;2	9;5;5;5;2	>sp|A6NFR6|CE060_HUMAN Putative uncharacterized protein C5orf60 OS=Homo sapiens GN=C5orf60 PE=1 SV=2;>sp|A6NFR6-3|CE060_HUMAN Isoform 3 of Putative uncharacterized protein C5orf60 OS=Homo sapiens GN=C5orf60;>sp|A6NFR6-4|CE060_HUMAN Isoform 4 of Putative un	5	9	9	9	1	2	4	4	2	3	1	0	9	9	6	6	8	8	8	9	1	2	4	4	2	3	1	0	9	9	6	6	8	8	8	9	1	2	4	4	2	3	1	0
sp|A6NFU0|F187A_HUMAN	sp|A6NFU0|F187A_HUMAN	4	4	4	>sp|A6NFU0|F187A_HUMAN Ig-like V-type domain-containing protein FAM187A OS=Homo sapiens GN=FAM187A PE=3 SV=1	1	4	4	4	2	1	2	2	0	0	0	2	4	3	2	3	3	4	1	3	2	1	2	2	0	0	0	2	4	3	2	3	3	4	1	3	2	1	2	2	0	0	0	2
sp|A6NFZ4|FA24A_HUMAN	sp|A6NFZ4|FA24A_HUMAN	4	4	4	>sp|A6NFZ4|FA24A_HUMAN Protein FAM24A OS=Homo sapiens GN=FAM24A PE=3 SV=1	1	4	4	4	2	2	3	3	2	3	1	0	4	4	4	4	3	3	3	3	2	2	3	3	2	3	1	0	4	4	4	4	3	3	3	3	2	2	3	3	2	3	1	0
sp|P0C7N4|T191B_HUMAN;sp|A6NGB0|T191C_HUMAN	sp|P0C7N4|T191B_HUMAN;sp|A6NGB0|T191C_HUMAN	6;6	6;6	6;6	>sp|P0C7N4|T191B_HUMAN Transmembrane protein 191B OS=Homo sapiens GN=TMEM191B PE=3 SV=2;>sp|A6NGB0|T191C_HUMAN Transmembrane protein 191C OS=Homo sapiens GN=TMEM191C PE=3 SV=2	2	6	6	6	2	4	4	4	4	4	1	1	4	5	4	4	5	5	6	6	2	4	4	4	4	4	1	1	4	5	4	4	5	5	6	6	2	4	4	4	4	4	1	1
sp|A6NGY3|CE052_HUMAN	sp|A6NGY3|CE052_HUMAN	1	1	1	>sp|A6NGY3|CE052_HUMAN Uncharacterized protein C5orf52 OS=Homo sapiens GN=C5orf52 PE=2 SV=2	1	1	1	1	0	0	1	1	0	0	0	0	1	0	0	0	0	0	1	1	0	0	1	1	0	0	0	0	1	0	0	0	0	0	1	1	0	0	1	1	0	0	0	0
sp|A6NHL2-2|TBAL3_HUMAN;sp|A6NHL2|TBAL3_HUMAN	sp|A6NHL2-2|TBAL3_HUMAN;sp|A6NHL2|TBAL3_HUMAN	7;7	2;2	2;2	>sp|A6NHL2-2|TBAL3_HUMAN Isoform 2 of Tubulin alpha chain-like 3 OS=Homo sapiens GN=TUBAL3;>sp|A6NHL2|TBAL3_HUMAN Tubulin alpha chain-like 3 OS=Homo sapiens GN=TUBAL3 PE=1 SV=2	2	7	2	2	4	4	4	5	5	5	5	4	4	4	6	6	5	5	5	5	1	0	0	1	0	0	1	1	0	0	1	1	0	0	0	0	1	0	0	1	0	0	1	1
sp|A6NHN6|NPB15_HUMAN	sp|A6NHN6|NPB15_HUMAN	13	5	2	>sp|A6NHN6|NPB15_HUMAN Nuclear pore complex-interacting protein family member B15 OS=Homo sapiens GN=NPIPB15 PE=3 SV=3	1	13	5	2	7	9	10	10	8	9	5	4	10	8	9	7	8	7	9	10	3	3	3	3	2	2	2	1	4	3	3	1	3	2	4	4	1	1	1	1	1	1	1	0
sp|Q495Y7|SPDE7_HUMAN;sp|Q495Y8-2|SPDE2_HUMAN;sp|A6NHP3-2|SPE2B_HUMAN;sp|A6NJR5|SPDL3_HUMAN;sp|A6NNV3|SPD16_HUMAN;sp|Q8NFV5|SPDE1_HUMAN;sp|A6NIY4|SPDE5_HUMAN;sp|Q495Y8|SPDE2_HUMAN;sp|P0CI01|SPDE6_HUMAN;sp|A6NHP3|SPE2B_HUMAN	sp|Q495Y7|SPDE7_HUMAN;sp|Q495Y8-2|SPDE2_HUMAN;sp|A6NHP3-2|SPE2B_HUMAN;sp|A6NJR5|SPDL3_HUMAN;sp|A6NNV3|SPD16_HUMAN;sp|Q8NFV5|SPDE1_HUMAN;sp|A6NIY4|SPDE5_HUMAN;sp|Q495Y8|SPDE2_HUMAN;sp|P0CI01|SPDE6_HUMAN;sp|A6NHP3|SPE2B_HUMAN	2;2;2;2;2;2;2;2;2;2	2;2;2;2;2;2;2;2;2;2	2;2;2;2;2;2;2;2;2;2	>sp|Q495Y7|SPDE7_HUMAN Putative speedy protein E7 OS=Homo sapiens GN=SPDYE7P PE=5 SV=1;>sp|Q495Y8-2|SPDE2_HUMAN Isoform 2 of Speedy protein E2 OS=Homo sapiens GN=SPDYE2;>sp|A6NHP3-2|SPE2B_HUMAN Isoform 2 of Speedy protein E2B OS=Homo sapiens GN=SPDYE2B;>sp	10	2	2	2	2	2	2	2	2	2	2	2	2	2	2	1	1	2	0	2	2	2	2	2	2	2	2	2	2	2	2	1	1	2	0	2	2	2	2	2	2	2	2	2
sp|A6NHR9|SMHD1_HUMAN;sp|A6NHR9-2|SMHD1_HUMAN;sp|A6NHR9-3|SMHD1_HUMAN	sp|A6NHR9|SMHD1_HUMAN;sp|A6NHR9-2|SMHD1_HUMAN	38;37;18	38;37;18	38;37;18	>sp|A6NHR9|SMHD1_HUMAN Structural maintenance of chromosomes flexible hinge domain-containing protein 1 OS=Homo sapiens GN=SMCHD1 PE=1 SV=2;>sp|A6NHR9-2|SMHD1_HUMAN Isoform 2 of Structural maintenance of chromosomes flexible hinge domain-containing protein	3	38	38	38	29	33	18	19	14	18	26	25	18	17	19	18	4	4	8	10	29	33	18	19	14	18	26	25	18	17	19	18	4	4	8	10	29	33	18	19	14	18	26	25
sp|A6NHX0|GATL2_HUMAN	sp|A6NHX0|GATL2_HUMAN	5	5	4	>sp|A6NHX0|GATL2_HUMAN GATS-like protein 2 OS=Homo sapiens GN=GATSL2 PE=1 SV=3	1	5	5	4	4	5	5	5	4	4	4	3	3	3	5	5	5	4	3	3	4	5	5	5	4	4	4	3	3	3	5	5	5	4	3	3	3	4	4	4	3	3	4	3
sp|A6NI28|RHG42_HUMAN	sp|A6NI28|RHG42_HUMAN	3	3	3	>sp|A6NI28|RHG42_HUMAN Rho GTPase-activating protein 42 OS=Homo sapiens GN=ARHGAP42 PE=1 SV=3	1	3	3	3	0	0	0	0	1	0	0	1	0	0	1	0	0	1	0	2	0	0	0	0	1	0	0	1	0	0	1	0	0	1	0	2	0	0	0	0	1	0	0	1
sp|P14598-2|NCF1_HUMAN;sp|P14598|NCF1_HUMAN;sp|A6NI72|NCF1B_HUMAN;sp|A8MVU1|NCF1C_HUMAN	sp|P14598-2|NCF1_HUMAN;sp|P14598|NCF1_HUMAN;sp|A6NI72|NCF1B_HUMAN;sp|A8MVU1|NCF1C_HUMAN	3;3;3;2	3;3;3;2	3;3;3;2	>sp|P14598-2|NCF1_HUMAN Isoform 2 of Neutrophil cytosol factor 1 OS=Homo sapiens GN=NCF1;>sp|P14598|NCF1_HUMAN Neutrophil cytosol factor 1 OS=Homo sapiens GN=NCF1 PE=1 SV=3;>sp|A6NI72|NCF1B_HUMAN Putative neutrophil cytosol factor 1B OS=Homo sapiens GN=NCF	4	3	3	3	1	1	2	1	1	1	3	3	0	0	2	2	2	2	1	1	1	1	2	1	1	1	3	3	0	0	2	2	2	2	1	1	1	1	2	1	1	1	3	3
sp|A6NI87|CBY3_HUMAN	sp|A6NI87|CBY3_HUMAN	3	3	3	>sp|A6NI87|CBY3_HUMAN Protein chibby homolog 3 OS=Homo sapiens GN=CBY3 PE=3 SV=3	1	3	3	3	1	0	0	1	1	0	0	0	2	2	1	3	1	1	2	2	1	0	0	1	1	0	0	0	2	2	1	3	1	1	2	2	1	0	0	1	1	0	0	0
sp|A6NIH7|U119B_HUMAN	sp|A6NIH7|U119B_HUMAN	5	5	4	>sp|A6NIH7|U119B_HUMAN Protein unc-119 homolog B OS=Homo sapiens GN=UNC119B PE=1 SV=1	1	5	5	4	3	3	3	3	3	3	2	4	2	2	5	4	4	5	4	4	3	3	3	3	3	3	2	4	2	2	5	4	4	5	4	4	2	2	2	2	2	2	1	3
sp|A6NIV6|LRIQ4_HUMAN	sp|A6NIV6|LRIQ4_HUMAN	13	13	13	>sp|A6NIV6|LRIQ4_HUMAN Leucine-rich repeat and IQ domain-containing protein 4 OS=Homo sapiens GN=LRRIQ4 PE=3 SV=2	1	13	13	13	7	6	8	9	6	7	1	0	11	9	10	11	10	11	10	12	7	6	8	9	6	7	1	0	11	9	10	11	10	11	10	12	7	6	8	9	6	7	1	0
sp|A6NIZ1|RP1BL_HUMAN	sp|A6NIZ1|RP1BL_HUMAN	9	1	1	>sp|A6NIZ1|RP1BL_HUMAN Ras-related protein Rap-1b-like protein OS=Homo sapiens PE=2 SV=1	1	9	1	1	6	6	6	7	8	8	6	6	6	6	6	7	9	8	6	7	1	1	0	0	1	1	1	1	0	0	0	1	1	0	0	1	1	1	0	0	1	1	1	1
sp|A6NJI9|LRC72_HUMAN	sp|A6NJI9|LRC72_HUMAN	4	4	4	>sp|A6NJI9|LRC72_HUMAN Leucine-rich repeat-containing protein 72 OS=Homo sapiens GN=LRRC72 PE=2 SV=2	1	4	4	4	0	0	1	1	0	0	0	0	2	2	3	0	3	3	2	2	0	0	1	1	0	0	0	0	2	2	3	0	3	3	2	2	0	0	1	1	0	0	0	0
sp|Q9BUG6-2|ZSA5A_HUMAN;sp|A6NJL1|ZSA5B_HUMAN;sp|Q9BUG6|ZSA5A_HUMAN	sp|Q9BUG6-2|ZSA5A_HUMAN;sp|A6NJL1|ZSA5B_HUMAN;sp|Q9BUG6|ZSA5A_HUMAN	1;1;1	1;1;1	1;1;1	>sp|Q9BUG6-2|ZSA5A_HUMAN Isoform 2 of Zinc finger and SCAN domain-containing protein 5A OS=Homo sapiens GN=ZSCAN5A;>sp|A6NJL1|ZSA5B_HUMAN Zinc finger and SCAN domain-containing protein 5B OS=Homo sapiens GN=ZSCAN5B PE=3 SV=1;>sp|Q9BUG6|ZSA5A_HUMAN Zinc fin	3	1	1	1	0	0	0	0	0	0	0	1	0	0	0	0	0	0	0	0	0	0	0	0	0	0	0	1	0	0	0	0	0	0	0	0	0	0	0	0	0	0	0	1
sp|Q92617-5|NPIB3_HUMAN;sp|Q92617-6|NPIB3_HUMAN;sp|Q92617|NPIB3_HUMAN;sp|A8MRT5|NPIB5_HUMAN;sp|A6NJU9|NPIL5_HUMAN;sp|E5RHQ5|NPB11_HUMAN;sp|Q92617-2|NPIB3_HUMAN;sp|Q92617-3|NPIB3_HUMAN;sp|C9JG80|NPIB4_HUMAN;sp|Q92617-4|NPIB3_HUMAN	sp|Q92617-5|NPIB3_HUMAN;sp|Q92617-6|NPIB3_HUMAN;sp|Q92617|NPIB3_HUMAN;sp|A8MRT5|NPIB5_HUMAN;sp|A6NJU9|NPIL5_HUMAN;sp|E5RHQ5|NPB11_HUMAN;sp|Q92617-2|NPIB3_HUMAN;sp|Q92617-3|NPIB3_HUMAN;sp|C9JG80|NPIB4_HUMAN;sp|Q92617-4|NPIB3_HUMAN	10;10;10;10;10;10;9;9;9;7	6;6;6;6;6;6;5;5;6;5	5;5;5;5;5;5;4;4;5;4	>sp|Q92617-5|NPIB3_HUMAN Isoform 5 of Nuclear pore complex-interacting protein family member B3 OS=Homo sapiens GN=NPIPB3;>sp|Q92617-6|NPIB3_HUMAN Isoform 6 of Nuclear pore complex-interacting protein family member B3 OS=Homo sapiens GN=NPIPB3;>sp|Q92617|N	10	10	6	5	4	4	9	8	5	5	2	2	3	3	3	2	4	4	4	4	2	1	6	5	4	4	1	1	0	0	0	0	1	2	1	1	2	1	5	4	4	4	1	1
sp|A6NJV1|CB070_HUMAN	sp|A6NJV1|CB070_HUMAN	4	4	4	>sp|A6NJV1|CB070_HUMAN UPF0573 protein C2orf70 OS=Homo sapiens GN=C2orf70 PE=3 SV=1	1	4	4	4	3	4	4	4	1	1	1	1	4	4	4	4	4	4	4	4	3	4	4	4	1	1	1	1	4	4	4	4	4	4	4	4	3	4	4	4	1	1	1	1
sp|A6NK58|LIPT2_HUMAN	sp|A6NK58|LIPT2_HUMAN	8	8	8	>sp|A6NK58|LIPT2_HUMAN Putative lipoyltransferase 2, mitochondrial OS=Homo sapiens GN=LIPT2 PE=3 SV=1	1	8	8	8	7	7	6	4	4	4	1	2	7	8	6	6	7	6	7	8	7	7	6	4	4	4	1	2	7	8	6	6	7	6	7	8	7	7	6	4	4	4	1	2
sp|A6NKC4|FCGRC_HUMAN;sp|P12314-2|FCGR1_HUMAN;sp|P12314|FCGR1_HUMAN;sp|Q92637-2|FCGRB_HUMAN;sp|Q92637|FCGRB_HUMAN	sp|A6NKC4|FCGRC_HUMAN;sp|P12314-2|FCGR1_HUMAN;sp|P12314|FCGR1_HUMAN;sp|Q92637-2|FCGRB_HUMAN;sp|Q92637|FCGRB_HUMAN	2;2;2;1;1	2;2;2;1;1	2;2;2;1;1	>sp|A6NKC4|FCGRC_HUMAN Putative high affinity immunoglobulin gamma Fc receptor IC OS=Homo sapiens GN=FCGR1C PE=5 SV=2;>sp|P12314-2|FCGR1_HUMAN Isoform 2 of High affinity immunoglobulin gamma Fc receptor I OS=Homo sapiens GN=FCGR1A;>sp|P12314|FCGR1_HUMAN Hi	5	2	2	2	1	1	1	1	1	1	2	1	1	0	1	1	1	1	1	1	1	1	1	1	1	1	2	1	1	0	1	1	1	1	1	1	1	1	1	1	1	1	2	1
sp|Q01534|TSPY1_HUMAN;sp|P0CV98|TSPY3_HUMAN;sp|A6NKD2|TSPY2_HUMAN;sp|P0CW01|TSPYA_HUMAN;sp|P0CV99|TSPY4_HUMAN;sp|Q01534-2|TSPY1_HUMAN;sp|P0CW00|TSPY8_HUMAN	sp|Q01534|TSPY1_HUMAN;sp|P0CV98|TSPY3_HUMAN;sp|A6NKD2|TSPY2_HUMAN;sp|P0CW01|TSPYA_HUMAN;sp|P0CV99|TSPY4_HUMAN;sp|Q01534-2|TSPY1_HUMAN;sp|P0CW00|TSPY8_HUMAN	4;4;4;4;4;3;2	4;4;4;4;4;3;2	4;4;4;4;4;3;2	>sp|Q01534|TSPY1_HUMAN Testis-specific Y-encoded protein 1 OS=Homo sapiens GN=TSPY1 PE=1 SV=4;>sp|P0CV98|TSPY3_HUMAN Testis-specific Y-encoded protein 3 OS=Homo sapiens GN=TSPY3 PE=3 SV=1;>sp|A6NKD2|TSPY2_HUMAN Testis-specific Y-encoded protein 2 OS=Homo s	7	4	4	4	3	3	2	2	1	1	2	3	2	2	3	3	2	2	1	1	3	3	2	2	1	1	2	3	2	2	3	3	2	2	1	1	3	3	2	2	1	1	2	3
sp|A6NKD9|CC85C_HUMAN	sp|A6NKD9|CC85C_HUMAN	2	2	2	>sp|A6NKD9|CC85C_HUMAN Coiled-coil domain-containing protein 85C OS=Homo sapiens GN=CCDC85C PE=1 SV=1	1	2	2	2	1	1	0	1	1	1	1	1	0	0	1	1	1	1	1	1	1	1	0	1	1	1	1	1	0	0	1	1	1	1	1	1	1	1	0	1	1	1	1	1
sp|A6NKF1|SAC31_HUMAN;sp|A6NKF1-2|SAC31_HUMAN	sp|A6NKF1|SAC31_HUMAN	3;1	3;1	3;1	>sp|A6NKF1|SAC31_HUMAN SAC3 domain-containing protein 1 OS=Homo sapiens GN=SAC3D1 PE=1 SV=2	2	3	3	3	2	2	2	2	2	2	2	2	1	1	2	2	2	1	2	2	2	2	2	2	2	2	2	2	1	1	2	2	2	1	2	2	2	2	2	2	2	2	2	2
sp|A6NKT7|RGPD3_HUMAN	sp|A6NKT7|RGPD3_HUMAN	39	3	1	>sp|A6NKT7|RGPD3_HUMAN RanBP2-like and GRIP domain-containing protein 3 OS=Homo sapiens GN=RGPD3 PE=3 SV=2	1	39	3	1	31	33	20	22	29	28	25	19	21	20	22	21	22	19	18	18	2	2	1	1	2	2	2	1	2	1	1	1	2	2	1	1	0	0	0	0	0	1	0	0
sp|A6NL82|F183A_HUMAN	sp|A6NL82|F183A_HUMAN	2	2	2	>sp|A6NL82|F183A_HUMAN Protein FAM183A OS=Homo sapiens GN=FAM183A PE=3 SV=2	1	2	2	2	0	2	0	2	0	1	0	0	1	1	2	1	1	2	0	1	0	2	0	2	0	1	0	0	1	1	2	1	1	2	0	1	0	2	0	2	0	1	0	0
sp|A6NM11|L37A2_HUMAN	sp|A6NM11|L37A2_HUMAN	33	1	0	>sp|A6NM11|L37A2_HUMAN Leucine-rich repeat-containing protein 37A2 OS=Homo sapiens GN=LRRC37A2 PE=2 SV=2	1	33	1	0	10	10	15	16	22	23	12	11	24	27	21	19	26	24	27	28	1	1	0	0	0	0	0	0	1	0	1	1	1	0	1	1	0	0	0	0	0	0	0	0
sp|A6NMS7|L37A1_HUMAN	sp|A6NMS7|L37A1_HUMAN	33	33	1	>sp|A6NMS7|L37A1_HUMAN Leucine-rich repeat-containing protein 37A OS=Homo sapiens GN=LRRC37A PE=2 SV=3	1	33	33	1	9	9	15	16	23	24	12	11	24	28	20	18	26	25	27	28	9	9	15	16	23	24	12	11	24	28	20	18	26	25	27	28	0	0	0	0	1	1	0	0
sp|A6NN90|CB081_HUMAN	sp|A6NN90|CB081_HUMAN	6	6	6	>sp|A6NN90|CB081_HUMAN Uncharacterized protein C2orf81 OS=Homo sapiens GN=C2orf81 PE=3 SV=2	1	6	6	6	3	5	3	4	4	2	2	2	4	3	3	3	2	3	5	4	3	5	3	4	4	2	2	2	4	3	3	3	2	3	5	4	3	5	3	4	4	2	2	2
sp|A6NNC1|P12LL_HUMAN	sp|A6NNC1|P12LL_HUMAN	4	4	4	>sp|A6NNC1|P12LL_HUMAN Putative POM121-like protein 1-like OS=Homo sapiens PE=5 SV=3	1	4	4	4	1	0	1	3	3	1	0	0	1	1	2	2	0	0	2	2	1	0	1	3	3	1	0	0	1	1	2	2	0	0	2	2	1	0	1	3	3	1	0	0
sp|A6NNE9|MARHB_HUMAN;sp|A6NNE9-2|MARHB_HUMAN	sp|A6NNE9|MARHB_HUMAN;sp|A6NNE9-2|MARHB_HUMAN	6;4	6;4	6;4	>sp|A6NNE9|MARHB_HUMAN E3 ubiquitin-protein ligase MARCH11 OS=Homo sapiens GN=MARCH11 PE=2 SV=3;>sp|A6NNE9-2|MARHB_HUMAN Isoform 2 of E3 ubiquitin-protein ligase MARCH11 OS=Homo sapiens GN=MARCH11	2	6	6	6	2	2	3	3	1	3	2	2	1	1	5	5	5	4	5	5	2	2	3	3	1	3	2	2	1	1	5	5	5	4	5	5	2	2	3	3	1	3	2	2
sp|A6NNM3|RIM3B_HUMAN;sp|A6NJZ7|RIM3C_HUMAN	sp|A6NNM3|RIM3B_HUMAN;sp|A6NJZ7|RIM3C_HUMAN	34;33	1;0	1;0	>sp|A6NNM3|RIM3B_HUMAN RIMS-binding protein 3B OS=Homo sapiens GN=RIMBP3B PE=3 SV=3;>sp|A6NJZ7|RIM3C_HUMAN RIMS-binding protein 3C OS=Homo sapiens GN=RIMBP3C PE=1 SV=3	2	34	1	1	18	20	23	20	18	22	19	18	18	18	20	18	9	6	2	2	0	0	0	0	0	0	0	0	1	0	0	0	0	0	0	0	0	0	0	0	0	0	0	0
sp|A6NNT2|CP096_HUMAN	sp|A6NNT2|CP096_HUMAN	4	4	4	>sp|A6NNT2|CP096_HUMAN Uncharacterized protein C16orf96 OS=Homo sapiens GN=C16orf96 PE=4 SV=3	1	4	4	4	1	3	3	3	1	1	0	0	3	3	2	2	2	2	2	2	1	3	3	3	1	1	0	0	3	3	2	2	2	2	2	2	1	3	3	3	1	1	0	0
sp|A6NNW6|ENO4_HUMAN;sp|A6NNW6-2|ENO4_HUMAN	sp|A6NNW6|ENO4_HUMAN	6;2	6;2	6;2	>sp|A6NNW6|ENO4_HUMAN Enolase 4 OS=Homo sapiens GN=ENO4 PE=2 SV=2	2	6	6	6	2	1	2	2	2	3	0	0	4	3	1	3	2	2	1	1	2	1	2	2	2	3	0	0	4	3	1	3	2	2	1	1	2	1	2	2	2	3	0	0
sp|A6NNX1|RIAD1_HUMAN	sp|A6NNX1|RIAD1_HUMAN	3	3	3	>sp|A6NNX1|RIAD1_HUMAN RIIa domain-containing protein 1 OS=Homo sapiens GN=RIIAD1 PE=4 SV=1	1	3	3	3	1	2	2	2	3	3	0	1	2	3	3	1	1	2	3	3	1	2	2	2	3	3	0	1	2	3	3	1	1	2	3	3	1	2	2	2	3	3	0	1
sp|A6PVC2-2|TTLL8_HUMAN;sp|A6PVC2|TTLL8_HUMAN	sp|A6PVC2-2|TTLL8_HUMAN;sp|A6PVC2|TTLL8_HUMAN	3;3	3;3	3;3	>sp|A6PVC2-2|TTLL8_HUMAN Isoform 2 of Protein monoglycylase TTLL8 OS=Homo sapiens GN=TTLL8;>sp|A6PVC2|TTLL8_HUMAN Protein monoglycylase TTLL8 OS=Homo sapiens GN=TTLL8 PE=2 SV=4	2	3	3	3	1	1	1	1	1	1	1	1	0	1	3	3	1	1	1	1	1	1	1	1	1	1	1	1	0	1	3	3	1	1	1	1	1	1	1	1	1	1	1	1
sp|A6PVS8|LRIQ3_HUMAN;sp|A6PVS8-2|LRIQ3_HUMAN;sp|A6PVS8-3|LRIQ3_HUMAN	sp|A6PVS8|LRIQ3_HUMAN;sp|A6PVS8-2|LRIQ3_HUMAN;sp|A6PVS8-3|LRIQ3_HUMAN	10;9;5	10;9;5	10;9;5	>sp|A6PVS8|LRIQ3_HUMAN Leucine-rich repeat and IQ domain-containing protein 3 OS=Homo sapiens GN=LRRIQ3 PE=1 SV=1;>sp|A6PVS8-2|LRIQ3_HUMAN Isoform 2 of Leucine-rich repeat and IQ domain-containing protein 3 OS=Homo sapiens GN=LRRIQ3;>sp|A6PVS8-3|LRIQ3_HUMA	3	10	10	10	4	4	6	6	3	2	0	1	8	9	5	6	4	6	6	7	4	4	6	6	3	2	0	1	8	9	5	6	4	6	6	7	4	4	6	6	3	2	0	1
sp|A6XGL0-2|YJEN3_HUMAN;sp|A6XGL0|YJEN3_HUMAN	sp|A6XGL0-2|YJEN3_HUMAN;sp|A6XGL0|YJEN3_HUMAN	3;2	3;2	3;2	>sp|A6XGL0-2|YJEN3_HUMAN Isoform 2 of YjeF N-terminal domain-containing protein 3 OS=Homo sapiens GN=YJEFN3;>sp|A6XGL0|YJEN3_HUMAN YjeF N-terminal domain-containing protein 3 OS=Homo sapiens GN=YJEFN3 PE=1 SV=1	2	3	3	3	0	0	0	0	0	0	0	0	0	1	1	1	3	2	3	3	0	0	0	0	0	0	0	0	0	1	1	1	3	2	3	3	0	0	0	0	0	0	0	0
sp|A6ZKI3|F127A_HUMAN;sp|Q17RB0|F127C_HUMAN;sp|Q9BWD3|F127B_HUMAN	sp|A6ZKI3|F127A_HUMAN;sp|Q17RB0|F127C_HUMAN	5;4;2	5;4;2	5;4;2	>sp|A6ZKI3|F127A_HUMAN Protein FAM127A OS=Homo sapiens GN=FAM127A PE=1 SV=1;>sp|Q17RB0|F127C_HUMAN Protein FAM127C OS=Homo sapiens GN=FAM127C PE=1 SV=1	3	5	5	5	3	2	4	4	3	3	4	4	2	2	4	4	3	3	3	4	3	2	4	4	3	3	4	4	2	2	4	4	3	3	3	4	3	2	4	4	3	3	4	4
sp|A8MQT2-2|GOG8B_HUMAN;sp|A8MQT2|GOG8B_HUMAN;sp|A7E2F4-3|GOG8A_HUMAN;sp|A7E2F4|GOG8A_HUMAN	sp|A8MQT2-2|GOG8B_HUMAN;sp|A8MQT2|GOG8B_HUMAN;sp|A7E2F4-3|GOG8A_HUMAN;sp|A7E2F4|GOG8A_HUMAN	2;2;2;2	2;2;2;2	2;2;2;2	>sp|A8MQT2-2|GOG8B_HUMAN Isoform 2 of Golgin subfamily A member 8B OS=Homo sapiens GN=GOLGA8B;>sp|A8MQT2|GOG8B_HUMAN Golgin subfamily A member 8B OS=Homo sapiens GN=GOLGA8B PE=2 SV=2;>sp|A7E2F4-3|GOG8A_HUMAN Isoform 2 of Golgin subfamily A member 8A OS=Hom	4	2	2	2	1	0	0	0	1	1	1	1	0	0	1	0	0	0	0	1	1	0	0	0	1	1	1	1	0	0	1	0	0	0	0	1	1	0	0	0	1	1	1	1
sp|A7E2U8|CD047_HUMAN	sp|A7E2U8|CD047_HUMAN	10	10	10	>sp|A7E2U8|CD047_HUMAN UPF0602 protein C4orf47 OS=Homo sapiens GN=C4orf47 PE=2 SV=1	1	10	10	10	5	6	5	6	6	6	3	3	8	8	6	7	8	7	7	6	5	6	5	6	6	6	3	3	8	8	6	7	8	7	7	6	5	6	5	6	6	6	3	3
sp|A7E2V4-5|ZSWM8_HUMAN;sp|A7E2V4|ZSWM8_HUMAN;sp|A7E2V4-3|ZSWM8_HUMAN;sp|A7E2V4-4|ZSWM8_HUMAN;sp|A7E2V4-2|ZSWM8_HUMAN	sp|A7E2V4-5|ZSWM8_HUMAN;sp|A7E2V4|ZSWM8_HUMAN;sp|A7E2V4-3|ZSWM8_HUMAN;sp|A7E2V4-4|ZSWM8_HUMAN;sp|A7E2V4-2|ZSWM8_HUMAN	13;13;13;13;11	13;13;13;13;11	13;13;13;13;11	>sp|A7E2V4-5|ZSWM8_HUMAN Isoform 5 of Zinc finger SWIM domain-containing protein 8 OS=Homo sapiens GN=ZSWIM8;>sp|A7E2V4|ZSWM8_HUMAN Zinc finger SWIM domain-containing protein 8 OS=Homo sapiens GN=ZSWIM8 PE=1 SV=1;>sp|A7E2V4-3|ZSWM8_HUMAN Isoform 3 of Zinc	5	13	13	13	9	9	8	5	5	5	10	8	2	3	6	6	6	6	4	4	9	9	8	5	5	5	10	8	2	3	6	6	6	6	4	4	9	9	8	5	5	5	10	8
sp|A7MCY6|TBKB1_HUMAN	sp|A7MCY6|TBKB1_HUMAN	1	1	1	>sp|A7MCY6|TBKB1_HUMAN TANK-binding kinase 1-binding protein 1 OS=Homo sapiens GN=TBKBP1 PE=1 SV=1	1	1	1	1	0	0	0	0	1	1	1	1	0	0	1	0	0	0	1	0	0	0	0	0	1	1	1	1	0	0	1	0	0	0	1	0	0	0	0	0	1	1	1	1
sp|A8K2U0-2|A2ML1_HUMAN;sp|A8K2U0|A2ML1_HUMAN	sp|A8K2U0-2|A2ML1_HUMAN;sp|A8K2U0|A2ML1_HUMAN	1;1	1;1	1;1	>sp|A8K2U0-2|A2ML1_HUMAN Isoform 2 of Alpha-2-macroglobulin-like protein 1 OS=Homo sapiens GN=A2ML1;>sp|A8K2U0|A2ML1_HUMAN Alpha-2-macroglobulin-like protein 1 OS=Homo sapiens GN=A2ML1 PE=1 SV=3	2	1	1	1	0	0	0	0	1	1	1	1	0	0	0	0	1	0	1	1	0	0	0	0	1	1	1	1	0	0	0	0	1	0	1	1	0	0	0	0	1	1	1	1
sp|A8K855-2|EFCB7_HUMAN;sp|A8K855|EFCB7_HUMAN	sp|A8K855-2|EFCB7_HUMAN;sp|A8K855|EFCB7_HUMAN	4;4	4;4	4;4	>sp|A8K855-2|EFCB7_HUMAN Isoform 2 of EF-hand calcium-binding domain-containing protein 7 OS=Homo sapiens GN=EFCAB7;>sp|A8K855|EFCB7_HUMAN EF-hand calcium-binding domain-containing protein 7 OS=Homo sapiens GN=EFCAB7 PE=1 SV=1	2	4	4	4	1	2	1	1	1	2	2	2	2	1	4	4	2	2	0	0	1	2	1	1	1	2	2	2	2	1	4	4	2	2	0	0	1	2	1	1	1	2	2	2
sp|A8MPS7|YDJC_HUMAN;sp|A8MPS7-3|YDJC_HUMAN;sp|A8MPS7-2|YDJC_HUMAN	sp|A8MPS7|YDJC_HUMAN;sp|A8MPS7-3|YDJC_HUMAN;sp|A8MPS7-2|YDJC_HUMAN	2;1;1	2;1;1	2;1;1	>sp|A8MPS7|YDJC_HUMAN Carbohydrate deacetylase OS=Homo sapiens GN=YDJC PE=1 SV=1;>sp|A8MPS7-3|YDJC_HUMAN Isoform 3 of Carbohydrate deacetylase OS=Homo sapiens GN=YDJC;>sp|A8MPS7-2|YDJC_HUMAN Isoform 2 of Carbohydrate deacetylase OS=Homo sapiens GN=YDJC	3	2	2	2	1	1	1	1	0	1	0	0	0	0	1	2	1	1	0	1	1	1	1	1	0	1	0	0	0	0	1	2	1	1	0	1	1	1	1	1	0	1	0	0
sp|A8MPX8|PP2D1_HUMAN;sp|A8MPX8-2|PP2D1_HUMAN;sp|A8MPX8-3|PP2D1_HUMAN	sp|A8MPX8|PP2D1_HUMAN;sp|A8MPX8-2|PP2D1_HUMAN;sp|A8MPX8-3|PP2D1_HUMAN	3;2;2	3;2;2	3;2;2	>sp|A8MPX8|PP2D1_HUMAN Protein phosphatase 2C-like domain-containing protein 1 OS=Homo sapiens GN=PP2D1 PE=2 SV=2;>sp|A8MPX8-2|PP2D1_HUMAN Isoform 2 of Protein phosphatase 2C-like domain-containing protein 1 OS=Homo sapiens GN=PP2D1;>sp|A8MPX8-3|PP2D1_HUMA	3	3	3	3	1	1	2	0	1	1	0	0	1	2	3	3	2	1	0	2	1	1	2	0	1	1	0	0	1	2	3	3	2	1	0	2	1	1	2	0	1	1	0	0
sp|A8MQ14|ZN850_HUMAN	sp|A8MQ14|ZN850_HUMAN	1	1	1	>sp|A8MQ14|ZN850_HUMAN Zinc finger protein 850 OS=Homo sapiens GN=ZNF850 PE=3 SV=2	1	1	1	1	0	0	0	0	0	0	0	0	0	0	1	0	0	0	0	0	0	0	0	0	0	0	0	0	0	0	1	0	0	0	0	0	0	0	0	0	0	0	0	0
sp|A8MT70|ZBBX_HUMAN;sp|A8MT70-2|ZBBX_HUMAN;sp|A8MT70-3|ZBBX_HUMAN	sp|A8MT70|ZBBX_HUMAN;sp|A8MT70-2|ZBBX_HUMAN;sp|A8MT70-3|ZBBX_HUMAN	7;7;6	7;7;6	7;7;6	>sp|A8MT70|ZBBX_HUMAN Zinc finger B-box domain-containing protein 1 OS=Homo sapiens GN=ZBBX PE=2 SV=3;>sp|A8MT70-2|ZBBX_HUMAN Isoform 2 of Zinc finger B-box domain-containing protein 1 OS=Homo sapiens GN=ZBBX;>sp|A8MT70-3|ZBBX_HUMAN Isoform 3 of Zinc finge	3	7	7	7	1	2	1	1	1	1	3	5	2	1	4	1	0	1	1	1	1	2	1	1	1	1	3	5	2	1	4	1	0	1	1	1	1	2	1	1	1	1	3	5
sp|A8MTL0|IQCF5_HUMAN	sp|A8MTL0|IQCF5_HUMAN	3	3	3	>sp|A8MTL0|IQCF5_HUMAN IQ domain-containing protein F5 OS=Homo sapiens GN=IQCF5 PE=2 SV=2	1	3	3	3	1	1	3	3	2	1	0	0	3	3	3	3	3	3	3	3	1	1	3	3	2	1	0	0	3	3	3	3	3	3	3	3	1	1	3	3	2	1	0	0
sp|A8MTZ7|CL071_HUMAN	sp|A8MTZ7|CL071_HUMAN	2	2	2	>sp|A8MTZ7|CL071_HUMAN Uncharacterized protein C12orf71 OS=Homo sapiens GN=C12orf71 PE=4 SV=3	1	2	2	2	1	1	1	1	0	0	1	1	1	1	2	1	1	1	1	1	1	1	1	1	0	0	1	1	1	1	2	1	1	1	1	1	1	1	1	1	0	0	1	1
sp|A8MU93|CQ100_HUMAN	sp|A8MU93|CQ100_HUMAN	1	1	1	>sp|A8MU93|CQ100_HUMAN Uncharacterized protein C17orf100 OS=Homo sapiens GN=C17orf100 PE=2 SV=1	1	1	1	1	1	0	0	0	0	0	1	0	0	0	0	0	1	1	0	1	1	0	0	0	0	0	1	0	0	0	0	0	1	1	0	1	1	0	0	0	0	0	1	0
sp|A8MUH7|PDZ1P_HUMAN;sp|Q5T2W1-2|NHRF3_HUMAN;sp|Q5T2W1|NHRF3_HUMAN	sp|A8MUH7|PDZ1P_HUMAN;sp|Q5T2W1-2|NHRF3_HUMAN;sp|Q5T2W1|NHRF3_HUMAN	1;1;1	1;1;1	1;1;1	>sp|A8MUH7|PDZ1P_HUMAN Putative PDZ domain-containing protein PDZK1P1 OS=Homo sapiens GN=PDZK1P1 PE=5 SV=2;>sp|Q5T2W1-2|NHRF3_HUMAN Isoform 2 of Na(+)/H(+) exchange regulatory cofactor NHE-RF3 OS=Homo sapiens GN=PDZK1;>sp|Q5T2W1|NHRF3_HUMAN Na(+)/H(+) exch	3	1	1	1	1	1	1	1	1	1	1	1	1	0	0	1	0	0	0	0	1	1	1	1	1	1	1	1	1	0	0	1	0	0	0	0	1	1	1	1	1	1	1	1
sp|A8MV24|CQ098_HUMAN	sp|A8MV24|CQ098_HUMAN	6	6	6	>sp|A8MV24|CQ098_HUMAN Uncharacterized protein C17orf98 OS=Homo sapiens GN=C17orf98 PE=4 SV=1	1	6	6	6	3	3	5	5	4	3	1	0	6	6	6	6	5	5	5	6	3	3	5	5	4	3	1	0	6	6	6	6	5	5	5	6	3	3	5	5	4	3	1	0
sp|A8MVS5|HIDE1_HUMAN	sp|A8MVS5|HIDE1_HUMAN	4	4	4	>sp|A8MVS5|HIDE1_HUMAN Protein HIDE1 OS=Homo sapiens GN=HIDE1 PE=2 SV=2	1	4	4	4	3	3	3	2	3	3	1	2	4	4	3	3	2	2	3	2	3	3	3	2	3	3	1	2	4	4	3	3	2	2	3	2	3	3	3	2	3	3	1	2
sp|A8MWY0-2|K132L_HUMAN;sp|A8MWY0-3|K132L_HUMAN;sp|A8MWY0|K132L_HUMAN	sp|A8MWY0-2|K132L_HUMAN;sp|A8MWY0-3|K132L_HUMAN;sp|A8MWY0|K132L_HUMAN	2;2;2	2;2;2	2;2;2	>sp|A8MWY0-2|K132L_HUMAN Isoform 2 of UPF0577 protein KIAA1324-like OS=Homo sapiens GN=KIAA1324L;>sp|A8MWY0-3|K132L_HUMAN Isoform 3 of UPF0577 protein KIAA1324-like OS=Homo sapiens GN=KIAA1324L;>sp|A8MWY0|K132L_HUMAN UPF0577 protein KIAA1324-like OS=Homo s	3	2	2	2	0	0	0	0	0	1	1	1	0	0	0	0	1	2	0	0	0	0	0	0	0	1	1	1	0	0	0	0	1	2	0	0	0	0	0	0	0	1	1	1
sp|A8MXV4|NUD19_HUMAN	sp|A8MXV4|NUD19_HUMAN	5	5	5	>sp|A8MXV4|NUD19_HUMAN Nucleoside diphosphate-linked moiety X motif 19 OS=Homo sapiens GN=NUDT19 PE=1 SV=1	1	5	5	5	2	2	3	2	0	0	1	1	3	4	1	2	3	3	1	0	2	2	3	2	0	0	1	1	3	4	1	2	3	3	1	0	2	2	3	2	0	0	1	1
sp|A8MYA2|CX049_HUMAN	sp|A8MYA2|CX049_HUMAN	3	3	3	>sp|A8MYA2|CX049_HUMAN Uncharacterized protein CXorf49 OS=Homo sapiens GN=CXorf49 PE=2 SV=3	1	3	3	3	3	3	2	1	3	3	3	3	1	0	2	1	1	2	1	1	3	3	2	1	3	3	3	3	1	0	2	1	1	2	1	1	3	3	2	1	3	3	3	3
sp|A8MYP8|ODF3B_HUMAN;sp|A8MYP8-2|ODF3B_HUMAN	sp|A8MYP8|ODF3B_HUMAN	11;2	11;2	11;2	>sp|A8MYP8|ODF3B_HUMAN Outer dense fiber protein 3B OS=Homo sapiens GN=ODF3B PE=2 SV=1	2	11	11	11	5	5	9	9	3	6	1	0	10	10	8	9	7	8	7	10	5	5	9	9	3	6	1	0	10	10	8	9	7	8	7	10	5	5	9	9	3	6	1	0
sp|A8MYU2|KCNU1_HUMAN	sp|A8MYU2|KCNU1_HUMAN	19	19	19	>sp|A8MYU2|KCNU1_HUMAN Potassium channel subfamily U member 1 OS=Homo sapiens GN=KCNU1 PE=1 SV=2	1	19	19	19	4	7	10	10	8	8	1	1	13	13	12	12	15	11	17	17	4	7	10	10	8	8	1	1	13	13	12	12	15	11	17	17	4	7	10	10	8	8	1	1
sp|A8MYV0|DCD2C_HUMAN	sp|A8MYV0|DCD2C_HUMAN	10	10	10	>sp|A8MYV0|DCD2C_HUMAN Doublecortin domain-containing protein 2C OS=Homo sapiens GN=DCDC2C PE=3 SV=3	1	10	10	10	8	7	8	9	10	10	3	2	8	9	9	8	10	10	9	10	8	7	8	9	10	10	3	2	8	9	9	8	10	10	9	10	8	7	8	9	10	10	3	2
sp|A8MYZ5|IQCF6_HUMAN	sp|A8MYZ5|IQCF6_HUMAN	4	4	4	>sp|A8MYZ5|IQCF6_HUMAN IQ domain-containing protein F6 OS=Homo sapiens GN=IQCF6 PE=3 SV=3	1	4	4	4	0	1	0	0	1	1	0	0	3	2	2	1	3	3	3	2	0	1	0	0	1	1	0	0	3	2	2	1	3	3	3	2	0	1	0	0	1	1	0	0
sp|A8MZ26|EFCB9_HUMAN	sp|A8MZ26|EFCB9_HUMAN	5	5	5	>sp|A8MZ26|EFCB9_HUMAN EF-hand calcium-binding domain-containing protein 9 OS=Homo sapiens GN=EFCAB9 PE=3 SV=2	1	5	5	5	2	2	2	2	2	1	1	1	4	3	3	5	4	4	3	4	2	2	2	2	2	1	1	1	4	3	3	5	4	4	3	4	2	2	2	2	2	1	1	1
sp|A8MZ97|CB074_HUMAN	sp|A8MZ97|CB074_HUMAN	4	4	4	>sp|A8MZ97|CB074_HUMAN Uncharacterized protein C2orf74 OS=Homo sapiens GN=C2orf74 PE=4 SV=3	1	4	4	4	1	1	1	1	3	2	0	0	2	1	3	2	1	1	1	1	1	1	1	1	3	2	0	0	2	1	3	2	1	1	1	1	1	1	1	1	3	2	0	0
sp|Q8N7Z2|GG6L1_HUMAN;sp|A8MZA4|GG6L6_HUMAN	sp|Q8N7Z2|GG6L1_HUMAN;sp|A8MZA4|GG6L6_HUMAN	11;11	11;11	2;2	>sp|Q8N7Z2|GG6L1_HUMAN Golgin subfamily A member 6-like protein 1 OS=Homo sapiens GN=GOLGA6L1 PE=2 SV=2;>sp|A8MZA4|GG6L6_HUMAN Golgin subfamily A member 6-like protein 6 OS=Homo sapiens GN=GOLGA6L6 PE=3 SV=4	2	11	11	2	9	9	9	9	7	8	7	7	7	7	10	9	6	5	8	6	9	9	9	9	7	8	7	7	7	7	10	9	6	5	8	6	1	1	1	2	1	2	1	1
sp|A9UHW6|MI4GD_HUMAN	sp|A9UHW6|MI4GD_HUMAN	1	1	1	>sp|A9UHW6|MI4GD_HUMAN MIF4G domain-containing protein OS=Homo sapiens GN=MIF4GD PE=1 SV=1	1	1	1	1	1	1	0	1	1	0	1	1	1	1	0	1	1	1	0	1	1	1	0	1	1	0	1	1	1	1	0	1	1	1	0	1	1	1	0	1	1	0	1	1
sp|B0I1T2|MYO1G_HUMAN;sp|B0I1T2-3|MYO1G_HUMAN;sp|B0I1T2-4|MYO1G_HUMAN;sp|B0I1T2-2|MYO1G_HUMAN	sp|B0I1T2|MYO1G_HUMAN;sp|B0I1T2-3|MYO1G_HUMAN;sp|B0I1T2-4|MYO1G_HUMAN	13;8;8;5	11;6;6;3	11;6;6;3	>sp|B0I1T2|MYO1G_HUMAN Unconventional myosin-Ig OS=Homo sapiens GN=MYO1G PE=1 SV=2;>sp|B0I1T2-3|MYO1G_HUMAN Isoform 3 of Unconventional myosin-Ig OS=Homo sapiens GN=MYO1G;>sp|B0I1T2-4|MYO1G_HUMAN Isoform 4 of Unconventional myosin-Ig OS=Homo sapiens GN=MYO	4	13	11	11	2	3	1	5	2	3	10	12	0	0	5	4	2	2	2	1	1	2	0	3	0	1	9	11	0	0	3	2	0	0	1	0	1	2	0	3	0	1	9	11
sp|B1AJZ9-4|FHAD1_HUMAN;sp|B1AJZ9|FHAD1_HUMAN;sp|B1AJZ9-3|FHAD1_HUMAN	sp|B1AJZ9-4|FHAD1_HUMAN;sp|B1AJZ9|FHAD1_HUMAN;sp|B1AJZ9-3|FHAD1_HUMAN	10;10;10	10;10;10	10;10;10	>sp|B1AJZ9-4|FHAD1_HUMAN Isoform 4 of Forkhead-associated domain-containing protein 1 OS=Homo sapiens GN=FHAD1;>sp|B1AJZ9|FHAD1_HUMAN Forkhead-associated domain-containing protein 1 OS=Homo sapiens GN=FHAD1 PE=2 SV=2;>sp|B1AJZ9-3|FHAD1_HUMAN Isoform 3 of F	3	10	10	10	4	4	5	5	3	4	2	3	3	3	10	7	4	3	4	3	4	4	5	5	3	4	2	3	3	3	10	7	4	3	4	3	4	4	5	5	3	4	2	3
sp|B1AK53|ESPN_HUMAN;sp|B1AK53-2|ESPN_HUMAN	sp|B1AK53|ESPN_HUMAN	20;1	20;1	20;1	>sp|B1AK53|ESPN_HUMAN Espin OS=Homo sapiens GN=ESPN PE=1 SV=1	2	20	20	20	14	11	11	13	16	16	17	16	17	16	11	11	15	14	16	17	14	11	11	13	16	16	17	16	17	16	11	11	15	14	16	17	14	11	11	13	16	16	17	16
sp|B1ANS9|WDR64_HUMAN;sp|B1ANS9-2|WDR64_HUMAN	sp|B1ANS9|WDR64_HUMAN;sp|B1ANS9-2|WDR64_HUMAN	28;20	28;20	28;20	>sp|B1ANS9|WDR64_HUMAN WD repeat-containing protein 64 OS=Homo sapiens GN=WDR64 PE=2 SV=1;>sp|B1ANS9-2|WDR64_HUMAN Isoform 2 of WD repeat-containing protein 64 OS=Homo sapiens GN=WDR64	2	28	28	28	7	9	12	16	6	9	3	2	18	21	19	19	16	14	13	20	7	9	12	16	6	9	3	2	18	21	19	19	16	14	13	20	7	9	12	16	6	9	3	2
sp|P0C881|R10B1_HUMAN;sp|B2RC85|R10B2_HUMAN;sp|B2RC85-2|R10B2_HUMAN	sp|P0C881|R10B1_HUMAN;sp|B2RC85|R10B2_HUMAN;sp|B2RC85-2|R10B2_HUMAN	10;10;5	10;10;5	10;10;5	>sp|P0C881|R10B1_HUMAN Radial spoke head 10 homolog B OS=Homo sapiens GN=RSPH10B PE=2 SV=1;>sp|B2RC85|R10B2_HUMAN Radial spoke head 10 homolog B2 OS=Homo sapiens GN=RSPH10B2 PE=2 SV=2;>sp|B2RC85-2|R10B2_HUMAN Isoform 2 of Radial spoke head 10 homolog B2 OS	3	10	10	10	2	4	8	6	2	2	2	3	7	9	6	6	5	6	8	7	2	4	8	6	2	2	2	3	7	9	6	6	5	6	8	7	2	4	8	6	2	2	2	3
sp|B2RTY4-2|MYO9A_HUMAN;sp|B2RTY4|MYO9A_HUMAN;sp|B2RTY4-4|MYO9A_HUMAN;sp|B2RTY4-5|MYO9A_HUMAN;sp|B2RTY4-3|MYO9A_HUMAN	sp|B2RTY4-2|MYO9A_HUMAN;sp|B2RTY4|MYO9A_HUMAN;sp|B2RTY4-4|MYO9A_HUMAN;sp|B2RTY4-5|MYO9A_HUMAN	20;20;20;17;5	20;20;20;17;5	20;20;20;17;5	>sp|B2RTY4-2|MYO9A_HUMAN Isoform 2 of Unconventional myosin-IXa OS=Homo sapiens GN=MYO9A;>sp|B2RTY4|MYO9A_HUMAN Unconventional myosin-IXa OS=Homo sapiens GN=MYO9A PE=1 SV=2;>sp|B2RTY4-4|MYO9A_HUMAN Isoform 4 of Unconventional myosin-IXa OS=Homo sapiens GN=	5	20	20	20	16	14	8	8	7	5	10	11	5	6	12	13	8	6	6	7	16	14	8	8	7	5	10	11	5	6	12	13	8	6	6	7	16	14	8	8	7	5	10	11
sp|B2RUZ4|SMIM1_HUMAN	sp|B2RUZ4|SMIM1_HUMAN	2	2	2	>sp|B2RUZ4|SMIM1_HUMAN Small integral membrane protein 1 OS=Homo sapiens GN=SMIM1 PE=1 SV=1	1	2	2	2	1	2	2	1	2	2	2	2	1	1	1	1	1	0	0	1	1	2	2	1	2	2	2	2	1	1	1	1	1	0	0	1	1	2	2	1	2	2	2	2
sp|B2RV13|CQ105_HUMAN	sp|B2RV13|CQ105_HUMAN	8	8	8	>sp|B2RV13|CQ105_HUMAN Uncharacterized protein C17orf105 OS=Homo sapiens GN=C17orf105 PE=2 SV=1	1	8	8	8	5	5	6	6	6	6	0	2	8	8	6	6	8	7	8	7	5	5	6	6	6	6	0	2	8	8	6	6	8	7	8	7	5	5	6	6	6	6	0	2
sp|B3GLJ2|PATE3_HUMAN	sp|B3GLJ2|PATE3_HUMAN	7	7	7	>sp|B3GLJ2|PATE3_HUMAN Prostate and testis expressed protein 3 OS=Homo sapiens GN=PATE3 PE=2 SV=1	1	7	7	7	5	5	4	5	5	4	4	4	7	7	7	7	6	5	7	7	5	5	4	5	5	4	4	4	7	7	7	7	6	5	7	7	5	5	4	5	5	4	4	4
sp|B3SHH9|TM114_HUMAN	sp|B3SHH9|TM114_HUMAN	2	2	2	>sp|B3SHH9|TM114_HUMAN Transmembrane protein 114 OS=Homo sapiens GN=TMEM114 PE=2 SV=2	1	2	2	2	1	1	1	1	1	1	1	2	0	0	1	2	0	1	1	1	1	1	1	1	1	1	1	2	0	0	1	2	0	1	1	1	1	1	1	1	1	1	1	2
sp|B4DH59|NBPFP_HUMAN;sp|Q5TI25|NBPFE_HUMAN	sp|B4DH59|NBPFP_HUMAN;sp|Q5TI25|NBPFE_HUMAN	11;11	2;2	1;1	>sp|B4DH59|NBPFP_HUMAN Neuroblastoma breakpoint family member 26 OS=Homo sapiens GN=NBPF26 PE=5 SV=1;>sp|Q5TI25|NBPFE_HUMAN Neuroblastoma breakpoint family member 14 OS=Homo sapiens GN=NBPF14 PE=2 SV=2	2	11	2	1	8	8	8	7	4	5	6	7	9	7	6	5	5	4	7	6	0	0	0	0	0	0	1	2	1	0	0	0	0	0	0	0	0	0	0	0	0	0	1	1
sp|B4DYI2|S31C2_HUMAN	sp|B4DYI2|S31C2_HUMAN	31	31	7	>sp|B4DYI2|S31C2_HUMAN Spermatogenesis-associated protein 31C2 OS=Homo sapiens GN=SPATA31C2 PE=2 SV=2	1	31	31	7	7	8	18	15	18	17	7	8	24	23	22	22	21	21	29	28	7	8	18	15	18	17	7	8	24	23	22	22	21	21	29	28	2	1	4	5	5	5	1	1
sp|B7ZAQ6-2|GPHRA_HUMAN;sp|B7ZAQ6-3|GPHRA_HUMAN;sp|P0CG08|GPHRB_HUMAN;sp|B7ZAQ6|GPHRA_HUMAN	sp|B7ZAQ6-2|GPHRA_HUMAN;sp|B7ZAQ6-3|GPHRA_HUMAN;sp|P0CG08|GPHRB_HUMAN;sp|B7ZAQ6|GPHRA_HUMAN	9;9;9;9	9;9;9;9	9;9;9;9	>sp|B7ZAQ6-2|GPHRA_HUMAN Isoform 2 of Golgi pH regulator A OS=Homo sapiens GN=GPR89A;>sp|B7ZAQ6-3|GPHRA_HUMAN Isoform 3 of Golgi pH regulator A OS=Homo sapiens GN=GPR89A;>sp|P0CG08|GPHRB_HUMAN Golgi pH regulator B OS=Homo sapiens GN=GPR89B PE=1 SV=1;>sp|B7	4	9	9	9	8	6	7	8	5	5	5	4	9	9	7	8	7	7	9	8	8	6	7	8	5	5	5	4	9	9	7	8	7	7	9	8	8	6	7	8	5	5	5	4
sp|B7ZBB8|PP13G_HUMAN	sp|B7ZBB8|PP13G_HUMAN	6	6	6	>sp|B7ZBB8|PP13G_HUMAN Protein phosphatase 1 regulatory subunit 3G OS=Homo sapiens GN=PPP1R3G PE=1 SV=1	1	6	6	6	2	2	3	2	1	1	2	2	1	2	2	2	4	5	2	2	2	2	3	2	1	1	2	2	1	2	2	2	4	5	2	2	2	2	3	2	1	1	2	2
sp|P0CG06|LAC3_HUMAN;sp|P0CG05|LAC2_HUMAN;sp|P0CG04|LAC1_HUMAN;sp|P0CF74|LAC6_HUMAN;sp|B9A064|IGLL5_HUMAN	sp|P0CG06|LAC3_HUMAN;sp|P0CG05|LAC2_HUMAN;sp|P0CG04|LAC1_HUMAN;sp|P0CF74|LAC6_HUMAN;sp|B9A064|IGLL5_HUMAN	1;1;1;1;1	1;1;1;1;1	1;1;1;1;1	>sp|P0CG06|LAC3_HUMAN Ig lambda-3 chain C regions OS=Homo sapiens GN=IGLC3 PE=1 SV=1;>sp|P0CG05|LAC2_HUMAN Ig lambda-2 chain C regions OS=Homo sapiens GN=IGLC2 PE=1 SV=1;>sp|P0CG04|LAC1_HUMAN Ig lambda-1 chain C regions OS=Homo sapiens GN=IGLC1 PE=1 SV=1;>	5	1	1	1	1	1	1	1	1	1	1	1	1	1	1	1	1	1	1	1	1	1	1	1	1	1	1	1	1	1	1	1	1	1	1	1	1	1	1	1	1	1	1	1
sp|C4AMC7|WASH3_HUMAN;sp|Q6VEQ5|WASH2_HUMAN;sp|A8K0Z3|WASH1_HUMAN;sp|Q9NQA3|WASH6_HUMAN;sp|A8MWX3|WASH4_HUMAN	sp|C4AMC7|WASH3_HUMAN;sp|Q6VEQ5|WASH2_HUMAN;sp|A8K0Z3|WASH1_HUMAN;sp|Q9NQA3|WASH6_HUMAN;sp|A8MWX3|WASH4_HUMAN	7;7;6;5;4	7;7;6;5;4	7;7;6;5;4	>sp|C4AMC7|WASH3_HUMAN Putative WAS protein family homolog 3 OS=Homo sapiens GN=WASH3P PE=1 SV=2;>sp|Q6VEQ5|WASH2_HUMAN WAS protein family homolog 2 OS=Homo sapiens GN=WASH2P PE=2 SV=2;>sp|A8K0Z3|WASH1_HUMAN WAS protein family homolog 1 OS=Homo sapiens GN=	5	7	7	7	6	5	7	6	5	5	7	4	3	3	5	5	4	4	4	5	6	5	7	6	5	5	7	4	3	3	5	5	4	4	4	5	6	5	7	6	5	5	7	4
sp|C9J6K1|CS081_HUMAN	sp|C9J6K1|CS081_HUMAN	3	3	3	>sp|C9J6K1|CS081_HUMAN Putative uncharacterized protein C19orf81 OS=Homo sapiens GN=C19orf81 PE=4 SV=1	1	3	3	3	1	1	2	2	1	1	1	1	3	3	1	2	2	3	2	3	1	1	2	2	1	1	1	1	3	3	1	2	2	3	2	3	1	1	2	2	1	1	1	1
sp|O43374-2|RASL2_HUMAN;sp|O43374|RASL2_HUMAN;sp|C9J798|RAS4B_HUMAN	sp|O43374-2|RASL2_HUMAN;sp|O43374|RASL2_HUMAN;sp|C9J798|RAS4B_HUMAN	2;2;2	2;2;2	2;2;2	>sp|O43374-2|RASL2_HUMAN Isoform 2 of Ras GTPase-activating protein 4 OS=Homo sapiens GN=RASA4;>sp|O43374|RASL2_HUMAN Ras GTPase-activating protein 4 OS=Homo sapiens GN=RASA4 PE=2 SV=2;>sp|C9J798|RAS4B_HUMAN Ras GTPase-activating protein 4B OS=Homo sapiens	3	2	2	2	0	0	0	0	0	0	2	1	0	0	0	0	1	1	0	0	0	0	0	0	0	0	2	1	0	0	0	0	1	1	0	0	0	0	0	0	0	0	2	1
sp|C9J7I0|UMAD1_HUMAN	sp|C9J7I0|UMAD1_HUMAN	1	1	1	>sp|C9J7I0|UMAD1_HUMAN UBAP1-MVB12-associated (UMA)-domain containing protein 1 OS=Homo sapiens GN=UMAD1 PE=3 SV=1	1	1	1	1	0	1	1	0	1	1	1	1	1	0	1	1	1	1	1	1	0	1	1	0	1	1	1	1	1	0	1	1	1	1	1	1	0	1	1	0	1	1	1	1
sp|C9JI98|TM238_HUMAN	sp|C9JI98|TM238_HUMAN	1	1	1	>sp|C9JI98|TM238_HUMAN Transmembrane protein 238 OS=Homo sapiens GN=TMEM238 PE=1 SV=1	1	1	1	1	1	1	1	1	1	1	1	1	1	1	1	1	1	1	1	1	1	1	1	1	1	1	1	1	1	1	1	1	1	1	1	1	1	1	1	1	1	1	1	1
sp|C9JLW8|F195B_HUMAN	sp|C9JLW8|F195B_HUMAN	3	3	3	>sp|C9JLW8|F195B_HUMAN Mapk-regulated corepressor-interacting protein 1 OS=Homo sapiens GN=FAM195B PE=1 SV=1	1	3	3	3	2	2	0	0	1	1	3	3	0	0	2	3	1	1	2	1	2	2	0	0	1	1	3	3	0	0	2	3	1	1	2	1	2	2	0	0	1	1	3	3
sp|C9JRZ8|AK1BF_HUMAN;sp|C9JRZ8-2|AK1BF_HUMAN	sp|C9JRZ8|AK1BF_HUMAN;sp|C9JRZ8-2|AK1BF_HUMAN	4;4	3;3	1;1	>sp|C9JRZ8|AK1BF_HUMAN Aldo-keto reductase family 1 member B15 OS=Homo sapiens GN=AKR1B15 PE=1 SV=2;>sp|C9JRZ8-2|AK1BF_HUMAN Isoform 2 of Aldo-keto reductase family 1 member B15 OS=Homo sapiens GN=AKR1B15	2	4	3	1	3	3	2	2	3	3	2	3	3	3	3	3	3	3	4	4	2	2	1	1	2	2	1	2	2	2	2	2	2	2	3	3	1	1	0	0	1	1	0	1
sp|D6REC4|CFA99_HUMAN	sp|D6REC4|CFA99_HUMAN	4	4	4	>sp|D6REC4|CFA99_HUMAN Cilia- and flagella-associated protein 99 OS=Homo sapiens GN=CFAP99 PE=3 SV=1	1	4	4	4	1	0	3	3	0	0	1	1	2	2	2	3	1	1	2	1	1	0	3	3	0	0	1	1	2	2	2	3	1	1	2	1	1	0	3	3	0	0	1	1
sp|Q13765|NACA_HUMAN;sp|E9PAV3-2|NACAM_HUMAN;sp|E9PAV3|NACAM_HUMAN;sp|Q9BZK3|NACP1_HUMAN	sp|Q13765|NACA_HUMAN;sp|E9PAV3-2|NACAM_HUMAN;sp|E9PAV3|NACAM_HUMAN;sp|Q9BZK3|NACP1_HUMAN	4;4;4;2	4;4;4;2	4;4;4;2	>sp|Q13765|NACA_HUMAN Nascent polypeptide-associated complex subunit alpha OS=Homo sapiens GN=NACA PE=1 SV=1;>sp|E9PAV3-2|NACAM_HUMAN Isoform 2 of Nascent polypeptide-associated complex subunit alpha, muscle-specific form OS=Homo sapiens GN=NACA;>sp|E9PAV3	4	4	4	4	4	4	3	3	4	3	2	4	4	4	3	3	3	3	3	3	4	4	3	3	4	3	2	4	4	4	3	3	3	3	3	3	4	4	3	3	4	3	2	4
sp|E9PJ23|NPIB6_HUMAN	sp|E9PJ23|NPIB6_HUMAN	16	16	2	>sp|E9PJ23|NPIB6_HUMAN Nuclear pore complex-interacting protein family member B6 OS=Homo sapiens GN=NPIPB6 PE=3 SV=1	1	16	16	2	9	11	13	13	13	14	6	7	12	11	10	12	10	10	9	10	9	11	13	13	13	14	6	7	12	11	10	12	10	10	9	10	0	0	1	2	2	2	0	0
sp|Q9UND3|NPIA1_HUMAN;sp|E9PKD4|NPIA5_HUMAN;sp|P0DM63|NPIA8_HUMAN;sp|E9PJI5|NPIA7_HUMAN;sp|F8WFD2|NPIA3_HUMAN;sp|E9PKD4-2|NPIA5_HUMAN	sp|Q9UND3|NPIA1_HUMAN;sp|E9PKD4|NPIA5_HUMAN;sp|P0DM63|NPIA8_HUMAN;sp|E9PJI5|NPIA7_HUMAN;sp|F8WFD2|NPIA3_HUMAN;sp|E9PKD4-2|NPIA5_HUMAN	7;7;7;7;6;4	6;6;6;6;5;4	1;1;1;1;0;0	>sp|Q9UND3|NPIA1_HUMAN Nuclear pore complex-interacting protein family member A1 OS=Homo sapiens GN=NPIPA1 PE=2 SV=3;>sp|E9PKD4|NPIA5_HUMAN Nuclear pore complex-interacting protein family member A5 OS=Homo sapiens GN=NPIPA5 PE=2 SV=1;>sp|P0DM63|NPIA8_HUMAN	6	7	6	1	3	4	6	7	6	6	5	5	6	5	5	6	5	5	5	5	2	3	5	6	5	5	4	4	5	4	4	5	4	4	4	4	1	1	1	1	1	1	1	1
sp|F8W1W9|NPIB9_HUMAN;sp|E9PQR5|NPIB8_HUMAN;sp|O75200|NPIB7_HUMAN	sp|F8W1W9|NPIB9_HUMAN;sp|E9PQR5|NPIB8_HUMAN;sp|O75200|NPIB7_HUMAN	16;16;14	3;3;1	3;3;1	>sp|F8W1W9|NPIB9_HUMAN Nuclear pore complex-interacting protein family member B9 OS=Homo sapiens GN=NPIPB9 PE=3 SV=1;>sp|E9PQR5|NPIB8_HUMAN Nuclear pore complex-interacting protein family member B8 OS=Homo sapiens GN=NPIPB8 PE=3 SV=1;>sp|O75200|NPIB7_HUMAN	3	16	3	3	10	11	13	12	11	12	5	6	11	11	12	14	11	10	11	12	2	1	2	2	1	1	0	0	1	2	3	3	3	2	3	3	2	1	2	2	1	1	0	0
sp|H0YM25|GG6LV_HUMAN	sp|H0YM25|GG6LV_HUMAN	10	1	1	>sp|H0YM25|GG6LV_HUMAN Golgin subfamily A member 6-like protein 22 OS=Homo sapiens GN=GOLGA6L22 PE=3 SV=1	1	10	1	1	8	8	9	8	7	6	6	6	7	5	8	9	6	4	7	4	0	0	1	1	1	0	0	0	1	0	0	1	0	0	0	0	0	0	1	1	1	0	0	0
sp|H3BNL8|CF229_HUMAN	sp|H3BNL8|CF229_HUMAN	2	2	2	>sp|H3BNL8|CF229_HUMAN Uncharacterized protein C6orf229 OS=Homo sapiens GN=C6orf229 PE=4 SV=1	1	2	2	2	1	1	1	1	1	1	0	0	2	2	1	1	1	1	2	2	1	1	1	1	1	1	0	0	2	2	1	1	1	1	2	2	1	1	1	1	1	1	0	0
sp|H3BRN8|CO065_HUMAN	sp|H3BRN8|CO065_HUMAN	5	5	5	>sp|H3BRN8|CO065_HUMAN Uncharacterized protein C15orf65 OS=Homo sapiens GN=C15orf65 PE=2 SV=1	1	5	5	5	3	3	5	4	3	2	0	0	5	5	4	4	5	4	5	5	3	3	5	4	3	2	0	0	5	5	4	4	5	4	5	5	3	3	5	4	3	2	0	0
sp|H3BTG2-2|CA234_HUMAN;sp|H3BTG2|CA234_HUMAN	sp|H3BTG2-2|CA234_HUMAN;sp|H3BTG2|CA234_HUMAN	4;2	4;2	4;2	>sp|H3BTG2-2|CA234_HUMAN Isoform 2 of Uncharacterized protein C1orf234 OS=Homo sapiens GN=C1orf234;>sp|H3BTG2|CA234_HUMAN Uncharacterized protein C1orf234 OS=Homo sapiens GN=C1orf234 PE=2 SV=1	2	4	4	4	2	2	1	1	1	2	1	0	4	4	3	3	4	4	3	4	2	2	1	1	1	2	1	0	4	4	3	3	4	4	3	4	2	2	1	1	1	2	1	0
sp|H7BZ55|CRCC2_HUMAN	sp|H7BZ55|CRCC2_HUMAN	4	4	4	>sp|H7BZ55|CRCC2_HUMAN Putative ciliary rootlet coiled-coil protein 2 OS=Homo sapiens GN=CROCC2 PE=5 SV=3	1	4	4	4	0	1	0	0	1	1	0	0	2	1	2	2	3	2	0	3	0	1	0	0	1	1	0	0	2	1	2	2	3	2	0	3	0	1	0	0	1	1	0	0
sp|H7C350|CC188_HUMAN	sp|H7C350|CC188_HUMAN	9	9	9	>sp|H7C350|CC188_HUMAN Coiled-coil domain-containing protein 188 OS=Homo sapiens GN=CCDC188 PE=3 SV=2	1	9	9	9	2	3	6	5	4	3	2	2	8	8	7	7	8	8	8	8	2	3	6	5	4	3	2	2	8	8	7	7	8	8	8	8	2	3	6	5	4	3	2	2
sp|I6L899|GOG8R_HUMAN;sp|F8WBI6|GOG8N_HUMAN;sp|A6NCC3|GOG8O_HUMAN;sp|A6NN73|GOG8C_HUMAN;sp|H3BSY2|GOG8M_HUMAN	sp|I6L899|GOG8R_HUMAN;sp|F8WBI6|GOG8N_HUMAN;sp|A6NCC3|GOG8O_HUMAN	6;5;5;1;1	5;5;5;1;1	5;5;5;1;1	>sp|I6L899|GOG8R_HUMAN Golgin subfamily A member 8R OS=Homo sapiens GN=GOLGA8R PE=3 SV=1;>sp|F8WBI6|GOG8N_HUMAN Golgin subfamily A member 8N OS=Homo sapiens GN=GOLGA8N PE=3 SV=1;>sp|A6NCC3|GOG8O_HUMAN Golgin subfamily A member 8O OS=Homo sapiens GN=GOLGA8O	5	6	5	5	3	4	2	4	5	5	6	5	3	3	3	3	1	2	5	5	2	3	2	4	4	4	5	5	2	2	2	2	0	1	4	4	2	3	2	4	4	4	5	5
sp|K7EJ46-3|SIM22_HUMAN;sp|K7EJ46-2|SIM22_HUMAN;sp|K7EJ46|SIM22_HUMAN	sp|K7EJ46-3|SIM22_HUMAN;sp|K7EJ46-2|SIM22_HUMAN;sp|K7EJ46|SIM22_HUMAN	1;1;1	1;1;1	1;1;1	>sp|K7EJ46-3|SIM22_HUMAN Isoform 3 of Small integral membrane protein 22 OS=Homo sapiens GN=SMIM22;>sp|K7EJ46-2|SIM22_HUMAN Isoform 2 of Small integral membrane protein 22 OS=Homo sapiens GN=SMIM22;>sp|K7EJ46|SIM22_HUMAN Small integral membrane protein 22	3	1	1	1	1	1	1	1	1	1	1	1	1	1	1	1	1	1	1	1	1	1	1	1	1	1	1	1	1	1	1	1	1	1	1	1	1	1	1	1	1	1	1	1
sp|O00115-2|DNS2A_HUMAN;sp|O00115|DNS2A_HUMAN	sp|O00115-2|DNS2A_HUMAN;sp|O00115|DNS2A_HUMAN	1;1	1;1	1;1	>sp|O00115-2|DNS2A_HUMAN Isoform 2 of Deoxyribonuclease-2-alpha OS=Homo sapiens GN=DNASE2;>sp|O00115|DNS2A_HUMAN Deoxyribonuclease-2-alpha OS=Homo sapiens GN=DNASE2 PE=1 SV=2	2	1	1	1	1	1	1	1	0	0	1	1	1	1	1	1	0	0	0	0	1	1	1	1	0	0	1	1	1	1	1	1	0	0	0	0	1	1	1	1	0	0	1	1
sp|O00116|ADAS_HUMAN	sp|O00116|ADAS_HUMAN	23	23	23	>sp|O00116|ADAS_HUMAN Alkyldihydroxyacetonephosphate synthase, peroxisomal OS=Homo sapiens GN=AGPS PE=1 SV=1	1	23	23	23	19	18	19	18	13	13	15	13	20	20	17	16	15	16	16	16	19	18	19	18	13	13	15	13	20	20	17	16	15	16	16	16	19	18	19	18	13	13	15	13
sp|O00124-3|UBXN8_HUMAN;sp|O00124|UBXN8_HUMAN;sp|O00124-2|UBXN8_HUMAN	sp|O00124-3|UBXN8_HUMAN;sp|O00124|UBXN8_HUMAN;sp|O00124-2|UBXN8_HUMAN	5;5;4	5;5;4	5;5;4	>sp|O00124-3|UBXN8_HUMAN Isoform 3 of UBX domain-containing protein 8 OS=Homo sapiens GN=UBXN8;>sp|O00124|UBXN8_HUMAN UBX domain-containing protein 8 OS=Homo sapiens GN=UBXN8 PE=1 SV=2;>sp|O00124-2|UBXN8_HUMAN Isoform 2 of UBX domain-containing protein 8 O	3	5	5	5	2	1	5	3	4	3	2	2	1	2	2	1	0	0	2	2	2	1	5	3	4	3	2	2	1	2	2	1	0	0	2	2	2	1	5	3	4	3	2	2
sp|O00139-4|KIF2A_HUMAN;sp|O00139-2|KIF2A_HUMAN;sp|O00139-1|KIF2A_HUMAN;sp|O00139-5|KIF2A_HUMAN;sp|O00139|KIF2A_HUMAN	sp|O00139-4|KIF2A_HUMAN;sp|O00139-2|KIF2A_HUMAN;sp|O00139-1|KIF2A_HUMAN;sp|O00139-5|KIF2A_HUMAN;sp|O00139|KIF2A_HUMAN	16;15;15;15;15	15;14;14;14;14	15;14;14;14;14	>sp|O00139-4|KIF2A_HUMAN Isoform 4 of Kinesin-like protein KIF2A OS=Homo sapiens GN=KIF2A;>sp|O00139-2|KIF2A_HUMAN Isoform 2 of Kinesin-like protein KIF2A OS=Homo sapiens GN=KIF2A;>sp|O00139-1|KIF2A_HUMAN Isoform 1 of Kinesin-like protein KIF2A OS=Homo sap	5	16	15	15	12	12	11	12	10	9	12	13	10	10	12	10	10	7	8	11	11	11	10	11	9	8	11	12	9	9	11	9	9	6	7	10	11	11	10	11	9	8	11	12
sp|O00142-2|KITM_HUMAN;sp|O00142|KITM_HUMAN;sp|O00142-3|KITM_HUMAN;sp|O00142-4|KITM_HUMAN;sp|O00142-5|KITM_HUMAN	sp|O00142-2|KITM_HUMAN;sp|O00142|KITM_HUMAN;sp|O00142-3|KITM_HUMAN;sp|O00142-4|KITM_HUMAN;sp|O00142-5|KITM_HUMAN	6;6;5;5;4	6;6;5;5;4	6;6;5;5;4	>sp|O00142-2|KITM_HUMAN Isoform Short of Thymidine kinase 2, mitochondrial OS=Homo sapiens GN=TK2;>sp|O00142|KITM_HUMAN Thymidine kinase 2, mitochondrial OS=Homo sapiens GN=TK2 PE=1 SV=4;>sp|O00142-3|KITM_HUMAN Isoform 3 of Thymidine kinase 2, mitochondria	5	6	6	6	1	1	4	4	3	2	0	0	4	4	3	4	6	3	3	4	1	1	4	4	3	2	0	0	4	4	3	4	6	3	3	4	1	1	4	4	3	2	0	0
sp|O00148|DX39A_HUMAN;sp|O00148-2|DX39A_HUMAN;sp|O00148-3|DX39A_HUMAN	sp|O00148|DX39A_HUMAN;sp|O00148-2|DX39A_HUMAN;sp|O00148-3|DX39A_HUMAN	22;15;12	22;15;12	10;7;5	>sp|O00148|DX39A_HUMAN ATP-dependent RNA helicase DDX39A OS=Homo sapiens GN=DDX39A PE=1 SV=2;>sp|O00148-2|DX39A_HUMAN Isoform 2 of ATP-dependent RNA helicase DDX39A OS=Homo sapiens GN=DDX39A;>sp|O00148-3|DX39A_HUMAN Isoform 3 of ATP-dependent RNA helicase	3	22	22	10	20	19	13	15	16	17	19	17	15	17	16	15	14	13	14	14	20	19	13	15	16	17	19	17	15	17	16	15	14	13	14	14	9	8	4	5	7	8	9	7
sp|O00151|PDLI1_HUMAN	sp|O00151|PDLI1_HUMAN	8	8	8	>sp|O00151|PDLI1_HUMAN PDZ and LIM domain protein 1 OS=Homo sapiens GN=PDLIM1 PE=1 SV=4	1	8	8	8	3	3	5	5	3	3	4	4	4	3	8	7	3	3	3	4	3	3	5	5	3	3	4	4	4	3	8	7	3	3	3	4	3	3	5	5	3	3	4	4
sp|O00154-6|BACH_HUMAN;sp|O00154-4|BACH_HUMAN;sp|O00154-7|BACH_HUMAN;sp|O00154|BACH_HUMAN;sp|O00154-5|BACH_HUMAN;sp|O00154-2|BACH_HUMAN;sp|O00154-3|BACH_HUMAN	sp|O00154-6|BACH_HUMAN;sp|O00154-4|BACH_HUMAN;sp|O00154-7|BACH_HUMAN;sp|O00154|BACH_HUMAN;sp|O00154-5|BACH_HUMAN;sp|O00154-2|BACH_HUMAN;sp|O00154-3|BACH_HUMAN	9;9;9;9;8;6;6	9;9;9;9;8;6;6	9;9;9;9;8;6;6	>sp|O00154-6|BACH_HUMAN Isoform 6 of Cytosolic acyl coenzyme A thioester hydrolase OS=Homo sapiens GN=ACOT7;>sp|O00154-4|BACH_HUMAN Isoform 4 of Cytosolic acyl coenzyme A thioester hydrolase OS=Homo sapiens GN=ACOT7;>sp|O00154-7|BACH_HUMAN Isoform 7 of Cyt	7	9	9	9	8	7	9	8	6	7	6	5	9	9	8	8	9	9	8	9	8	7	9	8	6	7	6	5	9	9	8	8	9	9	8	9	8	7	9	8	6	7	6	5
sp|O00159-2|MYO1C_HUMAN;sp|O00159-3|MYO1C_HUMAN;sp|O00159|MYO1C_HUMAN	sp|O00159-2|MYO1C_HUMAN;sp|O00159-3|MYO1C_HUMAN;sp|O00159|MYO1C_HUMAN	50;50;50	50;50;50	49;49;49	>sp|O00159-2|MYO1C_HUMAN Isoform 2 of Unconventional myosin-Ic OS=Homo sapiens GN=MYO1C;>sp|O00159-3|MYO1C_HUMAN Isoform 3 of Unconventional myosin-Ic OS=Homo sapiens GN=MYO1C;>sp|O00159|MYO1C_HUMAN Unconventional myosin-Ic OS=Homo sapiens GN=MYO1C PE=1 SV	3	50	50	49	31	35	37	40	35	36	29	30	27	29	41	36	43	45	37	36	31	35	37	40	35	36	29	30	27	29	41	36	43	45	37	36	31	35	37	40	34	35	29	30
sp|O00160|MYO1F_HUMAN	sp|O00160|MYO1F_HUMAN	10	4	4	>sp|O00160|MYO1F_HUMAN Unconventional myosin-If OS=Homo sapiens GN=MYO1F PE=1 SV=3	1	10	4	4	5	5	6	7	4	4	9	8	2	2	6	5	5	5	3	3	1	0	0	1	0	0	4	3	0	0	2	1	1	1	0	0	1	0	0	1	0	0	4	3
sp|O00161|SNP23_HUMAN;sp|O00161-2|SNP23_HUMAN	sp|O00161|SNP23_HUMAN;sp|O00161-2|SNP23_HUMAN	13;9	13;9	13;9	>sp|O00161|SNP23_HUMAN Synaptosomal-associated protein 23 OS=Homo sapiens GN=SNAP23 PE=1 SV=1;>sp|O00161-2|SNP23_HUMAN Isoform SNAP-23b of Synaptosomal-associated protein 23 OS=Homo sapiens GN=SNAP23	2	13	13	13	10	8	10	10	12	11	10	11	7	7	11	11	10	11	11	11	10	8	10	10	12	11	10	11	7	7	11	11	10	11	11	11	10	8	10	10	12	11	10	11
sp|O00165|HAX1_HUMAN;sp|O00165-2|HAX1_HUMAN;sp|O00165-5|HAX1_HUMAN;sp|O00165-3|HAX1_HUMAN;sp|O00165-4|HAX1_HUMAN;sp|O00165-6|HAX1_HUMAN	sp|O00165|HAX1_HUMAN;sp|O00165-2|HAX1_HUMAN;sp|O00165-5|HAX1_HUMAN;sp|O00165-3|HAX1_HUMAN;sp|O00165-4|HAX1_HUMAN	7;7;6;5;4;3	7;7;6;5;4;3	7;7;6;5;4;3	>sp|O00165|HAX1_HUMAN HCLS1-associated protein X-1 OS=Homo sapiens GN=HAX1 PE=1 SV=2;>sp|O00165-2|HAX1_HUMAN Isoform 2 of HCLS1-associated protein X-1 OS=Homo sapiens GN=HAX1;>sp|O00165-5|HAX1_HUMAN Isoform 5 of HCLS1-associated protein X-1 OS=Homo sapiens	6	7	7	7	5	5	4	5	5	2	3	2	4	5	3	4	2	2	6	6	5	5	4	5	5	2	3	2	4	5	3	4	2	2	6	6	5	5	4	5	5	2	3	2
sp|O00170|AIP_HUMAN	sp|O00170|AIP_HUMAN	12	12	12	>sp|O00170|AIP_HUMAN AH receptor-interacting protein OS=Homo sapiens GN=AIP PE=1 SV=2	1	12	12	12	9	10	9	9	10	10	10	9	8	10	10	10	12	12	10	10	9	10	9	9	10	10	10	9	8	10	10	10	12	12	10	10	9	10	9	9	10	10	10	9
sp|O00178|GTPB1_HUMAN	sp|O00178|GTPB1_HUMAN	14	14	14	>sp|O00178|GTPB1_HUMAN GTP-binding protein 1 OS=Homo sapiens GN=GTPBP1 PE=1 SV=3	1	14	14	14	10	10	9	11	8	10	10	10	6	7	10	8	10	9	7	7	10	10	9	11	8	10	10	10	6	7	10	8	10	9	7	7	10	10	9	11	8	10	10	10
sp|O00180|KCNK1_HUMAN	sp|O00180|KCNK1_HUMAN	1	1	1	>sp|O00180|KCNK1_HUMAN Potassium channel subfamily K member 1 OS=Homo sapiens GN=KCNK1 PE=1 SV=1	1	1	1	1	1	0	1	1	1	1	1	1	1	1	1	1	1	1	1	1	1	0	1	1	1	1	1	1	1	1	1	1	1	1	1	1	1	0	1	1	1	1	1	1
sp|O00186|STXB3_HUMAN	sp|O00186|STXB3_HUMAN	8	8	8	>sp|O00186|STXB3_HUMAN Syntaxin-binding protein 3 OS=Homo sapiens GN=STXBP3 PE=1 SV=2	1	8	8	8	5	7	3	4	4	5	7	7	1	2	5	6	4	4	3	2	5	7	3	4	4	5	7	7	1	2	5	6	4	4	3	2	5	7	3	4	4	5	7	7
sp|O00189|AP4M1_HUMAN	sp|O00189|AP4M1_HUMAN	8	8	8	>sp|O00189|AP4M1_HUMAN AP-4 complex subunit mu-1 OS=Homo sapiens GN=AP4M1 PE=1 SV=2	1	8	8	8	5	3	4	6	3	1	5	4	5	6	6	6	8	5	7	7	5	3	4	6	3	1	5	4	5	6	6	6	8	5	7	7	5	3	4	6	3	1	5	4
sp|O00194|RB27B_HUMAN	sp|O00194|RB27B_HUMAN	15	15	12	>sp|O00194|RB27B_HUMAN Ras-related protein Rab-27B OS=Homo sapiens GN=RAB27B PE=1 SV=4	1	15	15	12	10	11	12	14	11	11	11	10	11	11	11	11	13	14	13	10	10	11	12	14	11	11	11	10	11	11	11	11	13	14	13	10	8	9	10	12	9	9	9	8
sp|O00203-3|AP3B1_HUMAN;sp|O00203|AP3B1_HUMAN	sp|O00203-3|AP3B1_HUMAN;sp|O00203|AP3B1_HUMAN	29;29	29;29	25;25	>sp|O00203-3|AP3B1_HUMAN Isoform 2 of AP-3 complex subunit beta-1 OS=Homo sapiens GN=AP3B1;>sp|O00203|AP3B1_HUMAN AP-3 complex subunit beta-1 OS=Homo sapiens GN=AP3B1 PE=1 SV=3	2	29	29	25	21	22	26	25	23	23	24	23	17	15	21	21	20	23	20	18	21	22	26	25	23	23	24	23	17	15	21	21	20	23	20	18	19	20	22	22	21	21	21	21
sp|O00204-2|ST2B1_HUMAN;sp|O00204|ST2B1_HUMAN	sp|O00204-2|ST2B1_HUMAN;sp|O00204|ST2B1_HUMAN	19;19	19;19	19;19	>sp|O00204-2|ST2B1_HUMAN Isoform 2 of Sulfotransferase family cytosolic 2B member 1 OS=Homo sapiens GN=SULT2B1;>sp|O00204|ST2B1_HUMAN Sulfotransferase family cytosolic 2B member 1 OS=Homo sapiens GN=SULT2B1 PE=1 SV=2	2	19	19	19	13	14	13	15	12	12	13	13	11	11	14	14	15	15	14	12	13	14	13	15	12	12	13	13	11	11	14	14	15	15	14	12	13	14	13	15	12	12	13	13
sp|O00213-4|APBB1_HUMAN;sp|O00213-6|APBB1_HUMAN;sp|O00213-3|APBB1_HUMAN;sp|O00213-5|APBB1_HUMAN;sp|O00213-2|APBB1_HUMAN;sp|O00213|APBB1_HUMAN	sp|O00213-4|APBB1_HUMAN;sp|O00213-6|APBB1_HUMAN;sp|O00213-3|APBB1_HUMAN;sp|O00213-5|APBB1_HUMAN;sp|O00213-2|APBB1_HUMAN;sp|O00213|APBB1_HUMAN	6;6;6;6;6;6	6;6;6;6;6;6	6;6;6;6;6;6	>sp|O00213-4|APBB1_HUMAN Isoform 4 of Amyloid beta A4 precursor protein-binding family B member 1 OS=Homo sapiens GN=APBB1;>sp|O00213-6|APBB1_HUMAN Isoform 6 of Amyloid beta A4 precursor protein-binding family B member 1 OS=Homo sapiens GN=APBB1;>sp|O00213	6	6	6	6	2	2	2	2	3	2	5	3	0	0	4	4	3	2	2	2	2	2	2	2	3	2	5	3	0	0	4	4	3	2	2	2	2	2	2	2	3	2	5	3
sp|O00214|LEG8_HUMAN;sp|O00214-2|LEG8_HUMAN	sp|O00214|LEG8_HUMAN;sp|O00214-2|LEG8_HUMAN	6;6	6;6	6;6	>sp|O00214|LEG8_HUMAN Galectin-8 OS=Homo sapiens GN=LGALS8 PE=1 SV=4;>sp|O00214-2|LEG8_HUMAN Isoform 2 of Galectin-8 OS=Homo sapiens GN=LGALS8	2	6	6	6	5	4	5	4	2	4	5	5	5	5	4	5	4	3	6	4	5	4	5	4	2	4	5	5	5	5	4	5	4	3	6	4	5	4	5	4	2	4	5	5
sp|O00217|NDUS8_HUMAN	sp|O00217|NDUS8_HUMAN	4	4	4	>sp|O00217|NDUS8_HUMAN NADH dehydrogenase [ubiquinone] iron-sulfur protein 8, mitochondrial OS=Homo sapiens GN=NDUFS8 PE=1 SV=1	1	4	4	4	4	3	4	4	4	4	3	3	4	4	3	4	4	4	4	4	4	3	4	4	4	4	3	3	4	4	3	4	4	4	4	4	4	3	4	4	4	4	3	3
sp|O00221|IKBE_HUMAN	sp|O00221|IKBE_HUMAN	5	5	5	>sp|O00221|IKBE_HUMAN NF-kappa-B inhibitor epsilon OS=Homo sapiens GN=NFKBIE PE=1 SV=3	1	5	5	5	4	4	3	4	4	4	3	4	1	1	2	3	4	4	4	3	4	4	3	4	4	4	3	4	1	1	2	3	4	4	4	3	4	4	3	4	4	4	3	4
sp|O00231|PSD11_HUMAN;sp|O00231-2|PSD11_HUMAN	sp|O00231|PSD11_HUMAN;sp|O00231-2|PSD11_HUMAN	28;27	28;27	28;27	>sp|O00231|PSD11_HUMAN 26S proteasome non-ATPase regulatory subunit 11 OS=Homo sapiens GN=PSMD11 PE=1 SV=3;>sp|O00231-2|PSD11_HUMAN Isoform 2 of 26S proteasome non-ATPase regulatory subunit 11 OS=Homo sapiens GN=PSMD11	2	28	28	28	20	21	23	24	22	24	21	22	22	19	26	26	26	26	27	26	20	21	23	24	22	24	21	22	22	19	26	26	26	26	27	26	20	21	23	24	22	24	21	22
sp|O00232|PSD12_HUMAN;sp|O00232-2|PSD12_HUMAN	sp|O00232|PSD12_HUMAN;sp|O00232-2|PSD12_HUMAN	25;24	25;24	25;24	>sp|O00232|PSD12_HUMAN 26S proteasome non-ATPase regulatory subunit 12 OS=Homo sapiens GN=PSMD12 PE=1 SV=3;>sp|O00232-2|PSD12_HUMAN Isoform 2 of 26S proteasome non-ATPase regulatory subunit 12 OS=Homo sapiens GN=PSMD12	2	25	25	25	20	20	20	19	16	16	19	19	23	23	20	20	22	21	20	19	20	20	20	19	16	16	19	19	23	23	20	20	22	21	20	19	20	20	20	19	16	16	19	19
sp|O00233|PSMD9_HUMAN;sp|O00233-2|PSMD9_HUMAN;sp|O00233-3|PSMD9_HUMAN	sp|O00233|PSMD9_HUMAN;sp|O00233-2|PSMD9_HUMAN	5;4;1	5;4;1	5;4;1	>sp|O00233|PSMD9_HUMAN 26S proteasome non-ATPase regulatory subunit 9 OS=Homo sapiens GN=PSMD9 PE=1 SV=3;>sp|O00233-2|PSMD9_HUMAN Isoform p27-S of 26S proteasome non-ATPase regulatory subunit 9 OS=Homo sapiens GN=PSMD9	3	5	5	5	4	4	3	4	5	5	5	5	3	3	4	4	4	4	4	4	4	4	3	4	5	5	5	5	3	3	4	4	4	4	4	4	4	4	3	4	5	5	5	5
sp|O00238|BMR1B_HUMAN;sp|P36894|BMR1A_HUMAN;sp|O00238-2|BMR1B_HUMAN	sp|O00238|BMR1B_HUMAN;sp|P36894|BMR1A_HUMAN;sp|O00238-2|BMR1B_HUMAN	1;1;1	1;1;1	1;1;1	>sp|O00238|BMR1B_HUMAN Bone morphogenetic protein receptor type-1B OS=Homo sapiens GN=BMPR1B PE=1 SV=1;>sp|P36894|BMR1A_HUMAN Bone morphogenetic protein receptor type-1A OS=Homo sapiens GN=BMPR1A PE=1 SV=2;>sp|O00238-2|BMR1B_HUMAN Isoform 2 of Bone morphog	3	1	1	1	1	1	1	1	0	0	1	1	0	0	1	1	1	1	1	1	1	1	1	1	0	0	1	1	0	0	1	1	1	1	1	1	1	1	1	1	0	0	1	1
sp|O00244|ATOX1_HUMAN	sp|O00244|ATOX1_HUMAN	4	4	4	>sp|O00244|ATOX1_HUMAN Copper transport protein ATOX1 OS=Homo sapiens GN=ATOX1 PE=1 SV=1	1	4	4	4	4	4	3	3	3	4	4	3	3	2	3	3	4	4	3	2	4	4	3	3	3	4	4	3	3	2	3	3	4	4	3	2	4	4	3	3	3	4	4	3
sp|O00253|AGRP_HUMAN	sp|O00253|AGRP_HUMAN	3	3	3	>sp|O00253|AGRP_HUMAN Agouti-related protein OS=Homo sapiens GN=AGRP PE=1 SV=1	1	3	3	3	1	1	2	2	1	1	2	2	3	3	3	3	3	2	3	2	1	1	2	2	1	1	2	2	3	3	3	3	3	2	3	2	1	1	2	2	1	1	2	2
sp|O00258|WRB_HUMAN;sp|O00258-2|WRB_HUMAN	sp|O00258|WRB_HUMAN;sp|O00258-2|WRB_HUMAN	5;3	5;3	5;3	>sp|O00258|WRB_HUMAN Tail-anchored protein insertion receptor WRB OS=Homo sapiens GN=WRB PE=1 SV=2;>sp|O00258-2|WRB_HUMAN Isoform 2 of Tail-anchored protein insertion receptor WRB OS=Homo sapiens GN=WRB	2	5	5	5	1	1	3	3	3	2	2	2	2	2	1	2	4	4	3	4	1	1	3	3	3	2	2	2	2	2	1	2	4	4	3	4	1	1	3	3	3	2	2	2
sp|O00264|PGRC1_HUMAN;sp|O00264-2|PGRC1_HUMAN	sp|O00264|PGRC1_HUMAN;sp|O00264-2|PGRC1_HUMAN	19;13	19;13	18;13	>sp|O00264|PGRC1_HUMAN Membrane-associated progesterone receptor component 1 OS=Homo sapiens GN=PGRMC1 PE=1 SV=3;>sp|O00264-2|PGRC1_HUMAN Isoform 2 of Membrane-associated progesterone receptor component 1 OS=Homo sapiens GN=PGRMC1	2	19	19	18	12	14	13	14	14	15	16	15	13	13	18	17	15	13	13	14	12	14	13	14	14	15	16	15	13	13	18	17	15	13	13	14	11	13	12	13	13	14	15	14
sp|O00267-2|SPT5H_HUMAN;sp|O00267|SPT5H_HUMAN	sp|O00267-2|SPT5H_HUMAN;sp|O00267|SPT5H_HUMAN	6;6	6;6	6;6	>sp|O00267-2|SPT5H_HUMAN Isoform 2 of Transcription elongation factor SPT5 OS=Homo sapiens GN=SUPT5H;>sp|O00267|SPT5H_HUMAN Transcription elongation factor SPT5 OS=Homo sapiens GN=SUPT5H PE=1 SV=1	2	6	6	6	6	6	3	3	3	3	2	2	1	3	3	3	4	1	5	3	6	6	3	3	3	3	2	2	1	3	3	3	4	1	5	3	6	6	3	3	3	3	2	2
sp|O00273|DFFA_HUMAN;sp|O00273-2|DFFA_HUMAN	sp|O00273|DFFA_HUMAN;sp|O00273-2|DFFA_HUMAN	7;6	7;6	7;6	>sp|O00273|DFFA_HUMAN DNA fragmentation factor subunit alpha OS=Homo sapiens GN=DFFA PE=1 SV=1;>sp|O00273-2|DFFA_HUMAN Isoform DFF35 of DNA fragmentation factor subunit alpha OS=Homo sapiens GN=DFFA	2	7	7	7	6	6	5	4	6	6	7	5	4	5	5	5	4	4	4	3	6	6	5	4	6	6	7	5	4	5	5	5	4	4	4	3	6	6	5	4	6	6	7	5
sp|O00291-3|HIP1_HUMAN;sp|O00291-4|HIP1_HUMAN;sp|O00291|HIP1_HUMAN	sp|O00291-3|HIP1_HUMAN;sp|O00291-4|HIP1_HUMAN;sp|O00291|HIP1_HUMAN	20;20;20	20;20;20	18;18;18	>sp|O00291-3|HIP1_HUMAN Isoform 3 of Huntingtin-interacting protein 1 OS=Homo sapiens GN=HIP1;>sp|O00291-4|HIP1_HUMAN Isoform 4 of Huntingtin-interacting protein 1 OS=Homo sapiens GN=HIP1;>sp|O00291|HIP1_HUMAN Huntingtin-interacting protein 1 OS=Homo sapie	3	20	20	18	8	7	11	11	9	9	8	7	12	14	14	13	9	9	12	12	8	7	11	11	9	9	8	7	12	14	14	13	9	9	12	12	7	6	10	10	8	8	7	6
sp|O00299|CLIC1_HUMAN	sp|O00299|CLIC1_HUMAN	23	23	23	>sp|O00299|CLIC1_HUMAN Chloride intracellular channel protein 1 OS=Homo sapiens GN=CLIC1 PE=1 SV=4	1	23	23	23	14	15	16	17	16	15	16	16	15	16	22	22	21	21	19	21	14	15	16	17	16	15	16	16	15	16	22	22	21	21	19	21	14	15	16	17	16	15	16	16
sp|O00303|EIF3F_HUMAN	sp|O00303|EIF3F_HUMAN	12	12	12	>sp|O00303|EIF3F_HUMAN Eukaryotic translation initiation factor 3 subunit F OS=Homo sapiens GN=EIF3F PE=1 SV=1	1	12	12	12	9	9	10	10	9	9	10	10	8	9	9	9	10	10	10	9	9	9	10	10	9	9	10	10	8	9	9	9	10	10	10	9	9	9	10	10	9	9	10	10
sp|O00308-2|WWP2_HUMAN;sp|O00308|WWP2_HUMAN;sp|O00308-3|WWP2_HUMAN	sp|O00308-2|WWP2_HUMAN;sp|O00308|WWP2_HUMAN;sp|O00308-3|WWP2_HUMAN	8;8;6	7;7;5	7;7;5	>sp|O00308-2|WWP2_HUMAN Isoform 2 of NEDD4-like E3 ubiquitin-protein ligase WWP2 OS=Homo sapiens GN=WWP2;>sp|O00308|WWP2_HUMAN NEDD4-like E3 ubiquitin-protein ligase WWP2 OS=Homo sapiens GN=WWP2 PE=1 SV=2;>sp|O00308-3|WWP2_HUMAN Isoform 3 of NEDD4-like E3	3	8	7	7	2	1	4	4	0	0	4	2	0	1	4	4	5	3	4	2	2	1	3	3	0	0	3	1	0	1	4	4	5	3	4	2	2	1	3	3	0	0	3	1
sp|O00311|CDC7_HUMAN	sp|O00311|CDC7_HUMAN	4	4	4	>sp|O00311|CDC7_HUMAN Cell division cycle 7-related protein kinase OS=Homo sapiens GN=CDC7 PE=1 SV=1	1	4	4	4	2	3	3	3	1	2	3	2	3	2	3	3	1	1	3	2	2	3	3	3	1	2	3	2	3	2	3	3	1	1	3	2	2	3	3	3	1	2	3	2
sp|O00330-3|ODPX_HUMAN;sp|O00330|ODPX_HUMAN;sp|O00330-2|ODPX_HUMAN	sp|O00330-3|ODPX_HUMAN;sp|O00330|ODPX_HUMAN	25;25;9	25;25;9	25;25;9	>sp|O00330-3|ODPX_HUMAN Isoform 3 of Pyruvate dehydrogenase protein X component, mitochondrial OS=Homo sapiens GN=PDHX;>sp|O00330|ODPX_HUMAN Pyruvate dehydrogenase protein X component, mitochondrial OS=Homo sapiens GN=PDHX PE=1 SV=3	3	25	25	25	22	23	22	23	21	21	14	18	23	23	23	22	19	21	24	23	22	23	22	23	21	21	14	18	23	23	23	22	19	21	24	23	22	23	22	23	21	21	14	18
sp|O00338|ST1C2_HUMAN;sp|O00338-2|ST1C2_HUMAN	sp|O00338|ST1C2_HUMAN;sp|O00338-2|ST1C2_HUMAN	2;1	2;1	2;1	>sp|O00338|ST1C2_HUMAN Sulfotransferase 1C2 OS=Homo sapiens GN=SULT1C2 PE=1 SV=1;>sp|O00338-2|ST1C2_HUMAN Isoform Long of Sulfotransferase 1C2 OS=Homo sapiens GN=SULT1C2	2	2	2	2	0	0	1	1	1	2	2	0	2	1	0	0	0	0	1	0	0	0	1	1	1	2	2	0	2	1	0	0	0	0	1	0	0	0	1	1	1	2	2	0
sp|O00339-3|MATN2_HUMAN;sp|O00339|MATN2_HUMAN;sp|O00339-2|MATN2_HUMAN;sp|O00339-4|MATN2_HUMAN	sp|O00339-3|MATN2_HUMAN;sp|O00339|MATN2_HUMAN;sp|O00339-2|MATN2_HUMAN;sp|O00339-4|MATN2_HUMAN	25;25;24;19	25;25;24;19	25;25;24;19	>sp|O00339-3|MATN2_HUMAN Isoform 3 of Matrilin-2 OS=Homo sapiens GN=MATN2;>sp|O00339|MATN2_HUMAN Matrilin-2 OS=Homo sapiens GN=MATN2 PE=1 SV=4;>sp|O00339-2|MATN2_HUMAN Isoform 2 of Matrilin-2 OS=Homo sapiens GN=MATN2;>sp|O00339-4|MATN2_HUMAN Isoform 4 of M	4	25	25	25	14	12	15	18	21	19	17	18	15	15	10	12	13	11	13	11	14	12	15	18	21	19	17	18	15	15	10	12	13	11	13	11	14	12	15	18	21	19	17	18
sp|O00391-2|QSOX1_HUMAN;sp|O00391|QSOX1_HUMAN	sp|O00391-2|QSOX1_HUMAN;sp|O00391|QSOX1_HUMAN	25;25	25;25	25;25	>sp|O00391-2|QSOX1_HUMAN Isoform 2 of Sulfhydryl oxidase 1 OS=Homo sapiens GN=QSOX1;>sp|O00391|QSOX1_HUMAN Sulfhydryl oxidase 1 OS=Homo sapiens GN=QSOX1 PE=1 SV=3	2	25	25	25	16	15	19	19	13	12	15	15	22	18	19	21	19	18	16	19	16	15	19	19	13	12	15	15	22	18	19	21	19	18	16	19	16	15	19	19	13	12	15	15
sp|O00399|DCTN6_HUMAN	sp|O00399|DCTN6_HUMAN	2	2	2	>sp|O00399|DCTN6_HUMAN Dynactin subunit 6 OS=Homo sapiens GN=DCTN6 PE=1 SV=1	1	2	2	2	1	2	0	1	1	2	1	1	1	2	2	1	2	2	2	1	1	2	0	1	1	2	1	1	1	2	2	1	2	2	2	1	1	2	0	1	1	2	1	1
sp|O00400|ACATN_HUMAN	sp|O00400|ACATN_HUMAN	5	5	5	>sp|O00400|ACATN_HUMAN Acetyl-coenzyme A transporter 1 OS=Homo sapiens GN=SLC33A1 PE=1 SV=1	1	5	5	5	4	3	5	5	4	4	5	5	4	4	3	4	4	4	5	5	4	3	5	5	4	4	5	5	4	4	3	4	4	4	5	5	4	3	5	5	4	4	5	5
sp|O00401|WASL_HUMAN	sp|O00401|WASL_HUMAN	10	10	10	>sp|O00401|WASL_HUMAN Neural Wiskott-Aldrich syndrome protein OS=Homo sapiens GN=WASL PE=1 SV=2	1	10	10	10	7	9	4	5	3	5	3	3	1	0	4	6	7	6	4	5	7	9	4	5	3	5	3	3	1	0	4	6	7	6	4	5	7	9	4	5	3	5	3	3
sp|O00410|IPO5_HUMAN;sp|O00410-3|IPO5_HUMAN;sp|O00410-2|IPO5_HUMAN	sp|O00410|IPO5_HUMAN;sp|O00410-3|IPO5_HUMAN;sp|O00410-2|IPO5_HUMAN	54;53;49	54;53;49	52;51;47	>sp|O00410|IPO5_HUMAN Importin-5 OS=Homo sapiens GN=IPO5 PE=1 SV=4;>sp|O00410-3|IPO5_HUMAN Isoform 3 of Importin-5 OS=Homo sapiens GN=IPO5;>sp|O00410-2|IPO5_HUMAN Isoform 2 of Importin-5 OS=Homo sapiens GN=IPO5	3	54	54	52	47	46	42	43	41	39	42	40	46	43	47	48	38	40	37	35	47	46	42	43	41	39	42	40	46	43	47	48	38	40	37	35	45	44	40	41	39	37	40	38
sp|O00418|EF2K_HUMAN	sp|O00418|EF2K_HUMAN	12	12	12	>sp|O00418|EF2K_HUMAN Eukaryotic elongation factor 2 kinase OS=Homo sapiens GN=EEF2K PE=1 SV=2	1	12	12	12	4	6	8	9	5	3	7	6	5	3	10	8	12	11	3	8	4	6	8	9	5	3	7	6	5	3	10	8	12	11	3	8	4	6	8	9	5	3	7	6
sp|O00423|EMAL1_HUMAN;sp|O00423-3|EMAL1_HUMAN	sp|O00423|EMAL1_HUMAN;sp|O00423-3|EMAL1_HUMAN	4;4	2;2	2;2	>sp|O00423|EMAL1_HUMAN Echinoderm microtubule-associated protein-like 1 OS=Homo sapiens GN=EML1 PE=1 SV=3;>sp|O00423-3|EMAL1_HUMAN Isoform 3 of Echinoderm microtubule-associated protein-like 1 OS=Homo sapiens GN=EML1	2	4	2	2	1	2	2	3	1	2	2	3	2	3	2	3	3	3	3	2	0	0	1	1	1	1	1	1	1	2	1	1	1	1	1	1	0	0	1	1	1	1	1	1
sp|O00425|IF2B3_HUMAN;sp|O00425-2|IF2B3_HUMAN	sp|O00425|IF2B3_HUMAN;sp|O00425-2|IF2B3_HUMAN	2;1	2;1	2;1	>sp|O00425|IF2B3_HUMAN Insulin-like growth factor 2 mRNA-binding protein 3 OS=Homo sapiens GN=IGF2BP3 PE=1 SV=2;>sp|O00425-2|IF2B3_HUMAN Isoform 2 of Insulin-like growth factor 2 mRNA-binding protein 3 OS=Homo sapiens GN=IGF2BP3	2	2	2	2	2	2	1	1	1	0	1	1	1	1	1	0	0	0	0	0	2	2	1	1	1	0	1	1	1	1	1	0	0	0	0	0	2	2	1	1	1	0	1	1
sp|O00429-3|DNM1L_HUMAN;sp|O00429|DNM1L_HUMAN;sp|O00429-6|DNM1L_HUMAN;sp|O00429-7|DNM1L_HUMAN	sp|O00429-3|DNM1L_HUMAN;sp|O00429|DNM1L_HUMAN;sp|O00429-6|DNM1L_HUMAN;sp|O00429-7|DNM1L_HUMAN	33;33;31;22	33;33;31;22	1;1;1;1	>sp|O00429-3|DNM1L_HUMAN Isoform 2 of Dynamin-1-like protein OS=Homo sapiens GN=DNM1L;>sp|O00429|DNM1L_HUMAN Dynamin-1-like protein OS=Homo sapiens GN=DNM1L PE=1 SV=2;>sp|O00429-6|DNM1L_HUMAN Isoform 6 of Dynamin-1-like protein OS=Homo sapiens GN=DNM1L;>sp	4	33	33	1	26	28	28	27	27	28	24	23	20	20	29	29	27	27	22	23	26	28	28	27	27	28	24	23	20	20	29	29	27	27	22	23	0	0	0	0	1	0	1	0
sp|O00429-4|DNM1L_HUMAN;sp|O00429-5|DNM1L_HUMAN;sp|O00429-2|DNM1L_HUMAN;sp|O00429-8|DNM1L_HUMAN	sp|O00429-4|DNM1L_HUMAN;sp|O00429-5|DNM1L_HUMAN;sp|O00429-2|DNM1L_HUMAN;sp|O00429-8|DNM1L_HUMAN	33;32;32;30	1;0;0;0	1;0;0;0	>sp|O00429-4|DNM1L_HUMAN Isoform 3 of Dynamin-1-like protein OS=Homo sapiens GN=DNM1L;>sp|O00429-5|DNM1L_HUMAN Isoform 5 of Dynamin-1-like protein OS=Homo sapiens GN=DNM1L;>sp|O00429-2|DNM1L_HUMAN Isoform 4 of Dynamin-1-like protein OS=Homo sapiens GN=DNM1	4	33	1	1	27	29	28	27	27	29	24	24	20	20	29	29	27	27	22	23	1	1	0	0	1	1	1	1	0	0	0	0	0	0	0	0	1	1	0	0	1	1	1	1
sp|O00442|RTCA_HUMAN;sp|O00442-2|RTCA_HUMAN	sp|O00442|RTCA_HUMAN;sp|O00442-2|RTCA_HUMAN	14;13	14;13	14;13	>sp|O00442|RTCA_HUMAN RNA 3-terminal phosphate cyclase OS=Homo sapiens GN=RTCA PE=1 SV=1;>sp|O00442-2|RTCA_HUMAN Isoform 2 of RNA 3-terminal phosphate cyclase OS=Homo sapiens GN=RTCA	2	14	14	14	9	7	10	10	8	8	9	8	8	9	10	10	12	11	12	12	9	7	10	10	8	8	9	8	8	9	10	10	12	11	12	12	9	7	10	10	8	8	9	8
sp|O00443|P3C2A_HUMAN;sp|O00443-2|P3C2A_HUMAN	sp|O00443|P3C2A_HUMAN	22;5	22;5	22;5	>sp|O00443|P3C2A_HUMAN Phosphatidylinositol 4-phosphate 3-kinase C2 domain-containing subunit alpha OS=Homo sapiens GN=PIK3C2A PE=1 SV=2	2	22	22	22	17	17	13	14	13	10	16	18	5	5	15	16	19	19	14	12	17	17	13	14	13	10	16	18	5	5	15	16	19	19	14	12	17	17	13	14	13	10	16	18
sp|O00445|SYT5_HUMAN;sp|O00445-2|SYT5_HUMAN	sp|O00445|SYT5_HUMAN;sp|O00445-2|SYT5_HUMAN	7;5	4;2	4;2	>sp|O00445|SYT5_HUMAN Synaptotagmin-5 OS=Homo sapiens GN=SYT5 PE=2 SV=2;>sp|O00445-2|SYT5_HUMAN Isoform 2 of Synaptotagmin-5 OS=Homo sapiens GN=SYT5	2	7	4	4	1	1	2	2	2	3	1	0	5	5	4	4	5	6	5	4	0	1	0	0	1	1	0	0	4	4	2	3	3	3	4	3	0	1	0	0	1	1	0	0
sp|O00451|GFRA2_HUMAN;sp|O00451-2|GFRA2_HUMAN;sp|O00451-3|GFRA2_HUMAN	sp|O00451|GFRA2_HUMAN	5;2;2	5;2;2	5;2;2	>sp|O00451|GFRA2_HUMAN GDNF family receptor alpha-2 OS=Homo sapiens GN=GFRA2 PE=2 SV=2	3	5	5	5	1	1	5	4	2	2	5	4	1	2	3	2	1	1	2	1	1	1	5	4	2	2	5	4	1	2	3	2	1	1	2	1	1	1	5	4	2	2	5	4
sp|O00459|P85B_HUMAN	sp|O00459|P85B_HUMAN	11	9	9	>sp|O00459|P85B_HUMAN Phosphatidylinositol 3-kinase regulatory subunit beta OS=Homo sapiens GN=PIK3R2 PE=1 SV=2	1	11	9	9	7	7	6	6	4	5	7	5	0	0	6	7	6	7	4	1	6	6	5	5	4	4	7	5	0	0	6	6	5	6	3	1	6	6	5	5	4	4	7	5
sp|O00462|MANBA_HUMAN	sp|O00462|MANBA_HUMAN	16	16	16	>sp|O00462|MANBA_HUMAN Beta-mannosidase OS=Homo sapiens GN=MANBA PE=2 SV=3	1	16	16	16	8	9	10	10	11	9	12	13	10	9	9	9	11	14	8	10	8	9	10	10	11	9	12	13	10	9	9	9	11	14	8	10	8	9	10	10	11	9	12	13
sp|O00463-3|TRAF5_HUMAN;sp|O00463|TRAF5_HUMAN;sp|O00463-2|TRAF5_HUMAN	sp|O00463-3|TRAF5_HUMAN;sp|O00463|TRAF5_HUMAN;sp|O00463-2|TRAF5_HUMAN	2;2;2	2;2;2	2;2;2	>sp|O00463-3|TRAF5_HUMAN Isoform 3 of TNF receptor-associated factor 5 OS=Homo sapiens GN=TRAF5;>sp|O00463|TRAF5_HUMAN TNF receptor-associated factor 5 OS=Homo sapiens GN=TRAF5 PE=1 SV=2;>sp|O00463-2|TRAF5_HUMAN Isoform 2 of TNF receptor-associated factor	3	2	2	2	0	0	0	0	0	0	0	0	0	0	0	1	0	0	0	1	0	0	0	0	0	0	0	0	0	0	0	1	0	0	0	1	0	0	0	0	0	0	0	0
sp|O00468-6|AGRIN_HUMAN;sp|O00468-7|AGRIN_HUMAN;sp|O00468-3|AGRIN_HUMAN;sp|O00468-5|AGRIN_HUMAN;sp|O00468-4|AGRIN_HUMAN;sp|O00468|AGRIN_HUMAN;sp|O00468-2|AGRIN_HUMAN	sp|O00468-6|AGRIN_HUMAN;sp|O00468-7|AGRIN_HUMAN;sp|O00468-3|AGRIN_HUMAN;sp|O00468-5|AGRIN_HUMAN;sp|O00468-4|AGRIN_HUMAN;sp|O00468|AGRIN_HUMAN;sp|O00468-2|AGRIN_HUMAN	55;55;53;53;53;53;49	55;55;53;53;53;53;49	55;55;53;53;53;53;49	>sp|O00468-6|AGRIN_HUMAN Isoform 6 of Agrin OS=Homo sapiens GN=AGRN;>sp|O00468-7|AGRIN_HUMAN Isoform 7 of Agrin OS=Homo sapiens GN=AGRN;>sp|O00468-3|AGRIN_HUMAN Isoform 3 of Agrin OS=Homo sapiens GN=AGRN;>sp|O00468-5|AGRIN_HUMAN Isoform 5 of Agrin OS=Homo	7	55	55	55	46	46	50	49	37	40	46	45	50	49	45	42	41	44	47	45	46	46	50	49	37	40	46	45	50	49	45	42	41	44	47	45	46	46	50	49	37	40	46	45
sp|O00469|PLOD2_HUMAN;sp|O00469-2|PLOD2_HUMAN;sp|O00469-3|PLOD2_HUMAN	sp|O00469|PLOD2_HUMAN;sp|O00469-2|PLOD2_HUMAN;sp|O00469-3|PLOD2_HUMAN	12;11;6	12;11;6	12;11;6	>sp|O00469|PLOD2_HUMAN Procollagen-lysine,2-oxoglutarate 5-dioxygenase 2 OS=Homo sapiens GN=PLOD2 PE=1 SV=2;>sp|O00469-2|PLOD2_HUMAN Isoform 2 of Procollagen-lysine,2-oxoglutarate 5-dioxygenase 2 OS=Homo sapiens GN=PLOD2;>sp|O00469-3|PLOD2_HUMAN Isoform 3	3	12	12	12	1	1	6	7	4	7	4	4	5	4	3	2	4	4	2	2	1	1	6	7	4	7	4	4	5	4	3	2	4	4	2	2	1	1	6	7	4	7	4	4
sp|O00471|EXOC5_HUMAN	sp|O00471|EXOC5_HUMAN	23	23	23	>sp|O00471|EXOC5_HUMAN Exocyst complex component 5 OS=Homo sapiens GN=EXOC5 PE=1 SV=1	1	23	23	23	17	13	14	17	18	18	13	15	9	11	17	16	18	18	12	12	17	13	14	17	18	18	13	15	9	11	17	16	18	18	12	12	17	13	14	17	18	18	13	15
sp|O00478-2|BT3A3_HUMAN;sp|O00478|BT3A3_HUMAN;sp|P78410-3|BT3A2_HUMAN;sp|P78410-2|BT3A2_HUMAN;sp|P78410|BT3A2_HUMAN	sp|O00478-2|BT3A3_HUMAN;sp|O00478|BT3A3_HUMAN;sp|P78410-3|BT3A2_HUMAN;sp|P78410-2|BT3A2_HUMAN;sp|P78410|BT3A2_HUMAN	2;2;1;1;1	1;1;1;1;1	1;1;1;1;1	>sp|O00478-2|BT3A3_HUMAN Isoform 2 of Butyrophilin subfamily 3 member A3 OS=Homo sapiens GN=BTN3A3;>sp|O00478|BT3A3_HUMAN Butyrophilin subfamily 3 member A3 OS=Homo sapiens GN=BTN3A3 PE=1 SV=1;>sp|P78410-3|BT3A2_HUMAN Isoform 3 of Butyrophilin subfamily 3	5	2	1	1	1	0	1	1	1	1	2	1	1	0	1	1	2	2	2	2	1	0	0	0	1	1	1	1	1	0	0	0	1	1	1	1	1	0	0	0	1	1	1	1
sp|O00483|NDUA4_HUMAN	sp|O00483|NDUA4_HUMAN	3	3	3	>sp|O00483|NDUA4_HUMAN Cytochrome c oxidase subunit NDUFA4 OS=Homo sapiens GN=NDUFA4 PE=1 SV=1	1	3	3	3	0	0	2	2	0	1	1	1	3	2	1	1	2	1	2	2	0	0	2	2	0	1	1	1	3	2	1	1	2	1	2	2	0	0	2	2	0	1	1	1
sp|O00487|PSDE_HUMAN	sp|O00487|PSDE_HUMAN	12	12	12	>sp|O00487|PSDE_HUMAN 26S proteasome non-ATPase regulatory subunit 14 OS=Homo sapiens GN=PSMD14 PE=1 SV=1	1	12	12	12	10	10	9	10	10	10	11	9	10	10	10	11	11	11	11	11	10	10	9	10	10	10	11	9	10	10	10	11	11	11	11	11	10	10	9	10	10	10	11	9
sp|O00499-9|BIN1_HUMAN;sp|O00499-10|BIN1_HUMAN;sp|O00499-7|BIN1_HUMAN;sp|O00499-8|BIN1_HUMAN;sp|O00499-4|BIN1_HUMAN;sp|O00499-6|BIN1_HUMAN;sp|O00499-11|BIN1_HUMAN;sp|O00499-3|BIN1_HUMAN;sp|O00499-2|BIN1_HUMAN;sp|O00499-5|BIN1_HUMAN;sp|O00499|BIN1_HUMAN	sp|O00499-9|BIN1_HUMAN;sp|O00499-10|BIN1_HUMAN;sp|O00499-7|BIN1_HUMAN;sp|O00499-8|BIN1_HUMAN;sp|O00499-4|BIN1_HUMAN;sp|O00499-6|BIN1_HUMAN;sp|O00499-11|BIN1_HUMAN;sp|O00499-3|BIN1_HUMAN;sp|O00499-2|BIN1_HUMAN;sp|O00499-5|BIN1_HUMAN;sp|O00499|BIN1_HUMAN	9;9;9;9;9;9;9;9;9;9;9	9;9;9;9;9;9;9;9;9;9;9	9;9;9;9;9;9;9;9;9;9;9	>sp|O00499-9|BIN1_HUMAN Isoform BIN1-10-13 of Myc box-dependent-interacting protein 1 OS=Homo sapiens GN=BIN1;>sp|O00499-10|BIN1_HUMAN Isoform BIN1-13 of Myc box-dependent-interacting protein 1 OS=Homo sapiens GN=BIN1;>sp|O00499-7|BIN1_HUMAN Isoform II3 of	11	9	9	9	8	8	5	6	8	7	7	7	3	2	7	7	7	6	7	8	8	8	5	6	8	7	7	7	3	2	7	7	7	6	7	8	8	8	5	6	8	7	7	7
sp|O00505|IMA4_HUMAN	sp|O00505|IMA4_HUMAN	17	12	11	>sp|O00505|IMA4_HUMAN Importin subunit alpha-4 OS=Homo sapiens GN=KPNA3 PE=1 SV=2	1	17	12	11	14	14	12	13	11	10	12	12	13	12	13	14	11	11	13	14	10	10	9	10	8	7	9	9	10	10	10	10	8	8	10	10	10	10	9	10	8	7	9	9
sp|O00506|STK25_HUMAN;sp|O00506-3|STK25_HUMAN;sp|O00506-2|STK25_HUMAN	sp|O00506|STK25_HUMAN;sp|O00506-3|STK25_HUMAN;sp|O00506-2|STK25_HUMAN	11;8;8	8;5;5	8;5;5	>sp|O00506|STK25_HUMAN Serine/threonine-protein kinase 25 OS=Homo sapiens GN=STK25 PE=1 SV=1;>sp|O00506-3|STK25_HUMAN Isoform 3 of Serine/threonine-protein kinase 25 OS=Homo sapiens GN=STK25;>sp|O00506-2|STK25_HUMAN Isoform 2 of Serine/threonine-protein ki	3	11	8	8	8	8	7	9	7	6	6	6	6	6	8	8	6	8	7	7	6	6	5	7	5	4	4	4	4	4	5	5	3	5	5	4	6	6	5	7	5	4	4	4
sp|O00507|USP9Y_HUMAN;sp|O00507-2|USP9Y_HUMAN	sp|O00507|USP9Y_HUMAN;sp|O00507-2|USP9Y_HUMAN	41;36	12;11	12;11	>sp|O00507|USP9Y_HUMAN Probable ubiquitin carboxyl-terminal hydrolase FAF-Y OS=Homo sapiens GN=USP9Y PE=2 SV=2;>sp|O00507-2|USP9Y_HUMAN Isoform Short of Probable ubiquitin carboxyl-terminal hydrolase FAF-Y OS=Homo sapiens GN=USP9Y	2	41	12	12	29	30	28	29	30	29	31	31	14	19	31	31	32	34	17	26	9	10	8	8	8	7	6	8	3	3	9	8	9	10	4	6	9	10	8	8	8	7	6	8
sp|O00519|FAAH1_HUMAN	sp|O00519|FAAH1_HUMAN	24	24	24	>sp|O00519|FAAH1_HUMAN Fatty-acid amide hydrolase 1 OS=Homo sapiens GN=FAAH PE=1 SV=2	1	24	24	24	16	17	22	24	19	18	18	17	22	21	22	20	20	18	20	21	16	17	22	24	19	18	18	17	22	21	22	20	20	18	20	21	16	17	22	24	19	18	18	17
sp|O00522-3|KRIT1_HUMAN;sp|O00522|KRIT1_HUMAN;sp|O00522-2|KRIT1_HUMAN	sp|O00522-3|KRIT1_HUMAN;sp|O00522|KRIT1_HUMAN	5;5;1	5;5;1	5;5;1	>sp|O00522-3|KRIT1_HUMAN Isoform 3 of Krev interaction trapped protein 1 OS=Homo sapiens GN=KRIT1;>sp|O00522|KRIT1_HUMAN Krev interaction trapped protein 1 OS=Homo sapiens GN=KRIT1 PE=1 SV=2	3	5	5	5	3	3	1	3	3	2	3	3	1	0	1	2	3	4	3	2	3	3	1	3	3	2	3	3	1	0	1	2	3	4	3	2	3	3	1	3	3	2	3	3
sp|O00533|NCHL1_HUMAN;sp|O00533-2|NCHL1_HUMAN	sp|O00533|NCHL1_HUMAN;sp|O00533-2|NCHL1_HUMAN	2;2	2;2	2;2	>sp|O00533|NCHL1_HUMAN Neural cell adhesion molecule L1-like protein OS=Homo sapiens GN=CHL1 PE=1 SV=4;>sp|O00533-2|NCHL1_HUMAN Isoform 2 of Neural cell adhesion molecule L1-like protein OS=Homo sapiens GN=CHL1	2	2	2	2	1	1	1	1	1	1	1	0	1	1	1	1	2	2	1	1	1	1	1	1	1	1	1	0	1	1	1	1	2	2	1	1	1	1	1	1	1	1	1	0
sp|O00534|VMA5A_HUMAN;sp|O00534-3|VMA5A_HUMAN;sp|O00534-2|VMA5A_HUMAN;sp|O00534-4|VMA5A_HUMAN	sp|O00534|VMA5A_HUMAN;sp|O00534-3|VMA5A_HUMAN;sp|O00534-2|VMA5A_HUMAN	14;8;8;6	14;8;8;6	14;8;8;6	>sp|O00534|VMA5A_HUMAN von Willebrand factor A domain-containing protein 5A OS=Homo sapiens GN=VWA5A PE=2 SV=2;>sp|O00534-3|VMA5A_HUMAN Isoform 3 of von Willebrand factor A domain-containing protein 5A OS=Homo sapiens GN=VWA5A;>sp|O00534-2|VMA5A_HUMAN Isof	4	14	14	14	7	8	7	8	8	9	11	10	2	4	12	10	9	11	6	7	7	8	7	8	8	9	11	10	2	4	12	10	9	11	6	7	7	8	7	8	8	9	11	10
sp|O00541-2|PESC_HUMAN;sp|O00541|PESC_HUMAN	sp|O00541-2|PESC_HUMAN;sp|O00541|PESC_HUMAN	2;2	2;2	2;2	>sp|O00541-2|PESC_HUMAN Isoform 2 of Pescadillo homolog OS=Homo sapiens GN=PES1;>sp|O00541|PESC_HUMAN Pescadillo homolog OS=Homo sapiens GN=PES1 PE=1 SV=1	2	2	2	2	2	2	2	2	1	1	2	2	1	1	1	1	1	0	1	1	2	2	2	2	1	1	2	2	1	1	1	1	1	0	1	1	2	2	2	2	1	1	2	2
sp|O00559|RCAS1_HUMAN;sp|O00559-2|RCAS1_HUMAN	sp|O00559|RCAS1_HUMAN;sp|O00559-2|RCAS1_HUMAN	1;1	1;1	1;1	>sp|O00559|RCAS1_HUMAN Receptor-binding cancer antigen expressed on SiSo cells OS=Homo sapiens GN=EBAG9 PE=1 SV=1;>sp|O00559-2|RCAS1_HUMAN Isoform 2 of Receptor-binding cancer antigen expressed on SiSo cells OS=Homo sapiens GN=EBAG9	2	1	1	1	0	1	1	1	1	1	1	1	1	1	1	0	0	0	0	1	0	1	1	1	1	1	1	1	1	1	1	0	0	0	0	1	0	1	1	1	1	1	1	1
sp|O00560|SDCB1_HUMAN;sp|O00560-3|SDCB1_HUMAN	sp|O00560|SDCB1_HUMAN;sp|O00560-3|SDCB1_HUMAN	11;9	11;9	1;1	>sp|O00560|SDCB1_HUMAN Syntenin-1 OS=Homo sapiens GN=SDCBP PE=1 SV=1;>sp|O00560-3|SDCB1_HUMAN Isoform 3 of Syntenin-1 OS=Homo sapiens GN=SDCBP	2	11	11	1	8	8	9	9	10	9	9	9	7	7	9	8	9	8	9	9	8	8	9	9	10	9	9	9	7	7	9	8	9	8	9	9	1	1	1	1	1	1	1	1
sp|O00560-2|SDCB1_HUMAN	sp|O00560-2|SDCB1_HUMAN	11	1	1	>sp|O00560-2|SDCB1_HUMAN Isoform 2 of Syntenin-1 OS=Homo sapiens GN=SDCBP	1	11	1	1	8	8	9	9	10	9	9	9	7	7	9	8	9	8	9	9	1	1	1	1	1	1	1	1	1	1	1	1	1	1	1	1	1	1	1	1	1	1	1	1
sp|O00562-2|PITM1_HUMAN;sp|O00562|PITM1_HUMAN	sp|O00562-2|PITM1_HUMAN;sp|O00562|PITM1_HUMAN	10;10	10;10	10;10	>sp|O00562-2|PITM1_HUMAN Isoform 2 of Membrane-associated phosphatidylinositol transfer protein 1 OS=Homo sapiens GN=PITPNM1;>sp|O00562|PITM1_HUMAN Membrane-associated phosphatidylinositol transfer protein 1 OS=Homo sapiens GN=PITPNM1 PE=1 SV=4	2	10	10	10	5	5	8	6	4	6	10	9	1	2	7	8	5	6	6	5	5	5	8	6	4	6	10	9	1	2	7	8	5	6	6	5	5	5	8	6	4	6	10	9
sp|O00567|NOP56_HUMAN	sp|O00567|NOP56_HUMAN	10	10	10	>sp|O00567|NOP56_HUMAN Nucleolar protein 56 OS=Homo sapiens GN=NOP56 PE=1 SV=4	1	10	10	10	8	7	7	6	6	5	7	8	2	3	5	6	2	3	3	2	8	7	7	6	6	5	7	8	2	3	5	6	2	3	3	2	8	7	7	6	6	5	7	8
sp|O00571-2|DDX3X_HUMAN;sp|O00571|DDX3X_HUMAN	sp|O00571-2|DDX3X_HUMAN;sp|O00571|DDX3X_HUMAN	23;23	4;4	4;4	>sp|O00571-2|DDX3X_HUMAN Isoform 2 of ATP-dependent RNA helicase DDX3X OS=Homo sapiens GN=DDX3X;>sp|O00571|DDX3X_HUMAN ATP-dependent RNA helicase DDX3X OS=Homo sapiens GN=DDX3X PE=1 SV=3	2	23	4	4	20	19	20	19	17	17	19	19	19	17	19	20	19	18	20	19	3	3	3	3	3	3	4	3	3	2	4	4	4	3	4	4	3	3	3	3	3	3	4	3
sp|O00584|RNT2_HUMAN;sp|O00584-2|RNT2_HUMAN	sp|O00584|RNT2_HUMAN;sp|O00584-2|RNT2_HUMAN	9;5	9;5	9;5	>sp|O00584|RNT2_HUMAN Ribonuclease T2 OS=Homo sapiens GN=RNASET2 PE=1 SV=2;>sp|O00584-2|RNT2_HUMAN Isoform 2 of Ribonuclease T2 OS=Homo sapiens GN=RNASET2	2	9	9	9	5	6	6	7	6	7	6	6	7	7	5	4	4	6	5	7	5	6	6	7	6	7	6	6	7	7	5	4	4	6	5	7	5	6	6	7	6	7	6	6
sp|O00592-2|PODXL_HUMAN;sp|O00592|PODXL_HUMAN	sp|O00592-2|PODXL_HUMAN;sp|O00592|PODXL_HUMAN	3;3	3;3	3;3	>sp|O00592-2|PODXL_HUMAN Isoform 2 of Podocalyxin OS=Homo sapiens GN=PODXL;>sp|O00592|PODXL_HUMAN Podocalyxin OS=Homo sapiens GN=PODXL PE=1 SV=2	2	3	3	3	2	2	2	2	2	2	3	3	1	1	1	1	1	1	1	1	2	2	2	2	2	2	3	3	1	1	1	1	1	1	1	1	2	2	2	2	2	2	3	3
sp|O00602|FCN1_HUMAN	sp|O00602|FCN1_HUMAN	3	3	3	>sp|O00602|FCN1_HUMAN Ficolin-1 OS=Homo sapiens GN=FCN1 PE=1 SV=2	1	3	3	3	0	1	0	1	0	0	1	1	0	0	3	1	0	0	0	0	0	1	0	1	0	0	1	1	0	0	3	1	0	0	0	0	0	1	0	1	0	0	1	1
sp|O00622|CYR61_HUMAN	sp|O00622|CYR61_HUMAN	11	11	11	>sp|O00622|CYR61_HUMAN Protein CYR61 OS=Homo sapiens GN=CYR61 PE=1 SV=1	1	11	11	11	6	7	10	10	9	9	8	9	7	6	6	5	6	6	6	6	6	7	10	10	9	9	8	9	7	6	6	5	6	6	6	6	6	7	10	10	9	9	8	9
sp|O00623|PEX12_HUMAN	sp|O00623|PEX12_HUMAN	3	3	3	>sp|O00623|PEX12_HUMAN Peroxisome assembly protein 12 OS=Homo sapiens GN=PEX12 PE=1 SV=1	1	3	3	3	2	1	3	3	1	2	2	2	2	2	3	2	1	2	1	1	2	1	3	3	1	2	2	2	2	2	3	2	1	2	1	1	2	1	3	3	1	2	2	2
sp|O00625|PIR_HUMAN	sp|O00625|PIR_HUMAN	4	4	4	>sp|O00625|PIR_HUMAN Pirin OS=Homo sapiens GN=PIR PE=1 SV=1	1	4	4	4	2	2	2	2	2	1	2	2	2	2	4	3	3	2	3	3	2	2	2	2	2	1	2	2	2	2	4	3	3	2	3	3	2	2	2	2	2	1	2	2
sp|O00628-2|PEX7_HUMAN;sp|O00628|PEX7_HUMAN	sp|O00628-2|PEX7_HUMAN;sp|O00628|PEX7_HUMAN	4;4	4;4	4;4	>sp|O00628-2|PEX7_HUMAN Isoform 2 of Peroxisomal targeting signal 2 receptor OS=Homo sapiens GN=PEX7;>sp|O00628|PEX7_HUMAN Peroxisomal targeting signal 2 receptor OS=Homo sapiens GN=PEX7 PE=1 SV=1	2	4	4	4	3	3	2	2	1	2	1	1	3	4	2	3	2	3	3	2	3	3	2	2	1	2	1	1	3	4	2	3	2	3	3	2	3	3	2	2	1	2	1	1
sp|O00629|IMA3_HUMAN	sp|O00629|IMA3_HUMAN	18	18	13	>sp|O00629|IMA3_HUMAN Importin subunit alpha-3 OS=Homo sapiens GN=KPNA4 PE=1 SV=1	1	18	18	13	17	16	14	15	13	14	12	13	14	13	13	15	14	14	13	16	17	16	14	15	13	14	12	13	14	13	13	15	14	14	13	16	13	12	11	12	10	11	9	10
sp|O00635|TRI38_HUMAN	sp|O00635|TRI38_HUMAN	11	11	11	>sp|O00635|TRI38_HUMAN E3 ubiquitin-protein ligase TRIM38 OS=Homo sapiens GN=TRIM38 PE=1 SV=1	1	11	11	11	6	6	6	6	5	4	6	6	3	3	5	7	9	8	4	6	6	6	6	6	5	4	6	6	3	3	5	7	9	8	4	6	6	6	6	6	5	4	6	6
sp|O00743|PPP6_HUMAN;sp|O00743-3|PPP6_HUMAN;sp|O00743-2|PPP6_HUMAN	sp|O00743|PPP6_HUMAN;sp|O00743-3|PPP6_HUMAN;sp|O00743-2|PPP6_HUMAN	13;13;12	13;13;12	13;13;12	>sp|O00743|PPP6_HUMAN Serine/threonine-protein phosphatase 6 catalytic subunit OS=Homo sapiens GN=PPP6C PE=1 SV=1;>sp|O00743-3|PPP6_HUMAN Isoform 3 of Serine/threonine-protein phosphatase 6 catalytic subunit OS=Homo sapiens GN=PPP6C;>sp|O00743-2|PPP6_HUMAN	3	13	13	13	10	10	10	11	10	9	8	8	10	10	11	10	11	11	12	11	10	10	10	11	10	9	8	8	10	10	11	10	11	11	12	11	10	10	10	11	10	9	8	8
sp|O00746-2|NDKM_HUMAN;sp|O00746|NDKM_HUMAN	sp|O00746-2|NDKM_HUMAN;sp|O00746|NDKM_HUMAN	2;1	2;1	2;1	>sp|O00746-2|NDKM_HUMAN Isoform 2 of Nucleoside diphosphate kinase, mitochondrial OS=Homo sapiens GN=NME4;>sp|O00746|NDKM_HUMAN Nucleoside diphosphate kinase, mitochondrial OS=Homo sapiens GN=NME4 PE=1 SV=1	2	2	2	2	1	2	1	0	1	0	2	2	0	0	1	1	1	1	1	0	1	2	1	0	1	0	2	2	0	0	1	1	1	1	1	0	1	2	1	0	1	0	2	2
sp|O00750|P3C2B_HUMAN	sp|O00750|P3C2B_HUMAN	10	10	10	>sp|O00750|P3C2B_HUMAN Phosphatidylinositol 4-phosphate 3-kinase C2 domain-containing subunit beta OS=Homo sapiens GN=PIK3C2B PE=1 SV=2	1	10	10	10	4	6	6	6	5	6	9	9	2	5	5	5	7	6	4	5	4	6	6	6	5	6	9	9	2	5	5	5	7	6	4	5	4	6	6	6	5	6	9	9
sp|O00754-2|MA2B1_HUMAN;sp|O00754|MA2B1_HUMAN	sp|O00754-2|MA2B1_HUMAN;sp|O00754|MA2B1_HUMAN	11;11	11;11	11;11	>sp|O00754-2|MA2B1_HUMAN Isoform 2 of Lysosomal alpha-mannosidase OS=Homo sapiens GN=MAN2B1;>sp|O00754|MA2B1_HUMAN Lysosomal alpha-mannosidase OS=Homo sapiens GN=MAN2B1 PE=1 SV=3	2	11	11	11	7	9	4	3	2	4	8	5	1	1	3	3	6	4	3	1	7	9	4	3	2	4	8	5	1	1	3	3	6	4	3	1	7	9	4	3	2	4	8	5
sp|O00757|F16P2_HUMAN	sp|O00757|F16P2_HUMAN	2	1	1	>sp|O00757|F16P2_HUMAN Fructose-1,6-bisphosphatase isozyme 2 OS=Homo sapiens GN=FBP2 PE=1 SV=2	1	2	1	1	2	2	2	2	2	2	2	1	2	2	2	2	2	2	2	2	1	1	1	1	1	1	1	1	1	1	1	1	1	1	1	1	1	1	1	1	1	1	1	1
sp|O00763-3|ACACB_HUMAN;sp|O00763-2|ACACB_HUMAN;sp|O00763|ACACB_HUMAN	sp|O00763-3|ACACB_HUMAN;sp|O00763-2|ACACB_HUMAN;sp|O00763|ACACB_HUMAN	33;33;33	24;24;24	24;24;24	>sp|O00763-3|ACACB_HUMAN Isoform 3 of Acetyl-CoA carboxylase 2 OS=Homo sapiens GN=ACACB;>sp|O00763-2|ACACB_HUMAN Isoform 2 of Acetyl-CoA carboxylase 2 OS=Homo sapiens GN=ACACB;>sp|O00763|ACACB_HUMAN Acetyl-CoA carboxylase 2 OS=Homo sapiens GN=ACACB PE=1 SV	3	33	24	24	21	18	20	18	18	17	17	20	17	18	24	21	15	15	21	18	14	11	12	9	10	9	10	12	10	11	16	14	7	7	14	10	14	11	12	9	10	9	10	12
sp|O00764|PDXK_HUMAN;sp|O00764-3|PDXK_HUMAN;sp|O00764-2|PDXK_HUMAN	sp|O00764|PDXK_HUMAN;sp|O00764-3|PDXK_HUMAN;sp|O00764-2|PDXK_HUMAN	13;10;9	13;10;9	13;10;9	>sp|O00764|PDXK_HUMAN Pyridoxal kinase OS=Homo sapiens GN=PDXK PE=1 SV=1;>sp|O00764-3|PDXK_HUMAN Isoform 3 of Pyridoxal kinase OS=Homo sapiens GN=PDXK;>sp|O00764-2|PDXK_HUMAN Isoform 2 of Pyridoxal kinase OS=Homo sapiens GN=PDXK	3	13	13	13	9	10	10	8	11	9	9	8	6	5	11	11	11	12	9	10	9	10	10	8	11	9	9	8	6	5	11	11	11	12	9	10	9	10	10	8	11	9	9	8
sp|O00767|ACOD_HUMAN	sp|O00767|ACOD_HUMAN	1	1	1	>sp|O00767|ACOD_HUMAN Acyl-CoA desaturase OS=Homo sapiens GN=SCD PE=1 SV=2	1	1	1	1	1	1	1	1	1	1	1	1	0	0	1	1	1	1	1	1	1	1	1	1	1	1	1	1	0	0	1	1	1	1	1	1	1	1	1	1	1	1	1	1
sp|O14493|CLD4_HUMAN;sp|O95484|CLD9_HUMAN;sp|P56747|CLD6_HUMAN;sp|O15551|CLD3_HUMAN	sp|O14493|CLD4_HUMAN;sp|O95484|CLD9_HUMAN;sp|P56747|CLD6_HUMAN;sp|O15551|CLD3_HUMAN	1;1;1;1	1;1;1;1	1;1;1;1	>sp|O14493|CLD4_HUMAN Claudin-4 OS=Homo sapiens GN=CLDN4 PE=1 SV=1;>sp|O95484|CLD9_HUMAN Claudin-9 OS=Homo sapiens GN=CLDN9 PE=1 SV=1;>sp|P56747|CLD6_HUMAN Claudin-6 OS=Homo sapiens GN=CLDN6 PE=1 SV=2;>sp|O15551|CLD3_HUMAN Claudin-3 OS=Homo sapiens GN=CLDN	4	1	1	1	1	1	1	1	1	1	1	1	1	0	1	1	1	1	1	1	1	1	1	1	1	1	1	1	1	0	1	1	1	1	1	1	1	1	1	1	1	1	1	1
sp|O14494|PLPP1_HUMAN	sp|O14494|PLPP1_HUMAN	10	10	2	>sp|O14494|PLPP1_HUMAN Phospholipid phosphatase 1 OS=Homo sapiens GN=PLPP1 PE=1 SV=1	1	10	10	2	10	9	10	10	10	10	10	10	8	8	9	9	8	8	7	8	10	9	10	10	10	10	10	10	8	8	9	9	8	8	7	8	2	2	2	2	2	2	2	2
sp|O14494-2|PLPP1_HUMAN	sp|O14494-2|PLPP1_HUMAN	9	1	1	>sp|O14494-2|PLPP1_HUMAN Isoform 2 of Phospholipid phosphatase 1 OS=Homo sapiens GN=PLPP1	1	9	1	1	9	8	9	9	9	9	9	9	6	7	8	7	7	7	6	7	1	1	1	1	1	1	1	1	0	1	1	0	1	1	1	1	1	1	1	1	1	1	1	1
sp|O14508|SOCS2_HUMAN	sp|O14508|SOCS2_HUMAN	1	1	1	>sp|O14508|SOCS2_HUMAN Suppressor of cytokine signaling 2 OS=Homo sapiens GN=SOCS2 PE=1 SV=1	1	1	1	1	1	1	1	0	0	1	0	0	0	0	1	1	0	1	0	0	1	1	1	0	0	1	0	0	0	0	1	1	0	1	0	0	1	1	1	0	0	1	0	0
sp|O14520|AQP7_HUMAN;sp|A6NL99|AQP73_HUMAN	sp|O14520|AQP7_HUMAN;sp|A6NL99|AQP73_HUMAN	12;6	12;6	10;4	>sp|O14520|AQP7_HUMAN Aquaporin-7 OS=Homo sapiens GN=AQP7 PE=1 SV=1;>sp|A6NL99|AQP73_HUMAN Putative aquaporin-7-like protein 3 OS=Homo sapiens GN=AQP7P3 PE=5 SV=2	2	12	12	10	7	6	9	9	6	5	3	3	11	11	10	9	10	9	10	10	7	6	9	9	6	5	3	3	11	11	10	9	10	9	10	10	6	6	8	8	6	5	3	3
sp|O14530-2|TXND9_HUMAN;sp|O14530|TXND9_HUMAN	sp|O14530-2|TXND9_HUMAN;sp|O14530|TXND9_HUMAN	7;7	7;7	7;7	>sp|O14530-2|TXND9_HUMAN Isoform 2 of Thioredoxin domain-containing protein 9 OS=Homo sapiens GN=TXNDC9;>sp|O14530|TXND9_HUMAN Thioredoxin domain-containing protein 9 OS=Homo sapiens GN=TXNDC9 PE=1 SV=2	2	7	7	7	6	6	6	6	5	5	6	5	6	5	5	6	5	6	3	3	6	6	6	6	5	5	6	5	6	5	5	6	5	6	3	3	6	6	6	6	5	5	6	5
sp|O14531|DPYL4_HUMAN	sp|O14531|DPYL4_HUMAN	5	5	5	>sp|O14531|DPYL4_HUMAN Dihydropyrimidinase-related protein 4 OS=Homo sapiens GN=DPYSL4 PE=1 SV=2	1	5	5	5	3	2	3	3	0	0	3	2	0	0	3	3	4	4	1	1	3	2	3	3	0	0	3	2	0	0	3	3	4	4	1	1	3	2	3	3	0	0	3	2
sp|O14545|TRAD1_HUMAN;sp|O14545-2|TRAD1_HUMAN	sp|O14545|TRAD1_HUMAN	8;2	8;2	8;2	>sp|O14545|TRAD1_HUMAN TRAF-type zinc finger domain-containing protein 1 OS=Homo sapiens GN=TRAFD1 PE=1 SV=1	2	8	8	8	5	5	6	6	6	5	6	5	5	5	6	5	6	6	3	4	5	5	6	6	6	5	6	5	5	5	6	5	6	6	3	4	5	5	6	6	6	5	6	5
sp|O14548|COX7R_HUMAN	sp|O14548|COX7R_HUMAN	3	3	3	>sp|O14548|COX7R_HUMAN Cytochrome c oxidase subunit 7A-related protein, mitochondrial OS=Homo sapiens GN=COX7A2L PE=1 SV=2	1	3	3	3	2	2	2	2	1	1	1	1	3	3	1	1	2	2	2	2	2	2	2	2	1	1	1	1	3	3	1	1	2	2	2	2	2	2	2	2	1	1	1	1
sp|O14556|G3PT_HUMAN	sp|O14556|G3PT_HUMAN	33	33	32	>sp|O14556|G3PT_HUMAN Glyceraldehyde-3-phosphate dehydrogenase, testis-specific OS=Homo sapiens GN=GAPDHS PE=1 SV=2	1	33	33	32	15	15	17	19	17	19	13	13	27	28	24	23	27	23	28	28	15	15	17	19	17	19	13	13	27	28	24	23	27	23	28	28	15	15	16	18	17	19	12	12
sp|O14561|ACPM_HUMAN	sp|O14561|ACPM_HUMAN	6	6	6	>sp|O14561|ACPM_HUMAN Acyl carrier protein, mitochondrial OS=Homo sapiens GN=NDUFAB1 PE=1 SV=3	1	6	6	6	3	3	3	4	5	5	2	3	6	6	4	2	5	4	6	6	3	3	3	4	5	5	2	3	6	6	4	2	5	4	6	6	3	3	3	4	5	5	2	3
sp|O14562|UBFD1_HUMAN	sp|O14562|UBFD1_HUMAN	1	1	1	>sp|O14562|UBFD1_HUMAN Ubiquitin domain-containing protein UBFD1 OS=Homo sapiens GN=UBFD1 PE=1 SV=2	1	1	1	1	1	1	1	1	1	1	1	1	1	1	1	1	1	1	1	1	1	1	1	1	1	1	1	1	1	1	1	1	1	1	1	1	1	1	1	1	1	1	1	1
sp|O14569|C56D2_HUMAN	sp|O14569|C56D2_HUMAN	1	1	1	>sp|O14569|C56D2_HUMAN Cytochrome b561 domain-containing protein 2 OS=Homo sapiens GN=CYB561D2 PE=1 SV=1	1	1	1	1	1	1	1	1	1	1	1	1	1	1	1	1	1	1	1	1	1	1	1	1	1	1	1	1	1	1	1	1	1	1	1	1	1	1	1	1	1	1	1	1
sp|O14576-3|DC1I1_HUMAN;sp|O14576-5|DC1I1_HUMAN;sp|O14576-2|DC1I1_HUMAN;sp|O14576|DC1I1_HUMAN;sp|O14576-4|DC1I1_HUMAN	sp|O14576-3|DC1I1_HUMAN;sp|O14576-5|DC1I1_HUMAN;sp|O14576-2|DC1I1_HUMAN;sp|O14576|DC1I1_HUMAN;sp|O14576-4|DC1I1_HUMAN	3;3;3;3;2	3;3;3;3;2	3;3;3;3;2	>sp|O14576-3|DC1I1_HUMAN Isoform 3 of Cytoplasmic dynein 1 intermediate chain 1 OS=Homo sapiens GN=DYNC1I1;>sp|O14576-5|DC1I1_HUMAN Isoform 5 of Cytoplasmic dynein 1 intermediate chain 1 OS=Homo sapiens GN=DYNC1I1;>sp|O14576-2|DC1I1_HUMAN Isoform 2 of Cyto	5	3	3	3	0	0	0	0	0	0	0	0	1	0	2	1	0	0	1	0	0	0	0	0	0	0	0	0	1	0	2	1	0	0	1	0	0	0	0	0	0	0	0	0
sp|O14578|CTRO_HUMAN;sp|O14578-4|CTRO_HUMAN;sp|O14578-2|CTRO_HUMAN	sp|O14578|CTRO_HUMAN;sp|O14578-4|CTRO_HUMAN;sp|O14578-2|CTRO_HUMAN	2;2;1	2;2;1	1;1;1	>sp|O14578|CTRO_HUMAN Citron Rho-interacting kinase OS=Homo sapiens GN=CIT PE=1 SV=2;>sp|O14578-4|CTRO_HUMAN Isoform 4 of Citron Rho-interacting kinase OS=Homo sapiens GN=CIT;>sp|O14578-2|CTRO_HUMAN Isoform 2 of Citron Rho-interacting kinase OS=Homo sapien	3	2	2	1	1	1	1	0	2	1	1	1	1	1	0	0	0	0	1	0	1	1	1	0	2	1	1	1	1	1	0	0	0	0	1	0	1	1	0	0	1	1	0	0
sp|O14579|COPE_HUMAN;sp|O14579-2|COPE_HUMAN;sp|O14579-3|COPE_HUMAN	sp|O14579|COPE_HUMAN;sp|O14579-2|COPE_HUMAN;sp|O14579-3|COPE_HUMAN	14;10;9	14;10;9	14;10;9	>sp|O14579|COPE_HUMAN Coatomer subunit epsilon OS=Homo sapiens GN=COPE PE=1 SV=3;>sp|O14579-2|COPE_HUMAN Isoform 2 of Coatomer subunit epsilon OS=Homo sapiens GN=COPE;>sp|O14579-3|COPE_HUMAN Isoform 3 of Coatomer subunit epsilon OS=Homo sapiens GN=COPE	3	14	14	14	10	9	11	10	11	9	9	12	8	8	11	12	11	11	9	9	10	9	11	10	11	9	9	12	8	8	11	12	11	11	9	9	10	9	11	10	11	9	9	12
sp|O14602|IF1AY_HUMAN	sp|O14602|IF1AY_HUMAN	5	5	2	>sp|O14602|IF1AY_HUMAN Eukaryotic translation initiation factor 1A, Y-chromosomal OS=Homo sapiens GN=EIF1AY PE=1 SV=4	1	5	5	2	5	5	4	4	4	4	5	5	4	4	4	5	5	5	4	5	5	5	4	4	4	4	5	5	4	4	4	5	5	5	4	5	2	2	1	1	1	1	2	2
sp|O14617-5|AP3D1_HUMAN;sp|O14617|AP3D1_HUMAN;sp|O14617-4|AP3D1_HUMAN;sp|O14617-2|AP3D1_HUMAN;sp|O14617-3|AP3D1_HUMAN	sp|O14617-5|AP3D1_HUMAN;sp|O14617|AP3D1_HUMAN;sp|O14617-4|AP3D1_HUMAN;sp|O14617-2|AP3D1_HUMAN;sp|O14617-3|AP3D1_HUMAN	37;36;34;31;28	37;36;34;31;28	37;36;34;31;28	>sp|O14617-5|AP3D1_HUMAN Isoform 5 of AP-3 complex subunit delta-1 OS=Homo sapiens GN=AP3D1;>sp|O14617|AP3D1_HUMAN AP-3 complex subunit delta-1 OS=Homo sapiens GN=AP3D1 PE=1 SV=1;>sp|O14617-4|AP3D1_HUMAN Isoform 4 of AP-3 complex subunit delta-1 OS=Homo sa	5	37	37	37	24	26	25	27	27	27	25	24	18	17	27	30	26	25	16	20	24	26	25	27	27	27	25	24	18	17	27	30	26	25	16	20	24	26	25	27	27	27	25	24
sp|O14618|CCS_HUMAN	sp|O14618|CCS_HUMAN	4	4	4	>sp|O14618|CCS_HUMAN Copper chaperone for superoxide dismutase OS=Homo sapiens GN=CCS PE=1 SV=1	1	4	4	4	1	2	3	4	3	3	4	4	3	3	3	3	3	3	1	2	1	2	3	4	3	3	4	4	3	3	3	3	3	3	1	2	1	2	3	4	3	3	4	4
sp|O14638|ENPP3_HUMAN	sp|O14638|ENPP3_HUMAN	28	28	28	>sp|O14638|ENPP3_HUMAN Ectonucleotide pyrophosphatase/phosphodiesterase family member 3 OS=Homo sapiens GN=ENPP3 PE=1 SV=2	1	28	28	28	13	13	23	25	21	22	26	25	12	11	24	23	17	15	25	22	13	13	23	25	21	22	26	25	12	11	24	23	17	15	25	22	13	13	23	25	21	22	26	25
sp|O14641|DVL2_HUMAN	sp|O14641|DVL2_HUMAN	7	7	6	>sp|O14641|DVL2_HUMAN Segment polarity protein dishevelled homolog DVL-2 OS=Homo sapiens GN=DVL2 PE=1 SV=1	1	7	7	6	4	3	3	3	2	2	2	4	2	2	3	3	3	3	1	1	4	3	3	3	2	2	2	4	2	2	3	3	3	3	1	1	4	3	3	3	2	2	2	3
sp|O14645|IDLC_HUMAN;sp|O14645-2|IDLC_HUMAN	sp|O14645|IDLC_HUMAN	13;4	13;4	13;4	>sp|O14645|IDLC_HUMAN Axonemal dynein light intermediate polypeptide 1 OS=Homo sapiens GN=DNALI1 PE=1 SV=2	2	13	13	13	11	10	10	11	9	9	7	5	11	11	11	11	11	10	11	11	11	10	10	11	9	9	7	5	11	11	11	11	11	10	11	11	11	10	10	11	9	9	7	5
sp|O14653|GOSR2_HUMAN;sp|O14653-2|GOSR2_HUMAN;sp|O14653-3|GOSR2_HUMAN	sp|O14653|GOSR2_HUMAN;sp|O14653-2|GOSR2_HUMAN;sp|O14653-3|GOSR2_HUMAN	6;6;5	6;6;5	6;6;5	>sp|O14653|GOSR2_HUMAN Golgi SNAP receptor complex member 2 OS=Homo sapiens GN=GOSR2 PE=1 SV=2;>sp|O14653-2|GOSR2_HUMAN Isoform B of Golgi SNAP receptor complex member 2 OS=Homo sapiens GN=GOSR2;>sp|O14653-3|GOSR2_HUMAN Isoform 3 of Golgi SNAP receptor com	3	6	6	6	3	3	6	5	4	3	4	4	4	3	4	5	4	2	3	3	3	3	6	5	4	3	4	4	4	3	4	5	4	2	3	3	3	3	6	5	4	3	4	4
sp|O14656|TOR1A_HUMAN;sp|O14656-2|TOR1A_HUMAN	sp|O14656|TOR1A_HUMAN	7;3	7;3	7;3	>sp|O14656|TOR1A_HUMAN Torsin-1A OS=Homo sapiens GN=TOR1A PE=1 SV=1	2	7	7	7	4	4	6	4	7	7	7	6	5	5	5	5	5	6	5	6	4	4	6	4	7	7	7	6	5	5	5	5	5	6	5	6	4	4	6	4	7	7	7	6
sp|O14657|TOR1B_HUMAN	sp|O14657|TOR1B_HUMAN	9	9	9	>sp|O14657|TOR1B_HUMAN Torsin-1B OS=Homo sapiens GN=TOR1B PE=1 SV=2	1	9	9	9	5	6	6	6	6	5	5	5	7	5	7	7	5	7	4	7	5	6	6	6	6	5	5	5	7	5	7	7	5	7	4	7	5	6	6	6	6	5	5	5
sp|O14662-6|STX16_HUMAN;sp|O14662-2|STX16_HUMAN;sp|O14662-4|STX16_HUMAN;sp|O14662-5|STX16_HUMAN;sp|O14662|STX16_HUMAN;sp|O14662-3|STX16_HUMAN	sp|O14662-6|STX16_HUMAN;sp|O14662-2|STX16_HUMAN;sp|O14662-4|STX16_HUMAN;sp|O14662-5|STX16_HUMAN;sp|O14662|STX16_HUMAN;sp|O14662-3|STX16_HUMAN	2;2;2;2;2;1	2;2;2;2;2;1	2;2;2;2;2;1	>sp|O14662-6|STX16_HUMAN Isoform 6 of Syntaxin-16 OS=Homo sapiens GN=STX16;>sp|O14662-2|STX16_HUMAN Isoform A of Syntaxin-16 OS=Homo sapiens GN=STX16;>sp|O14662-4|STX16_HUMAN Isoform D of Syntaxin-16 OS=Homo sapiens GN=STX16;>sp|O14662-5|STX16_HUMAN Isofor	6	2	2	2	1	1	1	1	0	0	1	2	0	0	1	1	1	1	0	0	1	1	1	1	0	0	1	2	0	0	1	1	1	1	0	0	1	1	1	1	0	0	1	2
sp|O14672|ADA10_HUMAN;sp|O14672-2|ADA10_HUMAN	sp|O14672|ADA10_HUMAN;sp|O14672-2|ADA10_HUMAN	18;9	18;9	18;9	>sp|O14672|ADA10_HUMAN Disintegrin and metalloproteinase domain-containing protein 10 OS=Homo sapiens GN=ADAM10 PE=1 SV=1;>sp|O14672-2|ADA10_HUMAN Isoform 2 of Disintegrin and metalloproteinase domain-containing protein 10 OS=Homo sapiens GN=ADAM10	2	18	18	18	14	14	14	11	12	11	14	15	11	8	12	9	12	9	10	8	14	14	14	11	12	11	14	15	11	8	12	9	12	9	10	8	14	14	14	11	12	11	14	15
sp|O14681|EI24_HUMAN;sp|O14681-3|EI24_HUMAN	sp|O14681|EI24_HUMAN;sp|O14681-3|EI24_HUMAN	4;2	4;2	4;2	>sp|O14681|EI24_HUMAN Etoposide-induced protein 2.4 homolog OS=Homo sapiens GN=EI24 PE=1 SV=4;>sp|O14681-3|EI24_HUMAN Isoform 2 of Etoposide-induced protein 2.4 homolog OS=Homo sapiens GN=EI24	2	4	4	4	2	3	4	4	3	3	4	3	3	3	4	4	3	3	3	4	2	3	4	4	3	3	4	3	3	3	4	4	3	3	3	4	2	3	4	4	3	3	4	3
sp|O14683|P5I11_HUMAN	sp|O14683|P5I11_HUMAN	5	5	5	>sp|O14683|P5I11_HUMAN Tumor protein p53-inducible protein 11 OS=Homo sapiens GN=TP53I11 PE=1 SV=2	1	5	5	5	3	3	3	3	4	4	2	3	4	4	4	4	5	3	5	4	3	3	3	3	4	4	2	3	4	4	4	4	5	3	5	4	3	3	3	3	4	4	2	3
sp|O14684|PTGES_HUMAN	sp|O14684|PTGES_HUMAN	3	3	3	>sp|O14684|PTGES_HUMAN Prostaglandin E synthase OS=Homo sapiens GN=PTGES PE=1 SV=2	1	3	3	3	1	2	2	1	1	2	2	2	1	1	3	3	1	1	1	2	1	2	2	1	1	2	2	2	1	1	3	3	1	1	1	2	1	2	2	1	1	2	2	2
sp|O14713|ITBP1_HUMAN;sp|O14713-2|ITBP1_HUMAN	sp|O14713|ITBP1_HUMAN;sp|O14713-2|ITBP1_HUMAN	2;1	2;1	2;1	>sp|O14713|ITBP1_HUMAN Integrin beta-1-binding protein 1 OS=Homo sapiens GN=ITGB1BP1 PE=1 SV=1;>sp|O14713-2|ITBP1_HUMAN Isoform 2 of Integrin beta-1-binding protein 1 OS=Homo sapiens GN=ITGB1BP1	2	2	2	2	0	1	0	1	2	0	1	2	0	0	2	1	1	0	1	2	0	1	0	1	2	0	1	2	0	0	2	1	1	0	1	2	0	1	0	1	2	0	1	2
sp|O14715|RGPD8_HUMAN	sp|O14715|RGPD8_HUMAN	46	1	1	>sp|O14715|RGPD8_HUMAN RANBP2-like and GRIP domain-containing protein 8 OS=Homo sapiens GN=RGPD8 PE=1 SV=2	1	46	1	1	37	38	19	24	32	30	27	23	22	23	25	25	22	20	24	26	1	0	0	0	0	1	0	0	0	0	0	0	0	0	0	0	1	0	0	0	0	1	0	0
sp|O14727-5|APAF_HUMAN;sp|O14727-4|APAF_HUMAN;sp|O14727|APAF_HUMAN;sp|O14727-3|APAF_HUMAN;sp|O14727-2|APAF_HUMAN;sp|O14727-6|APAF_HUMAN	sp|O14727-5|APAF_HUMAN;sp|O14727-4|APAF_HUMAN;sp|O14727|APAF_HUMAN;sp|O14727-3|APAF_HUMAN;sp|O14727-2|APAF_HUMAN;sp|O14727-6|APAF_HUMAN	16;16;16;14;14;8	16;16;16;14;14;8	16;16;16;14;14;8	>sp|O14727-5|APAF_HUMAN Isoform 5 of Apoptotic protease-activating factor 1 OS=Homo sapiens GN=APAF1;>sp|O14727-4|APAF_HUMAN Isoform 4 of Apoptotic protease-activating factor 1 OS=Homo sapiens GN=APAF1;>sp|O14727|APAF_HUMAN Apoptotic protease-activating fa	6	16	16	16	8	7	9	10	6	6	10	9	4	3	8	7	10	10	7	5	8	7	9	10	6	6	10	9	4	3	8	7	10	10	7	5	8	7	9	10	6	6	10	9
sp|O14730-2|RIOK3_HUMAN;sp|O14730|RIOK3_HUMAN	sp|O14730-2|RIOK3_HUMAN;sp|O14730|RIOK3_HUMAN	1;1	1;1	1;1	>sp|O14730-2|RIOK3_HUMAN Isoform 2 of Serine/threonine-protein kinase RIO3 OS=Homo sapiens GN=RIOK3;>sp|O14730|RIOK3_HUMAN Serine/threonine-protein kinase RIO3 OS=Homo sapiens GN=RIOK3 PE=1 SV=2	2	1	1	1	1	1	1	1	1	1	1	0	1	1	1	1	1	1	1	1	1	1	1	1	1	1	1	0	1	1	1	1	1	1	1	1	1	1	1	1	1	1	1	0
sp|O14733|MP2K7_HUMAN;sp|O14733-4|MP2K7_HUMAN;sp|O14733-3|MP2K7_HUMAN;sp|O14733-2|MP2K7_HUMAN	sp|O14733|MP2K7_HUMAN;sp|O14733-4|MP2K7_HUMAN;sp|O14733-3|MP2K7_HUMAN;sp|O14733-2|MP2K7_HUMAN	5;5;5;5	5;5;5;5	5;5;5;5	>sp|O14733|MP2K7_HUMAN Dual specificity mitogen-activated protein kinase kinase 7 OS=Homo sapiens GN=MAP2K7 PE=1 SV=2;>sp|O14733-4|MP2K7_HUMAN Isoform 4 of Dual specificity mitogen-activated protein kinase kinase 7 OS=Homo sapiens GN=MAP2K7;>sp|O14733-3|MP	4	5	5	5	4	3	3	3	3	3	2	2	2	1	3	3	4	3	2	3	4	3	3	3	3	3	2	2	2	1	3	3	4	3	2	3	4	3	3	3	3	3	2	2
sp|O14734|ACOT8_HUMAN	sp|O14734|ACOT8_HUMAN	6	6	6	>sp|O14734|ACOT8_HUMAN Acyl-coenzyme A thioesterase 8 OS=Homo sapiens GN=ACOT8 PE=1 SV=1	1	6	6	6	5	5	6	6	5	5	5	4	5	5	5	5	5	5	5	6	5	5	6	6	5	5	5	4	5	5	5	5	5	5	5	6	5	5	6	6	5	5	5	4
sp|O14735-3|CDIPT_HUMAN;sp|O14735|CDIPT_HUMAN;sp|O14735-2|CDIPT_HUMAN	sp|O14735-3|CDIPT_HUMAN;sp|O14735|CDIPT_HUMAN	3;3;1	3;3;1	3;3;1	>sp|O14735-3|CDIPT_HUMAN Isoform 3 of CDP-diacylglycerol--inositol 3-phosphatidyltransferase OS=Homo sapiens GN=CDIPT;>sp|O14735|CDIPT_HUMAN CDP-diacylglycerol--inositol 3-phosphatidyltransferase OS=Homo sapiens GN=CDIPT PE=1 SV=1	3	3	3	3	1	1	2	3	1	2	2	2	1	1	3	2	3	3	3	3	1	1	2	3	1	2	2	2	1	1	3	2	3	3	3	3	1	1	2	3	1	2	2	2
sp|O14737|PDCD5_HUMAN;sp|O14737-2|PDCD5_HUMAN	sp|O14737|PDCD5_HUMAN;sp|O14737-2|PDCD5_HUMAN	4;2	4;2	4;2	>sp|O14737|PDCD5_HUMAN Programmed cell death protein 5 OS=Homo sapiens GN=PDCD5 PE=1 SV=3;>sp|O14737-2|PDCD5_HUMAN Isoform 2 of Programmed cell death protein 5 OS=Homo sapiens GN=PDCD5	2	4	4	4	4	4	3	1	2	1	3	4	3	3	3	4	3	2	4	2	4	4	3	1	2	1	3	4	3	3	3	4	3	2	4	2	4	4	3	1	2	1	3	4
sp|O14744|ANM5_HUMAN;sp|O14744-2|ANM5_HUMAN;sp|O14744-5|ANM5_HUMAN;sp|O14744-3|ANM5_HUMAN;sp|O14744-4|ANM5_HUMAN	sp|O14744|ANM5_HUMAN;sp|O14744-2|ANM5_HUMAN;sp|O14744-5|ANM5_HUMAN;sp|O14744-3|ANM5_HUMAN;sp|O14744-4|ANM5_HUMAN	28;27;26;25;17	28;27;26;25;17	28;27;26;25;17	>sp|O14744|ANM5_HUMAN Protein arginine N-methyltransferase 5 OS=Homo sapiens GN=PRMT5 PE=1 SV=4;>sp|O14744-2|ANM5_HUMAN Isoform 2 of Protein arginine N-methyltransferase 5 OS=Homo sapiens GN=PRMT5;>sp|O14744-5|ANM5_HUMAN Isoform 5 of Protein arginine N-met	5	28	28	28	19	20	20	20	17	16	16	19	22	20	24	25	20	21	17	22	19	20	20	20	17	16	16	19	22	20	24	25	20	21	17	22	19	20	20	20	17	16	16	19
sp|O14745|NHRF1_HUMAN;sp|O14745-2|NHRF1_HUMAN	sp|O14745|NHRF1_HUMAN;sp|O14745-2|NHRF1_HUMAN	13;8	13;8	13;8	>sp|O14745|NHRF1_HUMAN Na(+)/H(+) exchange regulatory cofactor NHE-RF1 OS=Homo sapiens GN=SLC9A3R1 PE=1 SV=4;>sp|O14745-2|NHRF1_HUMAN Isoform 2 of Na(+)/H(+) exchange regulatory cofactor NHE-RF1 OS=Homo sapiens GN=SLC9A3R1	2	13	13	13	9	9	9	9	12	12	13	13	7	7	12	11	11	9	9	8	9	9	9	9	12	12	13	13	7	7	12	11	11	9	9	8	9	9	9	9	12	12	13	13
sp|O14772|FPGT_HUMAN;sp|O14772-2|FPGT_HUMAN	sp|O14772|FPGT_HUMAN;sp|O14772-2|FPGT_HUMAN	15;10	15;10	12;7	>sp|O14772|FPGT_HUMAN Fucose-1-phosphate guanylyltransferase OS=Homo sapiens GN=FPGT PE=1 SV=2;>sp|O14772-2|FPGT_HUMAN Isoform 5 of Fucose-1-phosphate guanylyltransferase OS=Homo sapiens GN=FPGT	2	15	15	12	8	8	11	10	8	9	9	12	2	1	9	10	11	12	7	5	8	8	11	10	8	9	9	12	2	1	9	10	11	12	7	5	5	5	8	7	5	6	6	10
sp|O14773|TPP1_HUMAN;sp|O14773-2|TPP1_HUMAN	sp|O14773|TPP1_HUMAN	14;5	14;5	14;5	>sp|O14773|TPP1_HUMAN Tripeptidyl-peptidase 1 OS=Homo sapiens GN=TPP1 PE=1 SV=2	2	14	14	14	9	9	12	12	10	10	10	10	6	7	9	9	10	11	7	6	9	9	12	12	10	10	10	10	6	7	9	9	10	11	7	6	9	9	12	12	10	10	10	10
sp|O14776-2|TCRG1_HUMAN;sp|O14776|TCRG1_HUMAN;sp|Q5VWI1|TCRGL_HUMAN	sp|O14776-2|TCRG1_HUMAN;sp|O14776|TCRG1_HUMAN	14;14;1	14;14;1	14;14;1	>sp|O14776-2|TCRG1_HUMAN Isoform 2 of Transcription elongation regulator 1 OS=Homo sapiens GN=TCERG1;>sp|O14776|TCRG1_HUMAN Transcription elongation regulator 1 OS=Homo sapiens GN=TCERG1 PE=1 SV=2	3	14	14	14	9	12	5	4	5	4	7	7	2	1	5	4	1	1	1	1	9	12	5	4	5	4	7	7	2	1	5	4	1	1	1	1	9	12	5	4	5	4	7	7
sp|O14786|NRP1_HUMAN;sp|O14786-3|NRP1_HUMAN;sp|O14786-2|NRP1_HUMAN	sp|O14786|NRP1_HUMAN;sp|O14786-3|NRP1_HUMAN;sp|O14786-2|NRP1_HUMAN	20;16;16	20;16;16	20;16;16	>sp|O14786|NRP1_HUMAN Neuropilin-1 OS=Homo sapiens GN=NRP1 PE=1 SV=3;>sp|O14786-3|NRP1_HUMAN Isoform 3 of Neuropilin-1 OS=Homo sapiens GN=NRP1;>sp|O14786-2|NRP1_HUMAN Isoform 2 of Neuropilin-1 OS=Homo sapiens GN=NRP1	3	20	20	20	11	15	17	18	16	18	18	18	13	16	13	13	14	15	13	13	11	15	17	18	16	18	18	18	13	16	13	13	14	15	13	13	11	15	17	18	16	18	18	18
sp|O14787-2|TNPO2_HUMAN;sp|O14787|TNPO2_HUMAN	sp|O14787-2|TNPO2_HUMAN;sp|O14787|TNPO2_HUMAN	23;22	17;17	17;17	>sp|O14787-2|TNPO2_HUMAN Isoform 2 of Transportin-2 OS=Homo sapiens GN=TNPO2;>sp|O14787|TNPO2_HUMAN Transportin-2 OS=Homo sapiens GN=TNPO2 PE=1 SV=3	2	23	17	17	18	19	19	18	17	18	15	14	13	14	17	16	14	16	13	13	13	14	14	13	13	14	11	11	10	11	12	11	10	11	10	9	13	14	14	13	13	14	11	11
sp|O14792|HS3S1_HUMAN	sp|O14792|HS3S1_HUMAN	4	4	4	>sp|O14792|HS3S1_HUMAN Heparan sulfate glucosamine 3-O-sulfotransferase 1 OS=Homo sapiens GN=HS3ST1 PE=1 SV=1	1	4	4	4	3	3	4	4	3	1	3	3	1	0	2	0	1	3	1	1	3	3	4	4	3	1	3	3	1	0	2	0	1	3	1	1	3	3	4	4	3	1	3	3
sp|O14795|UN13B_HUMAN;sp|O14795-2|UN13B_HUMAN;sp|Q8NB66|UN13C_HUMAN	sp|O14795|UN13B_HUMAN;sp|O14795-2|UN13B_HUMAN	41;41;5	41;41;5	36;36;3	>sp|O14795|UN13B_HUMAN Protein unc-13 homolog B OS=Homo sapiens GN=UNC13B PE=1 SV=2;>sp|O14795-2|UN13B_HUMAN Isoform 2 of Protein unc-13 homolog B OS=Homo sapiens GN=UNC13B	3	41	41	36	27	26	26	25	29	26	29	28	15	16	32	29	34	33	26	27	27	26	26	25	29	26	29	28	15	16	32	29	34	33	26	27	25	24	23	22	26	23	25	23
sp|O14818|PSA7_HUMAN;sp|O14818-4|PSA7_HUMAN;sp|O14818-2|PSA7_HUMAN	sp|O14818|PSA7_HUMAN;sp|O14818-4|PSA7_HUMAN;sp|O14818-2|PSA7_HUMAN	13;7;7	13;7;7	8;4;4	>sp|O14818|PSA7_HUMAN Proteasome subunit alpha type-7 OS=Homo sapiens GN=PSMA7 PE=1 SV=1;>sp|O14818-4|PSA7_HUMAN Isoform 3 of Proteasome subunit alpha type-7 OS=Homo sapiens GN=PSMA7;>sp|O14818-2|PSA7_HUMAN Isoform 2 of Proteasome subunit alpha type-7 OS=H	3	13	13	8	13	13	13	12	13	13	11	11	13	13	13	12	13	13	13	13	13	13	13	12	13	13	11	11	13	13	13	12	13	13	13	13	8	8	8	7	8	8	6	6
sp|O14828-2|SCAM3_HUMAN;sp|O14828|SCAM3_HUMAN	sp|O14828-2|SCAM3_HUMAN;sp|O14828|SCAM3_HUMAN	3;3	3;3	3;3	>sp|O14828-2|SCAM3_HUMAN Isoform 2 of Secretory carrier-associated membrane protein 3 OS=Homo sapiens GN=SCAMP3;>sp|O14828|SCAM3_HUMAN Secretory carrier-associated membrane protein 3 OS=Homo sapiens GN=SCAMP3 PE=1 SV=3	2	3	3	3	0	2	1	2	2	1	1	2	1	1	0	0	0	0	0	0	0	2	1	2	2	1	1	2	1	1	0	0	0	0	0	0	0	2	1	2	2	1	1	2
sp|O14829-3|PPE1_HUMAN;sp|O14829|PPE1_HUMAN;sp|O14829-5|PPE1_HUMAN;sp|O14829-2|PPE1_HUMAN;sp|O14829-4|PPE1_HUMAN	sp|O14829-3|PPE1_HUMAN;sp|O14829|PPE1_HUMAN;sp|O14829-5|PPE1_HUMAN;sp|O14829-2|PPE1_HUMAN	21;21;18;18;10	21;21;18;18;10	21;21;18;18;10	>sp|O14829-3|PPE1_HUMAN Isoform 1B of Serine/threonine-protein phosphatase with EF-hands 1 OS=Homo sapiens GN=PPEF1;>sp|O14829|PPE1_HUMAN Serine/threonine-protein phosphatase with EF-hands 1 OS=Homo sapiens GN=PPEF1 PE=1 SV=1;>sp|O14829-5|PPE1_HUMAN Isofor	5	21	21	21	11	12	17	18	17	15	9	7	19	19	15	15	18	18	17	20	11	12	17	18	17	15	9	7	19	19	15	15	18	18	17	20	11	12	17	18	17	15	9	7
sp|O14832|PAHX_HUMAN;sp|O14832-2|PAHX_HUMAN	sp|O14832|PAHX_HUMAN;sp|O14832-2|PAHX_HUMAN	3;2	3;2	3;2	>sp|O14832|PAHX_HUMAN Phytanoyl-CoA dioxygenase, peroxisomal OS=Homo sapiens GN=PHYH PE=1 SV=1;>sp|O14832-2|PAHX_HUMAN Isoform 2 of Phytanoyl-CoA dioxygenase, peroxisomal OS=Homo sapiens GN=PHYH	2	3	3	3	2	1	2	1	1	1	0	1	1	3	2	2	1	1	3	2	2	1	2	1	1	1	0	1	1	3	2	2	1	1	3	2	2	1	2	1	1	1	0	1
sp|O14841|OPLA_HUMAN	sp|O14841|OPLA_HUMAN	42	42	42	>sp|O14841|OPLA_HUMAN 5-oxoprolinase OS=Homo sapiens GN=OPLAH PE=1 SV=3	1	42	42	42	32	31	36	36	30	31	30	30	29	34	39	38	37	37	39	36	32	31	36	36	30	31	30	30	29	34	39	38	37	37	39	36	32	31	36	36	30	31	30	30
sp|O14863|ZNT4_HUMAN	sp|O14863|ZNT4_HUMAN	4	4	4	>sp|O14863|ZNT4_HUMAN Zinc transporter 4 OS=Homo sapiens GN=SLC30A4 PE=2 SV=2	1	4	4	4	3	3	3	3	3	3	2	3	3	3	2	2	3	3	3	3	3	3	3	3	3	3	2	3	3	3	2	2	3	3	3	3	3	3	3	3	3	3	2	3
sp|O14867|BACH1_HUMAN	sp|O14867|BACH1_HUMAN	19	19	19	>sp|O14867|BACH1_HUMAN Transcription regulator protein BACH1 OS=Homo sapiens GN=BACH1 PE=1 SV=2	1	19	19	19	16	15	15	15	12	12	8	7	13	16	14	13	9	8	11	10	16	15	15	15	12	12	8	7	13	16	14	13	9	8	11	10	16	15	15	15	12	12	8	7
sp|O14874-2|BCKD_HUMAN;sp|O14874-3|BCKD_HUMAN;sp|O14874|BCKD_HUMAN	sp|O14874-2|BCKD_HUMAN;sp|O14874-3|BCKD_HUMAN;sp|O14874|BCKD_HUMAN	2;2;2	2;2;2	2;2;2	>sp|O14874-2|BCKD_HUMAN Isoform 2 of [3-methyl-2-oxobutanoate dehydrogenase [lipoamide]] kinase, mitochondrial OS=Homo sapiens GN=BCKDK;>sp|O14874-3|BCKD_HUMAN Isoform 3 of [3-methyl-2-oxobutanoate dehydrogenase [lipoamide]] kinase, mitochondrial OS=Homo s	3	2	2	2	1	2	1	1	1	0	1	2	1	1	1	1	2	1	1	0	1	2	1	1	1	0	1	2	1	1	1	1	2	1	1	0	1	2	1	1	1	0	1	2
sp|O14879|IFIT3_HUMAN	sp|O14879|IFIT3_HUMAN	7	7	7	>sp|O14879|IFIT3_HUMAN Interferon-induced protein with tetratricopeptide repeats 3 OS=Homo sapiens GN=IFIT3 PE=1 SV=1	1	7	7	7	3	3	3	3	1	1	3	2	1	1	4	6	3	3	2	4	3	3	3	3	1	1	3	2	1	1	4	6	3	3	2	4	3	3	3	3	1	1	3	2
sp|O14880|MGST3_HUMAN	sp|O14880|MGST3_HUMAN	4	4	4	>sp|O14880|MGST3_HUMAN Microsomal glutathione S-transferase 3 OS=Homo sapiens GN=MGST3 PE=1 SV=1	1	4	4	4	2	3	4	4	3	4	3	3	2	2	3	2	2	2	2	2	2	3	4	4	3	4	3	3	2	2	3	2	2	2	2	2	2	3	4	4	3	4	3	3
sp|O14893-3|GEMI2_HUMAN;sp|O14893|GEMI2_HUMAN;sp|O14893-2|GEMI2_HUMAN	sp|O14893-3|GEMI2_HUMAN;sp|O14893|GEMI2_HUMAN;sp|O14893-2|GEMI2_HUMAN	5;5;4	5;5;4	5;5;4	>sp|O14893-3|GEMI2_HUMAN Isoform 3 of Gem-associated protein 2 OS=Homo sapiens GN=GEMIN2;>sp|O14893|GEMI2_HUMAN Gem-associated protein 2 OS=Homo sapiens GN=GEMIN2 PE=1 SV=1;>sp|O14893-2|GEMI2_HUMAN Isoform 2 of Gem-associated protein 2 OS=Homo sapiens GN=G	3	5	5	5	3	3	3	2	2	3	3	3	2	1	4	3	1	1	2	2	3	3	3	2	2	3	3	3	2	1	4	3	1	1	2	2	3	3	3	2	2	3	3	3
sp|O14896|IRF6_HUMAN;sp|O14896-2|IRF6_HUMAN	sp|O14896|IRF6_HUMAN;sp|O14896-2|IRF6_HUMAN	14;9	14;9	14;9	>sp|O14896|IRF6_HUMAN Interferon regulatory factor 6 OS=Homo sapiens GN=IRF6 PE=1 SV=1;>sp|O14896-2|IRF6_HUMAN Isoform 2 of Interferon regulatory factor 6 OS=Homo sapiens GN=IRF6	2	14	14	14	10	10	12	12	10	10	9	9	7	7	8	7	12	10	8	9	10	10	12	12	10	10	9	9	7	7	8	7	12	10	8	9	10	10	12	12	10	10	9	9
sp|O14907|TX1B3_HUMAN	sp|O14907|TX1B3_HUMAN	2	2	2	>sp|O14907|TX1B3_HUMAN Tax1-binding protein 3 OS=Homo sapiens GN=TAX1BP3 PE=1 SV=2	1	2	2	2	0	1	0	1	0	0	1	0	1	1	0	0	1	1	1	1	0	1	0	1	0	0	1	0	1	1	0	0	1	1	1	1	0	1	0	1	0	0	1	0
sp|O14908|GIPC1_HUMAN;sp|O14908-2|GIPC1_HUMAN;sp|Q8TF64|GIPC3_HUMAN	sp|O14908|GIPC1_HUMAN	8;3;1	8;3;1	8;3;1	>sp|O14908|GIPC1_HUMAN PDZ domain-containing protein GIPC1 OS=Homo sapiens GN=GIPC1 PE=1 SV=2	3	8	8	8	5	4	5	4	8	7	6	7	2	1	5	5	7	7	5	3	5	4	5	4	8	7	6	7	2	1	5	5	7	7	5	3	5	4	5	4	8	7	6	7
sp|O14910|LIN7A_HUMAN	sp|O14910|LIN7A_HUMAN	8	3	3	>sp|O14910|LIN7A_HUMAN Protein lin-7 homolog A OS=Homo sapiens GN=LIN7A PE=1 SV=2	1	8	3	3	5	6	7	7	6	7	7	6	6	5	7	7	7	8	7	7	2	2	2	2	2	2	2	1	2	3	2	3	2	3	3	3	2	2	2	2	2	2	2	1
sp|O14920|IKKB_HUMAN;sp|O14920-4|IKKB_HUMAN;sp|O14920-2|IKKB_HUMAN;sp|O14920-3|IKKB_HUMAN	sp|O14920|IKKB_HUMAN;sp|O14920-4|IKKB_HUMAN;sp|O14920-2|IKKB_HUMAN	23;21;21;5	23;21;21;5	22;20;20;4	>sp|O14920|IKKB_HUMAN Inhibitor of nuclear factor kappa-B kinase subunit beta OS=Homo sapiens GN=IKBKB PE=1 SV=1;>sp|O14920-4|IKKB_HUMAN Isoform 4 of Inhibitor of nuclear factor kappa-B kinase subunit beta OS=Homo sapiens GN=IKBKB;>sp|O14920-2|IKKB_HUMAN I	4	23	23	22	16	16	18	18	13	12	15	16	6	5	17	16	19	20	11	10	16	16	18	18	13	12	15	16	6	5	17	16	19	20	11	10	16	16	17	17	12	11	14	15
sp|O14925|TIM23_HUMAN;sp|Q5SRD1|TI23B_HUMAN	sp|O14925|TIM23_HUMAN;sp|Q5SRD1|TI23B_HUMAN	2;2	2;2	2;2	>sp|O14925|TIM23_HUMAN Mitochondrial import inner membrane translocase subunit Tim23 OS=Homo sapiens GN=TIMM23 PE=1 SV=1;>sp|Q5SRD1|TI23B_HUMAN Putative mitochondrial import inner membrane translocase subunit Tim23B OS=Homo sapiens GN=TIMM23B PE=5 SV=2	2	2	2	2	2	1	2	1	1	2	0	0	2	2	2	1	2	2	2	2	2	1	2	1	1	2	0	0	2	2	2	1	2	2	2	2	2	1	2	1	1	2	0	0
sp|O14926|FSCN2_HUMAN;sp|O14926-2|FSCN2_HUMAN	sp|O14926|FSCN2_HUMAN;sp|O14926-2|FSCN2_HUMAN	2;2	2;2	2;2	>sp|O14926|FSCN2_HUMAN Fascin-2 OS=Homo sapiens GN=FSCN2 PE=1 SV=1;>sp|O14926-2|FSCN2_HUMAN Isoform 2 of Fascin-2 OS=Homo sapiens GN=FSCN2	2	2	2	2	0	1	1	1	1	1	0	0	1	1	0	0	1	1	1	1	0	1	1	1	1	1	0	0	1	1	0	0	1	1	1	1	0	1	1	1	1	1	0	0
sp|O14929-2|HAT1_HUMAN;sp|O14929|HAT1_HUMAN	sp|O14929-2|HAT1_HUMAN;sp|O14929|HAT1_HUMAN	4;4	4;4	4;4	>sp|O14929-2|HAT1_HUMAN Isoform B of Histone acetyltransferase type B catalytic subunit OS=Homo sapiens GN=HAT1;>sp|O14929|HAT1_HUMAN Histone acetyltransferase type B catalytic subunit OS=Homo sapiens GN=HAT1 PE=1 SV=1	2	4	4	4	4	4	0	1	2	3	3	3	0	1	2	2	0	1	0	0	4	4	0	1	2	3	3	3	0	1	2	2	0	1	0	0	4	4	0	1	2	3	3	3
sp|O14933|UB2L6_HUMAN;sp|O14933-2|UB2L6_HUMAN	sp|O14933|UB2L6_HUMAN;sp|O14933-2|UB2L6_HUMAN	6;5	6;5	6;5	>sp|O14933|UB2L6_HUMAN Ubiquitin/ISG15-conjugating enzyme E2 L6 OS=Homo sapiens GN=UBE2L6 PE=1 SV=4;>sp|O14933-2|UB2L6_HUMAN Isoform 2 of Ubiquitin/ISG15-conjugating enzyme E2 L6 OS=Homo sapiens GN=UBE2L6	2	6	6	6	3	3	3	3	3	3	2	2	2	1	5	5	6	6	4	4	3	3	3	3	3	3	2	2	2	1	5	5	6	6	4	4	3	3	3	3	3	3	2	2
sp|O14939-3|PLD2_HUMAN;sp|O14939-4|PLD2_HUMAN;sp|O14939|PLD2_HUMAN	sp|O14939-3|PLD2_HUMAN;sp|O14939-4|PLD2_HUMAN;sp|O14939|PLD2_HUMAN	2;2;2	2;2;2	2;2;2	>sp|O14939-3|PLD2_HUMAN Isoform PLD2C of Phospholipase D2 OS=Homo sapiens GN=PLD2;>sp|O14939-4|PLD2_HUMAN Isoform PLD2B of Phospholipase D2 OS=Homo sapiens GN=PLD2;>sp|O14939|PLD2_HUMAN Phospholipase D2 OS=Homo sapiens GN=PLD2 PE=1 SV=2	3	2	2	2	1	1	1	1	2	2	2	1	1	0	2	2	2	2	1	0	1	1	1	1	2	2	2	1	1	0	2	2	2	2	1	0	1	1	1	1	2	2	2	1
sp|O14949|QCR8_HUMAN	sp|O14949|QCR8_HUMAN	4	4	4	>sp|O14949|QCR8_HUMAN Cytochrome b-c1 complex subunit 8 OS=Homo sapiens GN=UQCRQ PE=1 SV=4	1	4	4	4	1	1	2	3	3	3	2	2	2	2	3	3	3	2	3	4	1	1	2	3	3	3	2	2	2	2	3	3	3	2	3	4	1	1	2	3	3	3	2	2
sp|P19105|ML12A_HUMAN;sp|O14950|ML12B_HUMAN	sp|P19105|ML12A_HUMAN;sp|O14950|ML12B_HUMAN	11;11	11;11	5;5	>sp|P19105|ML12A_HUMAN Myosin regulatory light chain 12A OS=Homo sapiens GN=MYL12A PE=1 SV=2;>sp|O14950|ML12B_HUMAN Myosin regulatory light chain 12B OS=Homo sapiens GN=MYL12B PE=1 SV=2	2	11	11	5	10	10	7	9	10	10	8	8	8	7	9	9	11	10	10	10	10	10	7	9	10	10	8	8	8	7	9	9	11	10	10	10	5	5	3	4	4	4	4	4
sp|O14957|QCR10_HUMAN	sp|O14957|QCR10_HUMAN	2	2	2	>sp|O14957|QCR10_HUMAN Cytochrome b-c1 complex subunit 10 OS=Homo sapiens GN=UQCR11 PE=3 SV=1	1	2	2	2	1	1	1	1	1	1	1	1	1	1	1	1	2	2	2	2	1	1	1	1	1	1	1	1	1	1	1	1	2	2	2	2	1	1	1	1	1	1	1	1
sp|O14964-2|HGS_HUMAN;sp|O14964|HGS_HUMAN	sp|O14964-2|HGS_HUMAN;sp|O14964|HGS_HUMAN	12;12	12;12	12;12	>sp|O14964-2|HGS_HUMAN Isoform 2 of Hepatocyte growth factor-regulated tyrosine kinase substrate OS=Homo sapiens GN=HGS;>sp|O14964|HGS_HUMAN Hepatocyte growth factor-regulated tyrosine kinase substrate OS=Homo sapiens GN=HGS PE=1 SV=1	2	12	12	12	10	8	8	8	7	7	6	8	8	8	8	10	10	12	8	8	10	8	8	8	7	7	6	8	8	8	8	10	10	12	8	8	10	8	8	8	7	7	6	8
sp|O14965|AURKA_HUMAN;sp|Q96GD4-3|AURKB_HUMAN;sp|Q96GD4-4|AURKB_HUMAN;sp|Q96GD4|AURKB_HUMAN;sp|Q96GD4-5|AURKB_HUMAN	sp|O14965|AURKA_HUMAN;sp|Q96GD4-3|AURKB_HUMAN;sp|Q96GD4-4|AURKB_HUMAN;sp|Q96GD4|AURKB_HUMAN;sp|Q96GD4-5|AURKB_HUMAN	2;1;1;1;1	1;0;0;0;0	1;0;0;0;0	>sp|O14965|AURKA_HUMAN Aurora kinase A OS=Homo sapiens GN=AURKA PE=1 SV=2;>sp|Q96GD4-3|AURKB_HUMAN Isoform 3 of Aurora kinase B OS=Homo sapiens GN=AURKB;>sp|Q96GD4-4|AURKB_HUMAN Isoform 4 of Aurora kinase B OS=Homo sapiens GN=AURKB;>sp|Q96GD4|AURKB_HUMAN A	5	2	1	1	2	1	0	1	0	0	0	1	1	1	1	1	0	0	0	0	1	1	0	1	0	0	0	1	1	1	1	1	0	0	0	0	1	1	0	1	0	0	0	1
sp|O14966|RAB7L_HUMAN;sp|O14966-2|RAB7L_HUMAN;sp|O14966-3|RAB7L_HUMAN	sp|O14966|RAB7L_HUMAN;sp|O14966-2|RAB7L_HUMAN	4;2;1	3;2;1	3;2;1	>sp|O14966|RAB7L_HUMAN Ras-related protein Rab-7L1 OS=Homo sapiens GN=RAB29 PE=1 SV=1;>sp|O14966-2|RAB7L_HUMAN Isoform 2 of Ras-related protein Rab-7L1 OS=Homo sapiens GN=RAB29	3	4	3	3	3	3	4	4	3	3	4	4	2	2	4	3	4	4	4	4	2	2	3	3	2	2	3	3	1	1	3	2	3	3	3	3	2	2	3	3	2	2	3	3
sp|O14967|CLGN_HUMAN;sp|O14967-2|CLGN_HUMAN	sp|O14967|CLGN_HUMAN;sp|O14967-2|CLGN_HUMAN	32;21	32;21	32;21	>sp|O14967|CLGN_HUMAN Calmegin OS=Homo sapiens GN=CLGN PE=1 SV=1;>sp|O14967-2|CLGN_HUMAN Isoform 2 of Calmegin OS=Homo sapiens GN=CLGN	2	32	32	32	31	29	25	23	26	25	26	26	22	23	24	23	17	18	19	16	31	29	25	23	26	25	26	26	22	23	24	23	17	18	19	16	31	29	25	23	26	25	26	26
sp|O14972|DSCR3_HUMAN;sp|O14972-2|DSCR3_HUMAN	sp|O14972|DSCR3_HUMAN;sp|O14972-2|DSCR3_HUMAN	10;8	10;8	10;8	>sp|O14972|DSCR3_HUMAN Down syndrome critical region protein 3 OS=Homo sapiens GN=DSCR3 PE=2 SV=1;>sp|O14972-2|DSCR3_HUMAN Isoform 2 of Down syndrome critical region protein 3 OS=Homo sapiens GN=DSCR3	2	10	10	10	9	9	8	8	7	7	5	7	5	4	9	8	9	8	8	4	9	9	8	8	7	7	5	7	5	4	9	8	9	8	8	4	9	9	8	8	7	7	5	7
sp|O14974-4|MYPT1_HUMAN;sp|O14974-3|MYPT1_HUMAN;sp|O14974|MYPT1_HUMAN;sp|O14974-2|MYPT1_HUMAN;sp|O14974-5|MYPT1_HUMAN	sp|O14974-4|MYPT1_HUMAN;sp|O14974-3|MYPT1_HUMAN;sp|O14974|MYPT1_HUMAN;sp|O14974-2|MYPT1_HUMAN;sp|O14974-5|MYPT1_HUMAN	7;7;7;6;5	7;7;7;6;5	7;7;7;6;5	>sp|O14974-4|MYPT1_HUMAN Isoform 4 of Protein phosphatase 1 regulatory subunit 12A OS=Homo sapiens GN=PPP1R12A;>sp|O14974-3|MYPT1_HUMAN Isoform 3 of Protein phosphatase 1 regulatory subunit 12A OS=Homo sapiens GN=PPP1R12A;>sp|O14974|MYPT1_HUMAN Protein pho	5	7	7	7	5	5	4	4	4	5	6	5	4	3	4	4	4	4	1	3	5	5	4	4	4	5	6	5	4	3	4	4	4	4	1	3	5	5	4	4	4	5	6	5
sp|O14975|S27A2_HUMAN;sp|O14975-2|S27A2_HUMAN	sp|O14975|S27A2_HUMAN;sp|O14975-2|S27A2_HUMAN	18;16	18;16	18;16	>sp|O14975|S27A2_HUMAN Very long-chain acyl-CoA synthetase OS=Homo sapiens GN=SLC27A2 PE=1 SV=2;>sp|O14975-2|S27A2_HUMAN Isoform 2 of Very long-chain acyl-CoA synthetase OS=Homo sapiens GN=SLC27A2	2	18	18	18	11	14	14	14	11	12	14	10	13	13	10	9	17	15	13	11	11	14	14	14	11	12	14	10	13	13	10	9	17	15	13	11	11	14	14	14	11	12	14	10
sp|O14976|GAK_HUMAN;sp|O14976-2|GAK_HUMAN	sp|O14976|GAK_HUMAN;sp|O14976-2|GAK_HUMAN	20;17	20;17	20;17	>sp|O14976|GAK_HUMAN Cyclin-G-associated kinase OS=Homo sapiens GN=GAK PE=1 SV=2;>sp|O14976-2|GAK_HUMAN Isoform 2 of Cyclin-G-associated kinase OS=Homo sapiens GN=GAK	2	20	20	20	12	12	14	15	12	12	14	14	6	2	14	15	16	15	12	12	12	12	14	15	12	12	14	14	6	2	14	15	16	15	12	12	12	12	14	15	12	12	14	14
sp|O14979-3|HNRDL_HUMAN;sp|O14979-2|HNRDL_HUMAN;sp|O14979|HNRDL_HUMAN	sp|O14979-3|HNRDL_HUMAN;sp|O14979-2|HNRDL_HUMAN;sp|O14979|HNRDL_HUMAN	5;5;5	4;4;4	4;4;4	>sp|O14979-3|HNRDL_HUMAN Isoform 3 of Heterogeneous nuclear ribonucleoprotein D-like OS=Homo sapiens GN=HNRNPDL;>sp|O14979-2|HNRDL_HUMAN Isoform 2 of Heterogeneous nuclear ribonucleoprotein D-like OS=Homo sapiens GN=HNRNPDL;>sp|O14979|HNRDL_HUMAN Heterogen	3	5	4	4	5	5	4	4	2	3	4	5	4	4	4	4	3	2	2	2	4	4	3	3	1	2	3	4	3	3	3	3	2	1	1	1	4	4	3	3	1	2	3	4
sp|O14980|XPO1_HUMAN	sp|O14980|XPO1_HUMAN	38	38	38	>sp|O14980|XPO1_HUMAN Exportin-1 OS=Homo sapiens GN=XPO1 PE=1 SV=1	1	38	38	38	28	28	31	31	26	27	28	27	30	32	28	28	28	26	22	27	28	28	31	31	26	27	28	27	30	32	28	28	28	26	22	27	28	28	31	31	26	27	28	27
sp|O14981|BTAF1_HUMAN;sp|O14981-2|BTAF1_HUMAN	sp|O14981|BTAF1_HUMAN;sp|O14981-2|BTAF1_HUMAN	10;8	10;8	10;8	>sp|O14981|BTAF1_HUMAN TATA-binding protein-associated factor 172 OS=Homo sapiens GN=BTAF1 PE=1 SV=2;>sp|O14981-2|BTAF1_HUMAN Isoform 2 of TATA-binding protein-associated factor 172 OS=Homo sapiens GN=BTAF1	2	10	10	10	9	9	4	2	4	3	4	4	2	1	4	3	1	1	2	1	9	9	4	2	4	3	4	4	2	1	4	3	1	1	2	1	9	9	4	2	4	3	4	4
sp|O14986-3|PI51B_HUMAN;sp|O14986|PI51B_HUMAN;sp|O14986-2|PI51B_HUMAN	sp|O14986-3|PI51B_HUMAN;sp|O14986|PI51B_HUMAN;sp|O14986-2|PI51B_HUMAN	7;7;7	6;6;6	6;6;6	>sp|O14986-3|PI51B_HUMAN Isoform 3 of Phosphatidylinositol 4-phosphate 5-kinase type-1 beta OS=Homo sapiens GN=PIP5K1B;>sp|O14986|PI51B_HUMAN Phosphatidylinositol 4-phosphate 5-kinase type-1 beta OS=Homo sapiens GN=PIP5K1B PE=1 SV=2;>sp|O14986-2|PI51B_HUMA	3	7	6	6	4	4	4	4	4	4	3	4	4	5	6	6	3	3	5	5	3	3	3	3	3	3	2	3	4	4	5	5	2	2	4	4	3	3	3	3	3	3	2	3
sp|O14990|IPP4_HUMAN	sp|O14990|IPP4_HUMAN	6	6	6	>sp|O14990|IPP4_HUMAN Putative type-1 protein phosphatase inhibitor 4 OS=Homo sapiens GN=PPP1R2P9 PE=1 SV=1	1	6	6	6	5	6	6	6	5	5	5	4	6	6	4	5	6	5	5	5	5	6	6	6	5	5	5	4	6	6	4	5	6	5	5	5	5	6	6	6	5	5	5	4
sp|O15013-7|ARHGA_HUMAN;sp|O15013-4|ARHGA_HUMAN;sp|O15013-5|ARHGA_HUMAN;sp|O15013-6|ARHGA_HUMAN;sp|O15013|ARHGA_HUMAN	sp|O15013-7|ARHGA_HUMAN;sp|O15013-4|ARHGA_HUMAN;sp|O15013-5|ARHGA_HUMAN;sp|O15013-6|ARHGA_HUMAN;sp|O15013|ARHGA_HUMAN	11;11;11;11;11	11;11;11;11;11	11;11;11;11;11	>sp|O15013-7|ARHGA_HUMAN Isoform 3 of Rho guanine nucleotide exchange factor 10 OS=Homo sapiens GN=ARHGEF10;>sp|O15013-4|ARHGA_HUMAN Isoform 4 of Rho guanine nucleotide exchange factor 10 OS=Homo sapiens GN=ARHGEF10;>sp|O15013-5|ARHGA_HUMAN Isoform 5 of Rh	5	11	11	11	5	6	6	7	3	4	6	6	3	2	5	8	7	8	3	3	5	6	6	7	3	4	6	6	3	2	5	8	7	8	3	3	5	6	6	7	3	4	6	6
sp|O15015|ZN646_HUMAN;sp|O15015-2|ZN646_HUMAN	sp|O15015|ZN646_HUMAN;sp|O15015-2|ZN646_HUMAN	4;4	4;4	4;4	>sp|O15015|ZN646_HUMAN Zinc finger protein 646 OS=Homo sapiens GN=ZNF646 PE=1 SV=1;>sp|O15015-2|ZN646_HUMAN Isoform 2 of Zinc finger protein 646 OS=Homo sapiens GN=ZNF646	2	4	4	4	3	2	0	0	1	1	1	1	0	0	1	1	1	0	0	0	3	2	0	0	1	1	1	1	0	0	1	1	1	0	0	0	3	2	0	0	1	1	1	1
sp|O15020|SPTN2_HUMAN;sp|O15020-2|SPTN2_HUMAN	sp|O15020|SPTN2_HUMAN;sp|O15020-2|SPTN2_HUMAN	53;52	50;49	50;49	>sp|O15020|SPTN2_HUMAN Spectrin beta chain, non-erythrocytic 2 OS=Homo sapiens GN=SPTBN2 PE=1 SV=3;>sp|O15020-2|SPTN2_HUMAN Isoform 2 of Spectrin beta chain, non-erythrocytic 2 OS=Homo sapiens GN=SPTBN2	2	53	50	50	40	39	35	33	33	35	33	31	15	17	37	34	36	34	21	22	37	36	33	31	30	32	30	28	15	16	34	31	33	31	20	21	37	36	33	31	30	32	30	28
sp|O15021-2|MAST4_HUMAN;sp|O15021-3|MAST4_HUMAN;sp|O15021-1|MAST4_HUMAN;sp|O15021|MAST4_HUMAN	sp|O15021-2|MAST4_HUMAN;sp|O15021-3|MAST4_HUMAN;sp|O15021-1|MAST4_HUMAN;sp|O15021|MAST4_HUMAN	5;5;5;5	4;4;4;4	4;4;4;4	>sp|O15021-2|MAST4_HUMAN Isoform 2 of Microtubule-associated serine/threonine-protein kinase 4 OS=Homo sapiens GN=MAST4;>sp|O15021-3|MAST4_HUMAN Isoform 3 of Microtubule-associated serine/threonine-protein kinase 4 OS=Homo sapiens GN=MAST4;>sp|O15021-1|MAS	4	5	4	4	2	2	3	4	1	1	2	2	1	1	1	1	4	4	3	4	1	1	2	3	0	0	1	1	0	0	0	0	3	3	2	3	1	1	2	3	0	0	1	1
sp|O15027-2|SC16A_HUMAN;sp|O15027-4|SC16A_HUMAN;sp|O15027-3|SC16A_HUMAN;sp|O15027|SC16A_HUMAN;sp|O15027-5|SC16A_HUMAN	sp|O15027-2|SC16A_HUMAN;sp|O15027-4|SC16A_HUMAN;sp|O15027-3|SC16A_HUMAN;sp|O15027|SC16A_HUMAN;sp|O15027-5|SC16A_HUMAN	18;18;18;18;18	18;18;18;18;18	18;18;18;18;18	>sp|O15027-2|SC16A_HUMAN Isoform 2 of Protein transport protein Sec16A OS=Homo sapiens GN=SEC16A;>sp|O15027-4|SC16A_HUMAN Isoform 4 of Protein transport protein Sec16A OS=Homo sapiens GN=SEC16A;>sp|O15027-3|SC16A_HUMAN Isoform 3 of Protein transport protei	5	18	18	18	12	13	15	15	9	10	14	14	9	5	12	12	12	12	6	6	12	13	15	15	9	10	14	14	9	5	12	12	12	12	6	6	12	13	15	15	9	10	14	14
sp|O15031|PLXB2_HUMAN	sp|O15031|PLXB2_HUMAN	15	15	15	>sp|O15031|PLXB2_HUMAN Plexin-B2 OS=Homo sapiens GN=PLXNB2 PE=1 SV=3	1	15	15	15	10	7	9	10	8	7	12	12	3	5	8	10	8	9	8	6	10	7	9	10	8	7	12	12	3	5	8	10	8	9	8	6	10	7	9	10	8	7	12	12
sp|O15037|KHNYN_HUMAN	sp|O15037|KHNYN_HUMAN	8	8	8	>sp|O15037|KHNYN_HUMAN Protein KHNYN OS=Homo sapiens GN=KHNYN PE=1 SV=3	1	8	8	8	3	4	3	3	3	3	2	3	1	0	4	3	5	6	2	4	3	4	3	3	3	3	2	3	1	0	4	3	5	6	2	4	3	4	3	3	3	3	2	3
sp|O15040|TCPR2_HUMAN;sp|O15040-2|TCPR2_HUMAN	sp|O15040|TCPR2_HUMAN;sp|O15040-2|TCPR2_HUMAN	10;9	10;9	10;9	>sp|O15040|TCPR2_HUMAN Tectonin beta-propeller repeat-containing protein 2 OS=Homo sapiens GN=TECPR2 PE=1 SV=4;>sp|O15040-2|TCPR2_HUMAN Isoform 2 of Tectonin beta-propeller repeat-containing protein 2 OS=Homo sapiens GN=TECPR2	2	10	10	10	6	5	3	5	1	2	4	4	7	7	4	5	6	4	5	4	6	5	3	5	1	2	4	4	7	7	4	5	6	4	5	4	6	5	3	5	1	2	4	4
sp|O15041-2|SEM3E_HUMAN;sp|O15041|SEM3E_HUMAN	sp|O15041-2|SEM3E_HUMAN;sp|O15041|SEM3E_HUMAN	5;5	5;5	5;5	>sp|O15041-2|SEM3E_HUMAN Isoform 2 of Semaphorin-3E OS=Homo sapiens GN=SEMA3E;>sp|O15041|SEM3E_HUMAN Semaphorin-3E OS=Homo sapiens GN=SEMA3E PE=1 SV=1	2	5	5	5	3	3	5	5	4	2	3	3	3	2	2	3	5	5	3	3	3	3	5	5	4	2	3	3	3	2	2	3	5	5	3	3	3	3	5	5	4	2	3	3
sp|O15042-2|SR140_HUMAN;sp|O15042|SR140_HUMAN;sp|O15042-3|SR140_HUMAN	sp|O15042-2|SR140_HUMAN;sp|O15042|SR140_HUMAN;sp|O15042-3|SR140_HUMAN	5;5;4	5;5;4	5;5;4	>sp|O15042-2|SR140_HUMAN Isoform 2 of U2 snRNP-associated SURP motif-containing protein OS=Homo sapiens GN=U2SURP;>sp|O15042|SR140_HUMAN U2 snRNP-associated SURP motif-containing protein OS=Homo sapiens GN=U2SURP PE=1 SV=2;>sp|O15042-3|SR140_HUMAN Isoform	3	5	5	5	2	3	2	2	1	1	3	3	0	1	0	1	0	0	0	0	2	3	2	2	1	1	3	3	0	1	0	1	0	0	0	0	2	3	2	2	1	1	3	3
sp|O15055|PER2_HUMAN	sp|O15055|PER2_HUMAN	1	1	1	>sp|O15055|PER2_HUMAN Period circadian protein homolog 2 OS=Homo sapiens GN=PER2 PE=1 SV=2	1	1	1	1	0	0	1	0	0	0	1	1	0	0	0	0	0	0	1	0	0	0	1	0	0	0	1	1	0	0	0	0	0	0	1	0	0	0	1	0	0	0	1	1
sp|O15056-2|SYNJ2_HUMAN;sp|O15056|SYNJ2_HUMAN;sp|O15056-3|SYNJ2_HUMAN	sp|O15056-2|SYNJ2_HUMAN;sp|O15056|SYNJ2_HUMAN;sp|O15056-3|SYNJ2_HUMAN	14;14;13	14;14;13	14;14;13	>sp|O15056-2|SYNJ2_HUMAN Isoform 2B1 of Synaptojanin-2 OS=Homo sapiens GN=SYNJ2;>sp|O15056|SYNJ2_HUMAN Synaptojanin-2 OS=Homo sapiens GN=SYNJ2 PE=1 SV=3;>sp|O15056-3|SYNJ2_HUMAN Isoform 2A of Synaptojanin-2 OS=Homo sapiens GN=SYNJ2	3	14	14	14	9	8	10	10	6	6	10	10	3	4	9	8	10	11	9	9	9	8	10	10	6	6	10	10	3	4	9	8	10	11	9	9	9	8	10	10	6	6	10	10
sp|O15066|KIF3B_HUMAN;sp|O15066-2|KIF3B_HUMAN	sp|O15066|KIF3B_HUMAN;sp|O15066-2|KIF3B_HUMAN	14;7	13;7	10;7	>sp|O15066|KIF3B_HUMAN Kinesin-like protein KIF3B OS=Homo sapiens GN=KIF3B PE=1 SV=1;>sp|O15066-2|KIF3B_HUMAN Isoform 2 of Kinesin-like protein KIF3B OS=Homo sapiens GN=KIF3B	2	14	13	10	12	13	11	9	9	10	11	9	7	9	12	11	11	11	12	10	12	12	11	8	9	10	10	9	7	9	11	10	10	11	12	10	9	9	9	7	8	9	8	8
sp|O15067|PUR4_HUMAN	sp|O15067|PUR4_HUMAN	21	21	21	>sp|O15067|PUR4_HUMAN Phosphoribosylformylglycinamidine synthase OS=Homo sapiens GN=PFAS PE=1 SV=4	1	21	21	21	15	14	13	12	13	12	11	12	4	6	14	15	11	15	11	12	15	14	13	12	13	12	11	12	4	6	14	15	11	15	11	12	15	14	13	12	13	12	11	12
sp|O15068-3|MCF2L_HUMAN;sp|O15068-5|MCF2L_HUMAN;sp|O15068-4|MCF2L_HUMAN;sp|O15068-2|MCF2L_HUMAN;sp|O15068-6|MCF2L_HUMAN;sp|O15068-8|MCF2L_HUMAN;sp|O15068-10|MCF2L_HUMAN;sp|O15068-9|MCF2L_HUMAN;sp|O15068|MCF2L_HUMAN	sp|O15068-3|MCF2L_HUMAN;sp|O15068-5|MCF2L_HUMAN;sp|O15068-4|MCF2L_HUMAN;sp|O15068-2|MCF2L_HUMAN;sp|O15068-6|MCF2L_HUMAN;sp|O15068-8|MCF2L_HUMAN;sp|O15068-10|MCF2L_HUMAN;sp|O15068-9|MCF2L_HUMAN;sp|O15068|MCF2L_HUMAN	6;5;5;5;5;5;5;5;5	6;5;5;5;5;5;5;5;5	6;5;5;5;5;5;5;5;5	>sp|O15068-3|MCF2L_HUMAN Isoform 3 of Guanine nucleotide exchange factor DBS OS=Homo sapiens GN=MCF2L;>sp|O15068-5|MCF2L_HUMAN Isoform 5 of Guanine nucleotide exchange factor DBS OS=Homo sapiens GN=MCF2L;>sp|O15068-4|MCF2L_HUMAN Isoform 4 of Guanine nucleo	9	6	6	6	2	4	3	3	2	2	3	3	3	3	5	5	6	5	3	4	2	4	3	3	2	2	3	3	3	3	5	5	6	5	3	4	2	4	3	3	2	2	3	3
sp|O15078|CE290_HUMAN;sp|O15078-2|CE290_HUMAN	sp|O15078|CE290_HUMAN;sp|O15078-2|CE290_HUMAN	4;2	4;2	4;2	>sp|O15078|CE290_HUMAN Centrosomal protein of 290 kDa OS=Homo sapiens GN=CEP290 PE=1 SV=2;>sp|O15078-2|CE290_HUMAN Isoform 2 of Centrosomal protein of 290 kDa OS=Homo sapiens GN=CEP290	2	4	4	4	2	3	1	1	1	1	2	1	1	1	3	3	3	1	1	2	2	3	1	1	1	1	2	1	1	1	3	3	3	1	1	2	2	3	1	1	1	1	2	1
sp|O15084|ANR28_HUMAN	sp|O15084|ANR28_HUMAN	37	37	2	>sp|O15084|ANR28_HUMAN Serine/threonine-protein phosphatase 6 regulatory ankyrin repeat subunit A OS=Homo sapiens GN=ANKRD28 PE=1 SV=5	1	37	37	2	26	26	23	23	20	21	19	20	29	31	27	24	26	27	24	25	26	26	23	23	20	21	19	20	29	31	27	24	26	27	24	25	2	2	1	2	2	2	2	2
sp|O15085|ARHGB_HUMAN;sp|O15085-2|ARHGB_HUMAN	sp|O15085|ARHGB_HUMAN;sp|O15085-2|ARHGB_HUMAN	12;12	12;12	12;12	>sp|O15085|ARHGB_HUMAN Rho guanine nucleotide exchange factor 11 OS=Homo sapiens GN=ARHGEF11 PE=1 SV=1;>sp|O15085-2|ARHGB_HUMAN Isoform 2 of Rho guanine nucleotide exchange factor 11 OS=Homo sapiens GN=ARHGEF11	2	12	12	12	8	8	5	5	4	3	6	7	2	5	7	5	6	6	4	4	8	8	5	5	4	3	6	7	2	5	7	5	6	6	4	4	8	8	5	5	4	3	6	7
sp|O15111|IKKA_HUMAN	sp|O15111|IKKA_HUMAN	18	17	17	>sp|O15111|IKKA_HUMAN Inhibitor of nuclear factor kappa-B kinase subunit alpha OS=Homo sapiens GN=CHUK PE=1 SV=2	1	18	17	17	11	10	15	17	10	10	13	12	2	3	10	8	10	9	4	6	11	10	14	16	9	9	12	11	2	3	9	7	9	8	4	5	11	10	14	16	9	9	12	11
sp|O15116|LSM1_HUMAN	sp|O15116|LSM1_HUMAN	3	3	3	>sp|O15116|LSM1_HUMAN U6 snRNA-associated Sm-like protein LSm1 OS=Homo sapiens GN=LSM1 PE=1 SV=1	1	3	3	3	1	1	2	2	2	2	3	3	2	1	2	2	2	2	2	2	1	1	2	2	2	2	3	3	2	1	2	2	2	2	2	2	1	1	2	2	2	2	3	3
sp|O15118|NPC1_HUMAN;sp|O15118-2|NPC1_HUMAN	sp|O15118|NPC1_HUMAN;sp|O15118-2|NPC1_HUMAN	14;10	14;10	14;10	>sp|O15118|NPC1_HUMAN Niemann-Pick C1 protein OS=Homo sapiens GN=NPC1 PE=1 SV=2;>sp|O15118-2|NPC1_HUMAN Isoform 2 of Niemann-Pick C1 protein OS=Homo sapiens GN=NPC1	2	14	14	14	10	10	7	7	10	11	10	7	9	6	9	7	8	9	7	9	10	10	7	7	10	11	10	7	9	6	9	7	8	9	7	9	10	10	7	7	10	11	10	7
sp|O15120|PLCB_HUMAN	sp|O15120|PLCB_HUMAN	3	3	3	>sp|O15120|PLCB_HUMAN 1-acyl-sn-glycerol-3-phosphate acyltransferase beta OS=Homo sapiens GN=AGPAT2 PE=1 SV=1	1	3	3	3	2	2	2	2	3	3	2	2	3	3	2	2	3	3	3	3	2	2	2	2	3	3	2	2	3	3	2	2	3	3	3	3	2	2	2	2	3	3	2	2
sp|O15121|DEGS1_HUMAN	sp|O15121|DEGS1_HUMAN	4	4	4	>sp|O15121|DEGS1_HUMAN Sphingolipid delta(4)-desaturase DES1 OS=Homo sapiens GN=DEGS1 PE=1 SV=1	1	4	4	4	1	2	3	3	1	3	2	3	3	1	3	3	3	4	2	3	1	2	3	3	1	3	2	3	3	1	3	3	3	4	2	3	1	2	3	3	1	3	2	3
sp|O15126|SCAM1_HUMAN;sp|O15126-2|SCAM1_HUMAN	sp|O15126|SCAM1_HUMAN;sp|O15126-2|SCAM1_HUMAN	6;4	6;4	6;4	>sp|O15126|SCAM1_HUMAN Secretory carrier-associated membrane protein 1 OS=Homo sapiens GN=SCAMP1 PE=1 SV=2;>sp|O15126-2|SCAM1_HUMAN Isoform 2 of Secretory carrier-associated membrane protein 1 OS=Homo sapiens GN=SCAMP1	2	6	6	6	5	6	3	4	6	6	6	5	3	4	4	5	4	5	5	5	5	6	3	4	6	6	6	5	3	4	4	5	4	5	5	5	5	6	3	4	6	6	6	5
sp|O15127|SCAM2_HUMAN	sp|O15127|SCAM2_HUMAN	5	5	5	>sp|O15127|SCAM2_HUMAN Secretory carrier-associated membrane protein 2 OS=Homo sapiens GN=SCAMP2 PE=1 SV=2	1	5	5	5	5	4	3	4	4	4	5	5	4	5	3	4	5	5	3	4	5	4	3	4	4	4	5	5	4	5	3	4	5	5	3	4	5	4	3	4	4	4	5	5
sp|O15131|IMA6_HUMAN	sp|O15131|IMA6_HUMAN	14	5	5	>sp|O15131|IMA6_HUMAN Importin subunit alpha-6 OS=Homo sapiens GN=KPNA5 PE=1 SV=2	1	14	5	5	13	13	13	12	10	10	11	12	13	12	13	13	12	10	12	12	5	5	5	4	2	3	3	4	5	4	4	4	3	1	3	4	5	5	5	4	2	3	3	4
sp|O15143|ARC1B_HUMAN	sp|O15143|ARC1B_HUMAN	14	14	13	>sp|O15143|ARC1B_HUMAN Actin-related protein 2/3 complex subunit 1B OS=Homo sapiens GN=ARPC1B PE=1 SV=3	1	14	14	13	7	8	9	8	9	8	10	8	7	7	11	11	13	13	9	10	7	8	9	8	9	8	10	8	7	7	11	11	13	13	9	10	6	7	8	7	8	7	10	7
sp|O15144|ARPC2_HUMAN	sp|O15144|ARPC2_HUMAN	24	24	24	>sp|O15144|ARPC2_HUMAN Actin-related protein 2/3 complex subunit 2 OS=Homo sapiens GN=ARPC2 PE=1 SV=1	1	24	24	24	17	16	17	18	19	19	17	16	13	14	20	22	21	20	19	19	17	16	17	18	19	19	17	16	13	14	20	22	21	20	19	19	17	16	17	18	19	19	17	16
sp|O15145|ARPC3_HUMAN	sp|O15145|ARPC3_HUMAN	8	8	8	>sp|O15145|ARPC3_HUMAN Actin-related protein 2/3 complex subunit 3 OS=Homo sapiens GN=ARPC3 PE=1 SV=3	1	8	8	8	5	6	6	6	5	6	7	6	3	5	6	6	5	5	6	6	5	6	6	6	5	6	7	6	3	5	6	6	5	5	6	6	5	6	6	6	5	6	7	6
sp|O15155|BET1_HUMAN;sp|O15155-2|BET1_HUMAN	sp|O15155|BET1_HUMAN;sp|O15155-2|BET1_HUMAN	2;1	2;1	2;1	>sp|O15155|BET1_HUMAN BET1 homolog OS=Homo sapiens GN=BET1 PE=1 SV=1;>sp|O15155-2|BET1_HUMAN Isoform 2 of BET1 homolog OS=Homo sapiens GN=BET1	2	2	2	2	1	2	2	2	2	2	2	2	1	2	2	2	2	2	2	2	1	2	2	2	2	2	2	2	1	2	2	2	2	2	2	2	1	2	2	2	2	2	2	2
sp|O15160|RPAC1_HUMAN;sp|O15160-2|RPAC1_HUMAN	sp|O15160|RPAC1_HUMAN;sp|O15160-2|RPAC1_HUMAN	11;10	11;10	11;10	>sp|O15160|RPAC1_HUMAN DNA-directed RNA polymerases I and III subunit RPAC1 OS=Homo sapiens GN=POLR1C PE=1 SV=1;>sp|O15160-2|RPAC1_HUMAN Isoform 2 of DNA-directed RNA polymerases I and III subunit RPAC1 OS=Homo sapiens GN=POLR1C	2	11	11	11	5	5	4	4	4	4	7	8	2	4	7	7	6	5	5	4	5	5	4	4	4	4	7	8	2	4	7	7	6	5	5	4	5	5	4	4	4	4	7	8
sp|O15162-2|PLS1_HUMAN;sp|O15162|PLS1_HUMAN	sp|O15162-2|PLS1_HUMAN;sp|O15162|PLS1_HUMAN	1;1	1;1	1;1	>sp|O15162-2|PLS1_HUMAN Isoform 2 of Phospholipid scramblase 1 OS=Homo sapiens GN=PLSCR1;>sp|O15162|PLS1_HUMAN Phospholipid scramblase 1 OS=Homo sapiens GN=PLSCR1 PE=1 SV=1	2	1	1	1	1	0	1	1	0	0	1	1	0	0	1	1	1	1	1	1	1	0	1	1	0	0	1	1	0	0	1	1	1	1	1	1	1	0	1	1	0	0	1	1
sp|O15164-2|TIF1A_HUMAN;sp|O15164|TIF1A_HUMAN	sp|O15164-2|TIF1A_HUMAN;sp|O15164|TIF1A_HUMAN	5;5	5;5	5;5	>sp|O15164-2|TIF1A_HUMAN Isoform Short of Transcription intermediary factor 1-alpha OS=Homo sapiens GN=TRIM24;>sp|O15164|TIF1A_HUMAN Transcription intermediary factor 1-alpha OS=Homo sapiens GN=TRIM24 PE=1 SV=3	2	5	5	5	4	3	4	4	2	1	1	3	4	5	2	2	3	2	3	5	4	3	4	4	2	1	1	3	4	5	2	2	3	2	3	5	4	3	4	4	2	1	1	3
sp|O15165-5|LRAD4_HUMAN;sp|O15165-3|LRAD4_HUMAN;sp|O15165-6|LRAD4_HUMAN;sp|O15165|LRAD4_HUMAN;sp|O15165-8|LRAD4_HUMAN;sp|O15165-4|LRAD4_HUMAN;sp|O15165-7|LRAD4_HUMAN;sp|O15165-2|LRAD4_HUMAN	sp|O15165-5|LRAD4_HUMAN;sp|O15165-3|LRAD4_HUMAN;sp|O15165-6|LRAD4_HUMAN;sp|O15165|LRAD4_HUMAN;sp|O15165-8|LRAD4_HUMAN;sp|O15165-4|LRAD4_HUMAN;sp|O15165-7|LRAD4_HUMAN;sp|O15165-2|LRAD4_HUMAN	2;2;2;2;1;1;1;1	2;2;2;2;1;1;1;1	2;2;2;2;1;1;1;1	>sp|O15165-5|LRAD4_HUMAN Isoform 5 of Low-density lipoprotein receptor class A domain-containing protein 4 OS=Homo sapiens GN=LDLRAD4;>sp|O15165-3|LRAD4_HUMAN Isoform Beta-1 of Low-density lipoprotein receptor class A domain-containing protein 4 OS=Homo sa	8	2	2	2	1	2	2	0	2	0	0	0	1	2	1	1	2	1	1	1	1	2	2	0	2	0	0	0	1	2	1	1	2	1	1	1	1	2	2	0	2	0	0	0
sp|O15173|PGRC2_HUMAN;sp|O15173-2|PGRC2_HUMAN	sp|O15173|PGRC2_HUMAN;sp|O15173-2|PGRC2_HUMAN	14;14	13;13	13;13	>sp|O15173|PGRC2_HUMAN Membrane-associated progesterone receptor component 2 OS=Homo sapiens GN=PGRMC2 PE=1 SV=1;>sp|O15173-2|PGRC2_HUMAN Isoform 2 of Membrane-associated progesterone receptor component 2 OS=Homo sapiens GN=PGRMC2	2	14	13	13	11	11	13	13	12	11	11	12	13	13	13	13	14	14	14	14	10	10	12	12	11	10	10	11	12	12	12	12	13	13	13	13	10	10	12	12	11	10	10	11
sp|O15182|CETN3_HUMAN	sp|O15182|CETN3_HUMAN	3	3	3	>sp|O15182|CETN3_HUMAN Centrin-3 OS=Homo sapiens GN=CETN3 PE=1 SV=2	1	3	3	3	1	2	2	1	2	0	1	2	2	2	2	2	2	2	1	0	1	2	2	1	2	0	1	2	2	2	2	2	2	2	1	0	1	2	2	1	2	0	1	2
sp|O15194-2|CTDSL_HUMAN;sp|O15194|CTDSL_HUMAN	sp|O15194-2|CTDSL_HUMAN;sp|O15194|CTDSL_HUMAN	1;1	1;1	1;1	>sp|O15194-2|CTDSL_HUMAN Isoform 2 of CTD small phosphatase-like protein OS=Homo sapiens GN=CTDSPL;>sp|O15194|CTDSL_HUMAN CTD small phosphatase-like protein OS=Homo sapiens GN=CTDSPL PE=1 SV=2	2	1	1	1	0	1	1	1	0	0	1	1	1	1	1	1	1	1	1	1	0	1	1	1	0	0	1	1	1	1	1	1	1	1	1	1	0	1	1	1	0	0	1	1
sp|O15195-2|VILL_HUMAN;sp|O15195|VILL_HUMAN	sp|O15195-2|VILL_HUMAN;sp|O15195|VILL_HUMAN	9;8	9;8	9;8	>sp|O15195-2|VILL_HUMAN Isoform 2 of Villin-like protein OS=Homo sapiens GN=VILL;>sp|O15195|VILL_HUMAN Villin-like protein OS=Homo sapiens GN=VILL PE=2 SV=3	2	9	9	9	4	3	3	4	5	5	4	4	2	1	6	6	8	8	6	3	4	3	3	4	5	5	4	4	2	1	6	6	8	8	6	3	4	3	3	4	5	5	4	4
sp|O15211|RGL2_HUMAN;sp|O15211-2|RGL2_HUMAN	sp|O15211|RGL2_HUMAN;sp|O15211-2|RGL2_HUMAN	16;10	16;10	16;10	>sp|O15211|RGL2_HUMAN Ral guanine nucleotide dissociation stimulator-like 2 OS=Homo sapiens GN=RGL2 PE=1 SV=1;>sp|O15211-2|RGL2_HUMAN Isoform 2 of Ral guanine nucleotide dissociation stimulator-like 2 OS=Homo sapiens GN=RGL2	2	16	16	16	8	10	12	12	6	6	8	10	5	5	11	12	11	12	10	10	8	10	12	12	6	6	8	10	5	5	11	12	11	12	10	10	8	10	12	12	6	6	8	10
sp|O15212|PFD6_HUMAN	sp|O15212|PFD6_HUMAN	8	8	8	>sp|O15212|PFD6_HUMAN Prefoldin subunit 6 OS=Homo sapiens GN=PFDN6 PE=1 SV=1	1	8	8	8	6	6	5	5	8	8	6	6	3	4	6	6	6	6	3	3	6	6	5	5	8	8	6	6	3	4	6	6	6	6	3	3	6	6	5	5	8	8	6	6
sp|O15217|GSTA4_HUMAN	sp|O15217|GSTA4_HUMAN	1	1	1	>sp|O15217|GSTA4_HUMAN Glutathione S-transferase A4 OS=Homo sapiens GN=GSTA4 PE=1 SV=1	1	1	1	1	1	1	1	1	0	1	1	1	0	0	1	1	1	1	0	1	1	1	1	1	0	1	1	1	0	0	1	1	1	1	0	1	1	1	1	1	0	1	1	1
sp|O15228|GNPAT_HUMAN;sp|O15228-2|GNPAT_HUMAN	sp|O15228|GNPAT_HUMAN;sp|O15228-2|GNPAT_HUMAN	29;24	29;24	29;24	>sp|O15228|GNPAT_HUMAN Dihydroxyacetone phosphate acyltransferase OS=Homo sapiens GN=GNPAT PE=1 SV=1;>sp|O15228-2|GNPAT_HUMAN Isoform 2 of Dihydroxyacetone phosphate acyltransferase OS=Homo sapiens GN=GNPAT	2	29	29	29	19	23	22	20	17	18	15	18	26	25	18	23	20	21	24	26	19	23	22	20	17	18	15	18	26	25	18	23	20	21	24	26	19	23	22	20	17	18	15	18
sp|O15230|LAMA5_HUMAN;sp|O15230-2|LAMA5_HUMAN	sp|O15230|LAMA5_HUMAN	94;12	94;12	93;11	>sp|O15230|LAMA5_HUMAN Laminin subunit alpha-5 OS=Homo sapiens GN=LAMA5 PE=1 SV=8	2	94	94	93	70	70	75	72	66	68	72	70	75	74	62	67	69	69	65	70	70	70	75	72	66	68	72	70	75	74	62	67	69	69	65	70	70	70	75	72	66	68	72	70
sp|O15231-4|ZN185_HUMAN;sp|O15231-7|ZN185_HUMAN;sp|O15231|ZN185_HUMAN;sp|O15231-3|ZN185_HUMAN;sp|O15231-8|ZN185_HUMAN;sp|O15231-6|ZN185_HUMAN;sp|O15231-5|ZN185_HUMAN;sp|O15231-2|ZN185_HUMAN;sp|O15231-9|ZN185_HUMAN	sp|O15231-4|ZN185_HUMAN;sp|O15231-7|ZN185_HUMAN;sp|O15231|ZN185_HUMAN;sp|O15231-3|ZN185_HUMAN;sp|O15231-8|ZN185_HUMAN;sp|O15231-6|ZN185_HUMAN;sp|O15231-5|ZN185_HUMAN;sp|O15231-2|ZN185_HUMAN;sp|O15231-9|ZN185_HUMAN	15;15;15;15;15;15;14;13;12	15;15;15;15;15;15;14;13;12	15;15;15;15;15;15;14;13;12	>sp|O15231-4|ZN185_HUMAN Isoform 4 of Zinc finger protein 185 OS=Homo sapiens GN=ZNF185;>sp|O15231-7|ZN185_HUMAN Isoform 7 of Zinc finger protein 185 OS=Homo sapiens GN=ZNF185;>sp|O15231|ZN185_HUMAN Zinc finger protein 185 OS=Homo sapiens GN=ZNF185 PE=1 SV	9	15	15	15	7	8	11	10	12	13	13	14	4	5	12	10	6	5	10	11	7	8	11	10	12	13	13	14	4	5	12	10	6	5	10	11	7	8	11	10	12	13	13	14
sp|O15232-2|MATN3_HUMAN;sp|O15232|MATN3_HUMAN	sp|O15232-2|MATN3_HUMAN;sp|O15232|MATN3_HUMAN	1;1	1;1	1;1	>sp|O15232-2|MATN3_HUMAN Isoform 2 of Matrilin-3 OS=Homo sapiens GN=MATN3;>sp|O15232|MATN3_HUMAN Matrilin-3 OS=Homo sapiens GN=MATN3 PE=1 SV=2	2	1	1	1	1	0	0	1	1	1	1	1	1	0	0	0	0	0	0	0	1	0	0	1	1	1	1	1	1	0	0	0	0	0	0	0	1	0	0	1	1	1	1	1
sp|O15254|ACOX3_HUMAN;sp|O15254-2|ACOX3_HUMAN	sp|O15254|ACOX3_HUMAN;sp|O15254-2|ACOX3_HUMAN	17;14	17;14	17;14	>sp|O15254|ACOX3_HUMAN Peroxisomal acyl-coenzyme A oxidase 3 OS=Homo sapiens GN=ACOX3 PE=1 SV=2;>sp|O15254-2|ACOX3_HUMAN Isoform 2 of Peroxisomal acyl-coenzyme A oxidase 3 OS=Homo sapiens GN=ACOX3	2	17	17	17	12	11	13	12	9	7	13	11	8	5	12	14	17	16	13	12	12	11	13	12	9	7	13	11	8	5	12	14	17	16	13	12	12	11	13	12	9	7	13	11
sp|O15258|RER1_HUMAN	sp|O15258|RER1_HUMAN	8	8	8	>sp|O15258|RER1_HUMAN Protein RER1 OS=Homo sapiens GN=RER1 PE=1 SV=1	1	8	8	8	5	6	7	7	5	5	4	4	7	6	5	6	6	5	4	5	5	6	7	7	5	5	4	4	7	6	5	6	6	5	4	5	5	6	7	7	5	5	4	4
sp|O15260-2|SURF4_HUMAN;sp|O15260|SURF4_HUMAN;sp|O15260-3|SURF4_HUMAN	sp|O15260-2|SURF4_HUMAN;sp|O15260|SURF4_HUMAN;sp|O15260-3|SURF4_HUMAN	6;6;4	6;6;4	6;6;4	>sp|O15260-2|SURF4_HUMAN Isoform 2 of Surfeit locus protein 4 OS=Homo sapiens GN=SURF4;>sp|O15260|SURF4_HUMAN Surfeit locus protein 4 OS=Homo sapiens GN=SURF4 PE=1 SV=3;>sp|O15260-3|SURF4_HUMAN Isoform 3 of Surfeit locus protein 4 OS=Homo sapiens GN=SURF4	3	6	6	6	5	5	6	5	5	5	5	5	5	5	6	6	5	5	6	6	5	5	6	5	5	5	5	5	5	5	6	6	5	5	6	6	5	5	6	5	5	5	5	5
sp|O15264|MK13_HUMAN;sp|O15264-2|MK13_HUMAN	sp|O15264|MK13_HUMAN	13;5	13;5	12;4	>sp|O15264|MK13_HUMAN Mitogen-activated protein kinase 13 OS=Homo sapiens GN=MAPK13 PE=1 SV=1	2	13	13	12	8	8	6	7	6	6	12	10	7	6	10	9	9	9	8	7	8	8	6	7	6	6	12	10	7	6	10	9	9	9	8	7	7	7	5	6	5	5	11	9
sp|O15269|SPTC1_HUMAN;sp|O15269-2|SPTC1_HUMAN	sp|O15269|SPTC1_HUMAN	6;2	6;2	6;2	>sp|O15269|SPTC1_HUMAN Serine palmitoyltransferase 1 OS=Homo sapiens GN=SPTLC1 PE=1 SV=1	2	6	6	6	3	3	4	3	3	6	5	5	3	3	6	4	3	5	5	5	3	3	4	3	3	6	5	5	3	3	6	4	3	5	5	5	3	3	4	3	3	6	5	5
sp|O15270|SPTC2_HUMAN	sp|O15270|SPTC2_HUMAN	5	5	5	>sp|O15270|SPTC2_HUMAN Serine palmitoyltransferase 2 OS=Homo sapiens GN=SPTLC2 PE=1 SV=1	1	5	5	5	2	1	3	3	2	3	5	4	0	2	5	2	2	2	2	2	2	1	3	3	2	3	5	4	0	2	5	2	2	2	2	2	2	1	3	3	2	3	5	4
sp|O15294|OGT1_HUMAN;sp|O15294-3|OGT1_HUMAN;sp|O15294-2|OGT1_HUMAN;sp|O15294-4|OGT1_HUMAN	sp|O15294|OGT1_HUMAN;sp|O15294-3|OGT1_HUMAN;sp|O15294-2|OGT1_HUMAN	18;16;12;7	18;16;12;7	18;16;12;7	>sp|O15294|OGT1_HUMAN UDP-N-acetylglucosamine--peptide N-acetylglucosaminyltransferase 110 kDa subunit OS=Homo sapiens GN=OGT PE=1 SV=3;>sp|O15294-3|OGT1_HUMAN Isoform 1 of UDP-N-acetylglucosamine--peptide N-acetylglucosaminyltransferase 110 kDa subunit OS	4	18	18	18	12	11	12	10	8	9	9	9	5	2	10	10	13	11	5	7	12	11	12	10	8	9	9	9	5	2	10	10	13	11	5	7	12	11	12	10	8	9	9	9
sp|O15296|LX15B_HUMAN;sp|O15296-3|LX15B_HUMAN;sp|O15296-4|LX15B_HUMAN;sp|O15296-2|LX15B_HUMAN;sp|Q9BYJ1|LOXE3_HUMAN;sp|Q9BYJ1-2|LOXE3_HUMAN	sp|O15296|LX15B_HUMAN;sp|O15296-3|LX15B_HUMAN;sp|O15296-4|LX15B_HUMAN;sp|O15296-2|LX15B_HUMAN	27;24;24;20;2;2	27;24;24;20;2;2	27;24;24;20;2;2	>sp|O15296|LX15B_HUMAN Arachidonate 15-lipoxygenase B OS=Homo sapiens GN=ALOX15B PE=1 SV=3;>sp|O15296-3|LX15B_HUMAN Isoform C of Arachidonate 15-lipoxygenase B OS=Homo sapiens GN=ALOX15B;>sp|O15296-4|LX15B_HUMAN Isoform D of Arachidonate 15-lipoxygenase B	6	27	27	27	22	21	20	21	23	22	19	19	14	12	18	18	23	24	17	17	22	21	20	21	23	22	19	19	14	12	18	18	23	24	17	17	22	21	20	21	23	22	19	19
sp|O15305|PMM2_HUMAN;sp|O15305-2|PMM2_HUMAN	sp|O15305|PMM2_HUMAN	11;4	11;4	10;4	>sp|O15305|PMM2_HUMAN Phosphomannomutase 2 OS=Homo sapiens GN=PMM2 PE=1 SV=1	2	11	11	10	8	7	9	8	7	7	7	8	10	8	10	9	10	10	9	9	8	7	9	8	7	7	7	8	10	8	10	9	10	10	9	9	7	6	8	7	6	6	6	7
sp|O15320-8|CTGE5_HUMAN;sp|O15320-4|CTGE5_HUMAN;sp|O15320-3|CTGE5_HUMAN;sp|O15320-10|CTGE5_HUMAN;sp|O15320|CTGE5_HUMAN;sp|O15320-6|CTGE5_HUMAN;sp|O15320-7|CTGE5_HUMAN;sp|O15320-2|CTGE5_HUMAN;sp|O15320-5|CTGE5_HUMAN;sp|O15320-9|CTGE5_HUMAN	sp|O15320-8|CTGE5_HUMAN;sp|O15320-4|CTGE5_HUMAN;sp|O15320-3|CTGE5_HUMAN;sp|O15320-10|CTGE5_HUMAN;sp|O15320|CTGE5_HUMAN;sp|O15320-6|CTGE5_HUMAN;sp|O15320-7|CTGE5_HUMAN;sp|O15320-2|CTGE5_HUMAN;sp|O15320-5|CTGE5_HUMAN;sp|O15320-9|CTGE5_HUMAN	13;13;13;13;13;12;12;12;12;11	5;5;5;5;5;5;4;4;5;5	5;5;5;5;5;5;4;4;5;5	>sp|O15320-8|CTGE5_HUMAN Isoform 9 of cTAGE family member 5 OS=Homo sapiens GN=CTAGE5;>sp|O15320-4|CTGE5_HUMAN Isoform 5B of cTAGE family member 5 OS=Homo sapiens GN=CTAGE5;>sp|O15320-3|CTGE5_HUMAN Isoform 5A of cTAGE family member 5 OS=Homo sapiens GN=CTA	10	13	5	5	9	8	9	9	8	8	8	8	8	9	7	9	4	5	6	6	3	3	3	4	4	4	4	4	3	4	4	4	3	3	2	3	3	3	3	4	4	4	4	4
sp|O15321-2|TM9S1_HUMAN;sp|O15321|TM9S1_HUMAN	sp|O15321-2|TM9S1_HUMAN;sp|O15321|TM9S1_HUMAN	7;7	7;7	7;7	>sp|O15321-2|TM9S1_HUMAN Isoform 2 of Transmembrane 9 superfamily member 1 OS=Homo sapiens GN=TM9SF1;>sp|O15321|TM9S1_HUMAN Transmembrane 9 superfamily member 1 OS=Homo sapiens GN=TM9SF1 PE=2 SV=2	2	7	7	7	4	4	5	5	3	3	5	4	4	4	4	5	5	5	5	6	4	4	5	5	3	3	5	4	4	4	4	5	5	5	5	6	4	4	5	5	3	3	5	4
sp|O15327|INP4B_HUMAN;sp|O15327-2|INP4B_HUMAN	sp|O15327|INP4B_HUMAN	30;5	30;5	30;5	>sp|O15327|INP4B_HUMAN Type II inositol 3,4-bisphosphate 4-phosphatase OS=Homo sapiens GN=INPP4B PE=2 SV=4	2	30	30	30	24	26	20	21	14	15	18	19	9	9	17	19	25	27	10	14	24	26	20	21	14	15	18	19	9	9	17	19	25	27	10	14	24	26	20	21	14	15	18	19
sp|O15344|TRI18_HUMAN;sp|O15344-2|TRI18_HUMAN	sp|O15344|TRI18_HUMAN;sp|O15344-2|TRI18_HUMAN	6;5	6;5	5;4	>sp|O15344|TRI18_HUMAN E3 ubiquitin-protein ligase Midline-1 OS=Homo sapiens GN=MID1 PE=1 SV=1;>sp|O15344-2|TRI18_HUMAN Isoform 2 of E3 ubiquitin-protein ligase Midline-1 OS=Homo sapiens GN=MID1	2	6	6	5	4	2	2	2	3	2	5	4	1	0	4	4	4	4	4	4	4	2	2	2	3	2	5	4	1	0	4	4	4	4	4	4	4	2	2	2	3	2	5	4
sp|O15355|PPM1G_HUMAN	sp|O15355|PPM1G_HUMAN	12	12	12	>sp|O15355|PPM1G_HUMAN Protein phosphatase 1G OS=Homo sapiens GN=PPM1G PE=1 SV=1	1	12	12	12	11	9	6	6	9	8	9	9	6	7	10	8	7	6	8	8	11	9	6	6	9	8	9	9	6	7	10	8	7	6	8	8	11	9	6	6	9	8	9	9
sp|O15357|SHIP2_HUMAN;sp|O15357-2|SHIP2_HUMAN	sp|O15357|SHIP2_HUMAN;sp|O15357-2|SHIP2_HUMAN	19;13	19;13	19;13	>sp|O15357|SHIP2_HUMAN Phosphatidylinositol 3,4,5-trisphosphate 5-phosphatase 2 OS=Homo sapiens GN=INPPL1 PE=1 SV=2;>sp|O15357-2|SHIP2_HUMAN Isoform 2 of Phosphatidylinositol 3,4,5-trisphosphate 5-phosphatase 2 OS=Homo sapiens GN=INPPL1	2	19	19	19	10	12	9	8	9	6	9	9	2	1	13	11	13	9	7	3	10	12	9	8	9	6	9	9	2	1	13	11	13	9	7	3	10	12	9	8	9	6	9	9
sp|O15371-2|EIF3D_HUMAN;sp|O15371-3|EIF3D_HUMAN;sp|O15371|EIF3D_HUMAN	sp|O15371-2|EIF3D_HUMAN;sp|O15371-3|EIF3D_HUMAN;sp|O15371|EIF3D_HUMAN	16;16;16	16;16;16	16;16;16	>sp|O15371-2|EIF3D_HUMAN Isoform 2 of Eukaryotic translation initiation factor 3 subunit D OS=Homo sapiens GN=EIF3D;>sp|O15371-3|EIF3D_HUMAN Isoform 3 of Eukaryotic translation initiation factor 3 subunit D OS=Homo sapiens GN=EIF3D;>sp|O15371|EIF3D_HUMAN E	3	16	16	16	15	14	16	15	13	13	15	14	13	12	14	15	14	15	15	15	15	14	16	15	13	13	15	14	13	12	14	15	14	15	15	15	15	14	16	15	13	13	15	14
sp|O15372|EIF3H_HUMAN	sp|O15372|EIF3H_HUMAN	16	16	16	>sp|O15372|EIF3H_HUMAN Eukaryotic translation initiation factor 3 subunit H OS=Homo sapiens GN=EIF3H PE=1 SV=1	1	16	16	16	10	7	10	10	12	10	8	8	10	9	10	10	12	9	9	11	10	7	10	10	12	10	8	8	10	9	10	10	12	9	9	11	10	7	10	10	12	10	8	8
sp|O15381-3|NVL_HUMAN;sp|O15381-2|NVL_HUMAN;sp|O15381-5|NVL_HUMAN;sp|O15381|NVL_HUMAN;sp|O15381-4|NVL_HUMAN	sp|O15381-3|NVL_HUMAN;sp|O15381-2|NVL_HUMAN;sp|O15381-5|NVL_HUMAN;sp|O15381|NVL_HUMAN;sp|O15381-4|NVL_HUMAN	2;2;2;2;1	2;2;2;2;1	2;2;2;2;1	>sp|O15381-3|NVL_HUMAN Isoform 3 of Nuclear valosin-containing protein-like OS=Homo sapiens GN=NVL;>sp|O15381-2|NVL_HUMAN Isoform 2 of Nuclear valosin-containing protein-like OS=Homo sapiens GN=NVL;>sp|O15381-5|NVL_HUMAN Isoform 5 of Nuclear valosin-contai	5	2	2	2	2	2	0	0	0	0	1	0	0	0	0	0	0	0	0	0	2	2	0	0	0	0	1	0	0	0	0	0	0	0	0	0	2	2	0	0	0	0	1	0
sp|O15382|BCAT2_HUMAN;sp|O15382-2|BCAT2_HUMAN	sp|O15382|BCAT2_HUMAN;sp|O15382-2|BCAT2_HUMAN	10;9	10;9	10;9	>sp|O15382|BCAT2_HUMAN Branched-chain-amino-acid aminotransferase, mitochondrial OS=Homo sapiens GN=BCAT2 PE=1 SV=2;>sp|O15382-2|BCAT2_HUMAN Isoform B of Branched-chain-amino-acid aminotransferase, mitochondrial OS=Homo sapiens GN=BCAT2	2	10	10	10	4	5	4	3	2	2	3	4	8	8	4	4	5	5	4	4	4	5	4	3	2	2	3	4	8	8	4	4	5	5	4	4	4	5	4	3	2	2	3	4
sp|O15389|SIGL5_HUMAN;sp|Q08ET2|SIG14_HUMAN	sp|O15389|SIGL5_HUMAN;sp|Q08ET2|SIG14_HUMAN	6;4	6;4	6;4	>sp|O15389|SIGL5_HUMAN Sialic acid-binding Ig-like lectin 5 OS=Homo sapiens GN=SIGLEC5 PE=1 SV=1;>sp|Q08ET2|SIG14_HUMAN Sialic acid-binding Ig-like lectin 14 OS=Homo sapiens GN=SIGLEC14 PE=1 SV=1	2	6	6	6	0	0	0	0	0	0	3	5	0	1	1	2	1	1	0	1	0	0	0	0	0	0	3	5	0	1	1	2	1	1	0	1	0	0	0	0	0	0	3	5
sp|O15392-5|BIRC5_HUMAN;sp|O15392-4|BIRC5_HUMAN;sp|O15392|BIRC5_HUMAN;sp|O15392-7|BIRC5_HUMAN;sp|O15392-6|BIRC5_HUMAN;sp|O15392-3|BIRC5_HUMAN;sp|O15392-2|BIRC5_HUMAN	sp|O15392-5|BIRC5_HUMAN;sp|O15392-4|BIRC5_HUMAN;sp|O15392|BIRC5_HUMAN;sp|O15392-7|BIRC5_HUMAN;sp|O15392-6|BIRC5_HUMAN;sp|O15392-3|BIRC5_HUMAN;sp|O15392-2|BIRC5_HUMAN	2;2;2;1;1;1;1	2;2;2;1;1;1;1	2;2;2;1;1;1;1	>sp|O15392-5|BIRC5_HUMAN Isoform 5 of Baculoviral IAP repeat-containing protein 5 OS=Homo sapiens GN=BIRC5;>sp|O15392-4|BIRC5_HUMAN Isoform 4 of Baculoviral IAP repeat-containing protein 5 OS=Homo sapiens GN=BIRC5;>sp|O15392|BIRC5_HUMAN Baculoviral IAP rep	7	2	2	2	1	2	0	0	0	0	0	0	0	0	0	0	0	0	0	0	1	2	0	0	0	0	0	0	0	0	0	0	0	0	0	0	1	2	0	0	0	0	0	0
sp|O15393-2|TMPS2_HUMAN;sp|O15393|TMPS2_HUMAN	sp|O15393-2|TMPS2_HUMAN;sp|O15393|TMPS2_HUMAN	16;15	16;15	16;15	>sp|O15393-2|TMPS2_HUMAN Isoform 2 of Transmembrane protease serine 2 OS=Homo sapiens GN=TMPRSS2;>sp|O15393|TMPS2_HUMAN Transmembrane protease serine 2 OS=Homo sapiens GN=TMPRSS2 PE=1 SV=3	2	16	16	16	12	12	11	13	12	12	13	12	11	12	13	12	15	14	11	12	12	12	11	13	12	12	13	12	11	12	13	12	15	14	11	12	12	12	11	13	12	12	13	12
sp|O15397|IPO8_HUMAN;sp|O15397-2|IPO8_HUMAN	sp|O15397|IPO8_HUMAN;sp|O15397-2|IPO8_HUMAN	17;13	16;12	16;12	>sp|O15397|IPO8_HUMAN Importin-8 OS=Homo sapiens GN=IPO8 PE=1 SV=2;>sp|O15397-2|IPO8_HUMAN Isoform 2 of Importin-8 OS=Homo sapiens GN=IPO8	2	17	16	16	12	11	9	9	7	4	9	7	8	7	9	10	11	8	11	10	12	11	9	9	7	4	9	7	8	7	9	9	10	7	10	10	12	11	9	9	7	4	9	7
sp|O15400-2|STX7_HUMAN;sp|O15400|STX7_HUMAN	sp|O15400-2|STX7_HUMAN;sp|O15400|STX7_HUMAN	2;2	2;2	2;2	>sp|O15400-2|STX7_HUMAN Isoform 2 of Syntaxin-7 OS=Homo sapiens GN=STX7;>sp|O15400|STX7_HUMAN Syntaxin-7 OS=Homo sapiens GN=STX7 PE=1 SV=4	2	2	2	2	1	1	2	2	2	2	2	2	0	0	1	1	2	1	1	0	1	1	2	2	2	2	2	2	0	0	1	1	2	1	1	0	1	1	2	2	2	2	2	2
sp|O15431|COPT1_HUMAN	sp|O15431|COPT1_HUMAN	2	2	2	>sp|O15431|COPT1_HUMAN High affinity copper uptake protein 1 OS=Homo sapiens GN=SLC31A1 PE=1 SV=1	1	2	2	2	2	2	2	2	2	2	2	2	1	2	2	2	2	2	2	2	2	2	2	2	2	2	2	2	1	2	2	2	2	2	2	2	2	2	2	2	2	2	2	2
sp|O15438|MRP3_HUMAN;sp|O15438-4|MRP3_HUMAN;sp|O15438-2|MRP3_HUMAN	sp|O15438|MRP3_HUMAN;sp|O15438-4|MRP3_HUMAN;sp|O15438-2|MRP3_HUMAN	3;3;2	3;3;2	3;3;2	>sp|O15438|MRP3_HUMAN Canalicular multispecific organic anion transporter 2 OS=Homo sapiens GN=ABCC3 PE=1 SV=3;>sp|O15438-4|MRP3_HUMAN Isoform 4 of Canalicular multispecific organic anion transporter 2 OS=Homo sapiens GN=ABCC3;>sp|O15438-2|MRP3_HUMAN Isofo	3	3	3	3	1	1	2	3	0	0	1	2	0	0	3	3	0	0	1	0	1	1	2	3	0	0	1	2	0	0	3	3	0	0	1	0	1	1	2	3	0	0	1	2
sp|O15439-2|MRP4_HUMAN;sp|O15439|MRP4_HUMAN;sp|O15439-4|MRP4_HUMAN;sp|O15439-3|MRP4_HUMAN	sp|O15439-2|MRP4_HUMAN;sp|O15439|MRP4_HUMAN	5;5;2;2	5;5;2;2	5;5;2;2	>sp|O15439-2|MRP4_HUMAN Isoform 2 of Multidrug resistance-associated protein 4 OS=Homo sapiens GN=ABCC4;>sp|O15439|MRP4_HUMAN Multidrug resistance-associated protein 4 OS=Homo sapiens GN=ABCC4 PE=1 SV=3	4	5	5	5	3	4	2	3	1	1	2	2	1	0	2	2	2	2	3	3	3	4	2	3	1	1	2	2	1	0	2	2	2	2	3	3	3	4	2	3	1	1	2	2
sp|O15460-2|P4HA2_HUMAN;sp|O15460|P4HA2_HUMAN	sp|O15460-2|P4HA2_HUMAN;sp|O15460|P4HA2_HUMAN	3;3	3;3	3;3	>sp|O15460-2|P4HA2_HUMAN Isoform IIa of Prolyl 4-hydroxylase subunit alpha-2 OS=Homo sapiens GN=P4HA2;>sp|O15460|P4HA2_HUMAN Prolyl 4-hydroxylase subunit alpha-2 OS=Homo sapiens GN=P4HA2 PE=1 SV=1	2	3	3	3	2	3	1	0	1	1	1	3	1	1	2	1	1	0	1	1	2	3	1	0	1	1	1	3	1	1	2	1	1	0	1	1	2	3	1	0	1	1	1	3
sp|O15482|TEX28_HUMAN	sp|O15482|TEX28_HUMAN	4	4	4	>sp|O15482|TEX28_HUMAN Testis-specific protein TEX28 OS=Homo sapiens GN=TEX28 PE=2 SV=1	1	4	4	4	2	1	2	1	2	3	1	1	0	0	2	1	2	2	2	3	2	1	2	1	2	3	1	1	0	0	2	1	2	2	2	3	2	1	2	1	2	3	1	1
sp|O15484|CAN5_HUMAN	sp|O15484|CAN5_HUMAN	20	20	20	>sp|O15484|CAN5_HUMAN Calpain-5 OS=Homo sapiens GN=CAPN5 PE=1 SV=2	1	20	20	20	14	13	13	13	13	13	13	12	9	8	15	15	18	19	12	13	14	13	13	13	13	13	13	12	9	8	15	15	18	19	12	13	14	13	13	13	13	13	13	12
sp|O15488-5|GLYG2_HUMAN;sp|O15488-4|GLYG2_HUMAN;sp|O15488-3|GLYG2_HUMAN;sp|O15488-6|GLYG2_HUMAN;sp|O15488-2|GLYG2_HUMAN;sp|O15488|GLYG2_HUMAN	sp|O15488-5|GLYG2_HUMAN;sp|O15488-4|GLYG2_HUMAN;sp|O15488-3|GLYG2_HUMAN;sp|O15488-6|GLYG2_HUMAN;sp|O15488-2|GLYG2_HUMAN;sp|O15488|GLYG2_HUMAN	1;1;1;1;1;1	1;1;1;1;1;1	1;1;1;1;1;1	>sp|O15488-5|GLYG2_HUMAN Isoform Epsilon of Glycogenin-2 OS=Homo sapiens GN=GYG2;>sp|O15488-4|GLYG2_HUMAN Isoform Delta of Glycogenin-2 OS=Homo sapiens GN=GYG2;>sp|O15488-3|GLYG2_HUMAN Isoform Gamma of Glycogenin-2 OS=Homo sapiens GN=GYG2;>sp|O15488-6|GLYG	6	1	1	1	0	0	0	0	0	0	0	0	0	0	1	0	1	1	0	0	0	0	0	0	0	0	0	0	0	0	1	0	1	1	0	0	0	0	0	0	0	0	0	0
sp|O15496|PA2GX_HUMAN	sp|O15496|PA2GX_HUMAN	2	2	2	>sp|O15496|PA2GX_HUMAN Group 10 secretory phospholipase A2 OS=Homo sapiens GN=PLA2G10 PE=1 SV=3	1	2	2	2	0	0	1	0	0	0	0	0	0	1	0	1	1	2	1	0	0	0	1	0	0	0	0	0	0	1	0	1	1	2	1	0	0	0	1	0	0	0	0	0
sp|O15498|YKT6_HUMAN;sp|O15498-2|YKT6_HUMAN	sp|O15498|YKT6_HUMAN;sp|O15498-2|YKT6_HUMAN	6;5	6;5	6;5	>sp|O15498|YKT6_HUMAN Synaptobrevin homolog YKT6 OS=Homo sapiens GN=YKT6 PE=1 SV=1;>sp|O15498-2|YKT6_HUMAN Isoform 2 of Synaptobrevin homolog YKT6 OS=Homo sapiens GN=YKT6	2	6	6	6	5	4	5	5	4	4	5	4	4	5	4	5	5	6	5	6	5	4	5	5	4	4	5	4	4	5	4	5	5	6	5	6	5	4	5	5	4	4	5	4
sp|O15511|ARPC5_HUMAN;sp|O15511-2|ARPC5_HUMAN	sp|O15511|ARPC5_HUMAN;sp|O15511-2|ARPC5_HUMAN	6;5	6;5	6;5	>sp|O15511|ARPC5_HUMAN Actin-related protein 2/3 complex subunit 5 OS=Homo sapiens GN=ARPC5 PE=1 SV=3;>sp|O15511-2|ARPC5_HUMAN Isoform 2 of Actin-related protein 2/3 complex subunit 5 OS=Homo sapiens GN=ARPC5	2	6	6	6	4	4	3	3	6	5	6	6	2	2	4	4	4	4	3	3	4	4	3	3	6	5	6	6	2	2	4	4	4	4	3	3	4	4	3	3	6	5	6	6
sp|O15523|DDX3Y_HUMAN;sp|O15523-2|DDX3Y_HUMAN;sp|O15523-3|DDX3Y_HUMAN	sp|O15523|DDX3Y_HUMAN;sp|O15523-2|DDX3Y_HUMAN	25;24;10	25;24;10	6;5;3	>sp|O15523|DDX3Y_HUMAN ATP-dependent RNA helicase DDX3Y OS=Homo sapiens GN=DDX3Y PE=1 SV=2;>sp|O15523-2|DDX3Y_HUMAN Isoform 2 of ATP-dependent RNA helicase DDX3Y OS=Homo sapiens GN=DDX3Y	3	25	25	6	22	21	23	22	19	19	20	21	21	20	20	21	21	20	22	21	22	21	23	22	19	19	20	21	21	20	20	21	21	20	22	21	5	5	6	6	5	5	5	5
sp|O15530-3|PDPK1_HUMAN;sp|O15530|PDPK1_HUMAN;sp|O15530-2|PDPK1_HUMAN;sp|O15530-4|PDPK1_HUMAN;sp|Q6A1A2|PDPK2_HUMAN;sp|O15530-5|PDPK1_HUMAN	sp|O15530-3|PDPK1_HUMAN;sp|O15530|PDPK1_HUMAN;sp|O15530-2|PDPK1_HUMAN;sp|O15530-4|PDPK1_HUMAN;sp|Q6A1A2|PDPK2_HUMAN;sp|O15530-5|PDPK1_HUMAN	21;21;20;15;14;14	21;21;20;15;14;14	21;21;20;15;14;14	>sp|O15530-3|PDPK1_HUMAN Isoform 3 of 3-phosphoinositide-dependent protein kinase 1 OS=Homo sapiens GN=PDPK1;>sp|O15530|PDPK1_HUMAN 3-phosphoinositide-dependent protein kinase 1 OS=Homo sapiens GN=PDPK1 PE=1 SV=1;>sp|O15530-2|PDPK1_HUMAN Isoform 2 of 3-pho	6	21	21	21	16	14	16	16	10	10	14	13	8	9	15	15	17	18	9	13	16	14	16	16	10	10	14	13	8	9	15	15	17	18	9	13	16	14	16	16	10	10	14	13
sp|O15533-4|TPSN_HUMAN;sp|O15533-2|TPSN_HUMAN;sp|O15533|TPSN_HUMAN;sp|O15533-3|TPSN_HUMAN	sp|O15533-4|TPSN_HUMAN;sp|O15533-2|TPSN_HUMAN;sp|O15533|TPSN_HUMAN;sp|O15533-3|TPSN_HUMAN	1;1;1;1	1;1;1;1	1;1;1;1	>sp|O15533-4|TPSN_HUMAN Isoform 4 of Tapasin OS=Homo sapiens GN=TAPBP;>sp|O15533-2|TPSN_HUMAN Isoform 2 of Tapasin OS=Homo sapiens GN=TAPBP;>sp|O15533|TPSN_HUMAN Tapasin OS=Homo sapiens GN=TAPBP PE=1 SV=1;>sp|O15533-3|TPSN_HUMAN Isoform 3 of Tapasin OS=Hom	4	1	1	1	1	1	0	1	1	1	1	1	1	0	1	0	1	1	0	1	1	1	0	1	1	1	1	1	1	0	1	0	1	1	0	1	1	1	0	1	1	1	1	1
sp|O15541|R113A_HUMAN	sp|O15541|R113A_HUMAN	1	1	1	>sp|O15541|R113A_HUMAN RING finger protein 113A OS=Homo sapiens GN=RNF113A PE=1 SV=1	1	1	1	1	0	0	0	0	0	1	1	0	0	1	1	1	1	1	0	0	0	0	0	0	0	1	1	0	0	1	1	1	1	1	0	0	0	0	0	0	0	1	1	0
sp|O43143|DHX15_HUMAN	sp|O43143|DHX15_HUMAN	20	20	20	>sp|O43143|DHX15_HUMAN Pre-mRNA-splicing factor ATP-dependent RNA helicase DHX15 OS=Homo sapiens GN=DHX15 PE=1 SV=2	1	20	20	20	20	20	7	8	10	9	13	16	10	6	11	7	2	2	4	3	20	20	7	8	10	9	13	16	10	6	11	7	2	2	4	3	20	20	7	8	10	9	13	16
sp|O43147-5|SGSM2_HUMAN;sp|O43147|SGSM2_HUMAN;sp|O43147-2|SGSM2_HUMAN	sp|O43147-5|SGSM2_HUMAN;sp|O43147|SGSM2_HUMAN;sp|O43147-2|SGSM2_HUMAN	8;8;8	8;8;8	6;6;6	>sp|O43147-5|SGSM2_HUMAN Isoform 5 of Small G protein signaling modulator 2 OS=Homo sapiens GN=SGSM2;>sp|O43147|SGSM2_HUMAN Small G protein signaling modulator 2 OS=Homo sapiens GN=SGSM2 PE=1 SV=4;>sp|O43147-2|SGSM2_HUMAN Isoform 2 of Small G protein signa	3	8	8	6	2	4	6	6	3	4	5	4	2	2	6	6	6	6	4	4	2	4	6	6	3	4	5	4	2	2	6	6	6	6	4	4	2	3	4	4	2	3	4	3
sp|O43147-3|SGSM2_HUMAN	sp|O43147-3|SGSM2_HUMAN	3	1	1	>sp|O43147-3|SGSM2_HUMAN Isoform 3 of Small G protein signaling modulator 2 OS=Homo sapiens GN=SGSM2	1	3	1	1	0	1	2	2	1	1	2	1	0	0	2	2	2	2	1	1	0	0	0	0	0	0	1	0	0	0	0	0	0	0	0	0	0	0	0	0	0	0	1	0
sp|O43149|ZZEF1_HUMAN;sp|O43149-3|ZZEF1_HUMAN;sp|O43149-2|ZZEF1_HUMAN	sp|O43149|ZZEF1_HUMAN	59;19;17	59;19;17	59;19;17	>sp|O43149|ZZEF1_HUMAN Zinc finger ZZ-type and EF-hand domain-containing protein 1 OS=Homo sapiens GN=ZZEF1 PE=1 SV=6	3	59	59	59	42	46	43	39	40	42	46	45	21	19	41	41	39	38	29	33	42	46	43	39	40	42	46	45	21	19	41	41	39	38	29	33	42	46	43	39	40	42	46	45
sp|O43150-2|ASAP2_HUMAN;sp|O43150|ASAP2_HUMAN	sp|O43150-2|ASAP2_HUMAN;sp|O43150|ASAP2_HUMAN	15;15	15;15	14;14	>sp|O43150-2|ASAP2_HUMAN Isoform 2 of Arf-GAP with SH3 domain, ANK repeat and PH domain-containing protein 2 OS=Homo sapiens GN=ASAP2;>sp|O43150|ASAP2_HUMAN Arf-GAP with SH3 domain, ANK repeat and PH domain-containing protein 2 OS=Homo sapiens GN=ASAP2 PE=	2	15	15	14	11	11	9	11	14	9	11	10	11	7	10	10	8	8	4	6	11	11	9	11	14	9	11	10	11	7	10	10	8	8	4	6	11	11	8	10	13	8	10	9
sp|O43156|TTI1_HUMAN	sp|O43156|TTI1_HUMAN	10	10	10	>sp|O43156|TTI1_HUMAN TELO2-interacting protein 1 homolog OS=Homo sapiens GN=TTI1 PE=1 SV=3	1	10	10	10	6	8	5	4	4	4	3	5	4	3	8	8	6	7	5	6	6	8	5	4	4	4	3	5	4	3	8	8	6	7	5	6	6	8	5	4	4	4	3	5
sp|O43164-2|PJA2_HUMAN;sp|O43164|PJA2_HUMAN	sp|O43164-2|PJA2_HUMAN;sp|O43164|PJA2_HUMAN	2;2	2;2	2;2	>sp|O43164-2|PJA2_HUMAN Isoform 2 of E3 ubiquitin-protein ligase Praja-2 OS=Homo sapiens GN=PJA2;>sp|O43164|PJA2_HUMAN E3 ubiquitin-protein ligase Praja-2 OS=Homo sapiens GN=PJA2 PE=1 SV=4	2	2	2	2	1	1	0	0	1	1	0	0	0	0	0	1	2	2	0	0	1	1	0	0	1	1	0	0	0	0	0	1	2	2	0	0	1	1	0	0	1	1	0	0
sp|O43169|CYB5B_HUMAN	sp|O43169|CYB5B_HUMAN	8	8	8	>sp|O43169|CYB5B_HUMAN Cytochrome b5 type B OS=Homo sapiens GN=CYB5B PE=1 SV=2	1	8	8	8	7	7	7	7	6	5	5	5	7	8	8	8	8	8	6	7	7	7	7	7	6	5	5	5	7	8	8	8	8	8	6	7	7	7	7	7	6	5	5	5
sp|O43172-2|PRP4_HUMAN;sp|O43172|PRP4_HUMAN	sp|O43172-2|PRP4_HUMAN;sp|O43172|PRP4_HUMAN	12;12	12;12	12;12	>sp|O43172-2|PRP4_HUMAN Isoform 2 of U4/U6 small nuclear ribonucleoprotein Prp4 OS=Homo sapiens GN=PRPF4;>sp|O43172|PRP4_HUMAN U4/U6 small nuclear ribonucleoprotein Prp4 OS=Homo sapiens GN=PRPF4 PE=1 SV=2	2	12	12	12	11	11	4	7	4	3	7	6	4	2	2	2	3	2	1	1	11	11	4	7	4	3	7	6	4	2	2	2	3	2	1	1	11	11	4	7	4	3	7	6
sp|O43175|SERA_HUMAN	sp|O43175|SERA_HUMAN	30	30	30	>sp|O43175|SERA_HUMAN D-3-phosphoglycerate dehydrogenase OS=Homo sapiens GN=PHGDH PE=1 SV=4	1	30	30	30	25	25	26	26	29	28	26	26	19	22	24	26	28	28	27	28	25	25	26	26	29	28	26	26	19	22	24	26	28	28	27	28	25	25	26	26	29	28	26	26
sp|O43181|NDUS4_HUMAN	sp|O43181|NDUS4_HUMAN	6	6	6	>sp|O43181|NDUS4_HUMAN NADH dehydrogenase [ubiquinone] iron-sulfur protein 4, mitochondrial OS=Homo sapiens GN=NDUFS4 PE=1 SV=1	1	6	6	6	3	3	4	4	4	4	2	3	5	5	5	5	5	4	4	3	3	3	4	4	4	4	2	3	5	5	5	5	5	4	4	3	3	3	4	4	4	4	2	3
sp|O43182-4|RHG06_HUMAN;sp|O43182|RHG06_HUMAN;sp|O43182-5|RHG06_HUMAN;sp|O43182-2|RHG06_HUMAN;sp|O43182-3|RHG06_HUMAN	sp|O43182-4|RHG06_HUMAN;sp|O43182|RHG06_HUMAN;sp|O43182-5|RHG06_HUMAN;sp|O43182-2|RHG06_HUMAN;sp|O43182-3|RHG06_HUMAN	27;27;18;18;16	27;27;18;18;16	27;27;18;18;16	>sp|O43182-4|RHG06_HUMAN Isoform 4 of Rho GTPase-activating protein 6 OS=Homo sapiens GN=ARHGAP6;>sp|O43182|RHG06_HUMAN Rho GTPase-activating protein 6 OS=Homo sapiens GN=ARHGAP6 PE=1 SV=3;>sp|O43182-5|RHG06_HUMAN Isoform 5 of Rho GTPase-activating protein	5	27	27	27	17	16	22	20	14	16	23	21	9	10	17	17	19	19	14	15	17	16	22	20	14	16	23	21	9	10	17	17	19	19	14	15	17	16	22	20	14	16	23	21
sp|O43189-2|PHF1_HUMAN;sp|O43189|PHF1_HUMAN	sp|O43189-2|PHF1_HUMAN;sp|O43189|PHF1_HUMAN	6;5	6;5	6;5	>sp|O43189-2|PHF1_HUMAN Isoform 1 of PHD finger protein 1 OS=Homo sapiens GN=PHF1;>sp|O43189|PHF1_HUMAN PHD finger protein 1 OS=Homo sapiens GN=PHF1 PE=1 SV=3	2	6	6	6	5	6	5	4	5	4	6	6	2	1	4	2	1	1	0	0	5	6	5	4	5	4	6	6	2	1	4	2	1	1	0	0	5	6	5	4	5	4	6	6
sp|O43236-2|SEPT4_HUMAN;sp|O43236-3|SEPT4_HUMAN;sp|O43236|SEPT4_HUMAN;sp|O43236-4|SEPT4_HUMAN;sp|O43236-5|SEPT4_HUMAN;sp|O43236-6|SEPT4_HUMAN	sp|O43236-2|SEPT4_HUMAN;sp|O43236-3|SEPT4_HUMAN;sp|O43236|SEPT4_HUMAN;sp|O43236-4|SEPT4_HUMAN;sp|O43236-5|SEPT4_HUMAN	16;16;16;16;11;7	16;16;16;16;11;7	16;16;16;16;11;7	>sp|O43236-2|SEPT4_HUMAN Isoform 2 of Septin-4 OS=Homo sapiens GN=SEPT4;>sp|O43236-3|SEPT4_HUMAN Isoform 3 of Septin-4 OS=Homo sapiens GN=SEPT4;>sp|O43236|SEPT4_HUMAN Septin-4 OS=Homo sapiens GN=SEPT4 PE=1 SV=1;>sp|O43236-4|SEPT4_HUMAN Isoform 4 of Septin-	6	16	16	16	12	13	13	13	14	12	9	7	14	13	13	13	13	13	13	15	12	13	13	13	14	12	9	7	14	13	13	13	13	13	13	15	12	13	13	13	14	12	9	7
sp|O43237|DC1L2_HUMAN;sp|O43237-2|DC1L2_HUMAN	sp|O43237|DC1L2_HUMAN;sp|O43237-2|DC1L2_HUMAN	22;20	21;20	21;20	>sp|O43237|DC1L2_HUMAN Cytoplasmic dynein 1 light intermediate chain 2 OS=Homo sapiens GN=DYNC1LI2 PE=1 SV=1;>sp|O43237-2|DC1L2_HUMAN Isoform 2 of Cytoplasmic dynein 1 light intermediate chain 2 OS=Homo sapiens GN=DYNC1LI2	2	22	21	21	16	15	14	15	15	15	15	15	10	9	16	16	21	19	13	17	15	14	13	14	14	14	14	14	9	8	15	15	20	18	12	16	15	14	13	14	14	14	14	14
sp|O43242|PSMD3_HUMAN;sp|O43242-2|PSMD3_HUMAN	sp|O43242|PSMD3_HUMAN;sp|O43242-2|PSMD3_HUMAN	32;20	32;20	32;20	>sp|O43242|PSMD3_HUMAN 26S proteasome non-ATPase regulatory subunit 3 OS=Homo sapiens GN=PSMD3 PE=1 SV=2;>sp|O43242-2|PSMD3_HUMAN Isoform 2 of 26S proteasome non-ATPase regulatory subunit 3 OS=Homo sapiens GN=PSMD3	2	32	32	32	23	24	24	26	21	24	26	21	24	26	25	26	27	27	24	25	23	24	24	26	21	24	26	21	24	26	25	26	27	27	24	25	23	24	24	26	21	24	26	21
sp|O43246|CTR4_HUMAN	sp|O43246|CTR4_HUMAN	3	3	3	>sp|O43246|CTR4_HUMAN Cationic amino acid transporter 4 OS=Homo sapiens GN=SLC7A4 PE=2 SV=3	1	3	3	3	3	3	2	2	3	3	3	3	1	2	2	3	3	2	2	1	3	3	2	2	3	3	3	3	1	2	2	3	3	2	2	1	3	3	2	2	3	3	3	3
sp|O43247|TEX33_HUMAN;sp|O43247-2|TEX33_HUMAN	sp|O43247|TEX33_HUMAN;sp|O43247-2|TEX33_HUMAN	6;4	6;4	6;4	>sp|O43247|TEX33_HUMAN Testis-expressed sequence 33 protein OS=Homo sapiens GN=TEX33 PE=2 SV=2;>sp|O43247-2|TEX33_HUMAN Isoform 2 of Testis-expressed sequence 33 protein OS=Homo sapiens GN=TEX33	2	6	6	6	4	4	4	3	4	4	2	3	3	4	4	5	5	4	4	4	4	4	4	3	4	4	2	3	3	4	4	5	5	4	4	4	4	4	4	3	4	4	2	3
sp|O43252|PAPS1_HUMAN	sp|O43252|PAPS1_HUMAN	5	5	4	>sp|O43252|PAPS1_HUMAN Bifunctional 3-phosphoadenosine 5-phosphosulfate synthase 1 OS=Homo sapiens GN=PAPSS1 PE=1 SV=2	1	5	5	4	5	5	2	3	3	3	3	2	3	2	2	2	4	4	2	3	5	5	2	3	3	3	3	2	3	2	2	2	4	4	2	3	4	4	2	3	3	3	3	2
sp|O43264|ZW10_HUMAN;sp|O43264-2|ZW10_HUMAN	sp|O43264|ZW10_HUMAN;sp|O43264-2|ZW10_HUMAN	29;24	29;24	29;24	>sp|O43264|ZW10_HUMAN Centromere/kinetochore protein zw10 homolog OS=Homo sapiens GN=ZW10 PE=1 SV=3;>sp|O43264-2|ZW10_HUMAN Isoform 2 of Centromere/kinetochore protein zw10 homolog OS=Homo sapiens GN=ZW10	2	29	29	29	24	23	24	25	22	23	24	20	16	20	22	21	17	13	14	13	24	23	24	25	22	23	24	20	16	20	22	21	17	13	14	13	24	23	24	25	22	23	24	20
sp|O43278-2|SPIT1_HUMAN;sp|O43278|SPIT1_HUMAN	sp|O43278-2|SPIT1_HUMAN;sp|O43278|SPIT1_HUMAN	14;14	14;14	14;14	>sp|O43278-2|SPIT1_HUMAN Isoform 2 of Kunitz-type protease inhibitor 1 OS=Homo sapiens GN=SPINT1;>sp|O43278|SPIT1_HUMAN Kunitz-type protease inhibitor 1 OS=Homo sapiens GN=SPINT1 PE=1 SV=2	2	14	14	14	8	7	11	10	11	12	12	13	8	11	9	11	11	13	11	11	8	7	11	10	11	12	12	13	8	11	9	11	11	13	11	11	8	7	11	10	11	12	12	13
sp|O43281|EFS_HUMAN;sp|O43281-3|EFS_HUMAN;sp|O43281-2|EFS_HUMAN	sp|O43281|EFS_HUMAN;sp|O43281-3|EFS_HUMAN;sp|O43281-2|EFS_HUMAN	4;2;2	4;2;2	4;2;2	>sp|O43281|EFS_HUMAN Embryonal Fyn-associated substrate OS=Homo sapiens GN=EFS PE=1 SV=1;>sp|O43281-3|EFS_HUMAN Isoform 3 of Embryonal Fyn-associated substrate OS=Homo sapiens GN=EFS;>sp|O43281-2|EFS_HUMAN Isoform Efs2 of Embryonal Fyn-associated substrate	3	4	4	4	1	1	3	3	1	1	1	1	0	0	2	2	1	2	1	1	1	1	3	3	1	1	1	1	0	0	2	2	1	2	1	1	1	1	3	3	1	1	1	1
sp|O43286|B4GT5_HUMAN	sp|O43286|B4GT5_HUMAN	2	2	2	>sp|O43286|B4GT5_HUMAN Beta-1,4-galactosyltransferase 5 OS=Homo sapiens GN=B4GALT5 PE=2 SV=1	1	2	2	2	2	2	2	2	1	1	2	2	2	2	2	2	2	2	2	2	2	2	2	2	1	1	2	2	2	2	2	2	2	2	2	2	2	2	2	2	1	1	2	2
sp|O43290|SNUT1_HUMAN	sp|O43290|SNUT1_HUMAN	7	7	7	>sp|O43290|SNUT1_HUMAN U4/U6.U5 tri-snRNP-associated protein 1 OS=Homo sapiens GN=SART1 PE=1 SV=1	1	7	7	7	3	4	1	4	2	2	3	4	2	4	2	0	1	1	0	0	3	4	1	4	2	2	3	4	2	4	2	0	1	1	0	0	3	4	1	4	2	2	3	4
sp|O43291|SPIT2_HUMAN;sp|O43291-2|SPIT2_HUMAN	sp|O43291|SPIT2_HUMAN;sp|O43291-2|SPIT2_HUMAN	6;5	6;5	6;5	>sp|O43291|SPIT2_HUMAN Kunitz-type protease inhibitor 2 OS=Homo sapiens GN=SPINT2 PE=1 SV=2;>sp|O43291-2|SPIT2_HUMAN Isoform 2 of Kunitz-type protease inhibitor 2 OS=Homo sapiens GN=SPINT2	2	6	6	6	3	3	6	5	4	5	5	5	4	3	4	5	6	6	4	4	3	3	6	5	4	5	5	5	4	3	4	5	6	6	4	4	3	3	6	5	4	5	5	5
sp|O43292|GPAA1_HUMAN;sp|O43292-2|GPAA1_HUMAN	sp|O43292|GPAA1_HUMAN;sp|O43292-2|GPAA1_HUMAN	7;5	7;5	7;5	>sp|O43292|GPAA1_HUMAN Glycosylphosphatidylinositol anchor attachment 1 protein OS=Homo sapiens GN=GPAA1 PE=1 SV=3;>sp|O43292-2|GPAA1_HUMAN Isoform 2 of Glycosylphosphatidylinositol anchor attachment 1 protein OS=Homo sapiens GN=GPAA1	2	7	7	7	4	5	5	5	4	4	5	5	6	6	3	3	5	5	5	5	4	5	5	5	4	4	5	5	6	6	3	3	5	5	5	5	4	5	5	5	4	4	5	5
sp|O43295-3|SRGP3_HUMAN;sp|O43295-2|SRGP3_HUMAN;sp|O43295|SRGP3_HUMAN	sp|O43295-3|SRGP3_HUMAN;sp|O43295-2|SRGP3_HUMAN;sp|O43295|SRGP3_HUMAN	1;1;1	1;1;1	1;1;1	>sp|O43295-3|SRGP3_HUMAN Isoform 3 of SLIT-ROBO Rho GTPase-activating protein 3 OS=Homo sapiens GN=SRGAP3;>sp|O43295-2|SRGP3_HUMAN Isoform 2 of SLIT-ROBO Rho GTPase-activating protein 3 OS=Homo sapiens GN=SRGAP3;>sp|O43295|SRGP3_HUMAN SLIT-ROBO Rho GTPase-	3	1	1	1	0	0	1	1	0	0	0	0	0	0	0	0	0	0	0	0	0	0	1	1	0	0	0	0	0	0	0	0	0	0	0	0	0	0	1	1	0	0	0	0
sp|O43298|ZBT43_HUMAN	sp|O43298|ZBT43_HUMAN	4	4	4	>sp|O43298|ZBT43_HUMAN Zinc finger and BTB domain-containing protein 43 OS=Homo sapiens GN=ZBTB43 PE=1 SV=1	1	4	4	4	2	3	3	2	3	2	2	2	2	1	3	2	1	1	3	2	2	3	3	2	3	2	2	2	2	1	3	2	1	1	3	2	2	3	3	2	3	2	2	2
sp|O43299|AP5Z1_HUMAN;sp|O43299-3|AP5Z1_HUMAN;sp|O43299-2|AP5Z1_HUMAN	sp|O43299|AP5Z1_HUMAN;sp|O43299-3|AP5Z1_HUMAN;sp|O43299-2|AP5Z1_HUMAN	5;4;4	5;4;4	5;4;4	>sp|O43299|AP5Z1_HUMAN AP-5 complex subunit zeta-1 OS=Homo sapiens GN=AP5Z1 PE=1 SV=2;>sp|O43299-3|AP5Z1_HUMAN Isoform 3 of AP-5 complex subunit zeta-1 OS=Homo sapiens GN=AP5Z1;>sp|O43299-2|AP5Z1_HUMAN Isoform 2 of AP-5 complex subunit zeta-1 OS=Homo sapie	3	5	5	5	4	4	4	4	3	3	2	4	2	2	5	4	3	3	2	3	4	4	4	4	3	3	2	4	2	2	5	4	3	3	2	3	4	4	4	4	3	3	2	4
sp|O43310|CTIF_HUMAN;sp|O43310-2|CTIF_HUMAN	sp|O43310|CTIF_HUMAN;sp|O43310-2|CTIF_HUMAN	2;2	2;2	2;2	>sp|O43310|CTIF_HUMAN CBP80/20-dependent translation initiation factor OS=Homo sapiens GN=CTIF PE=1 SV=1;>sp|O43310-2|CTIF_HUMAN Isoform 2 of CBP80/20-dependent translation initiation factor OS=Homo sapiens GN=CTIF	2	2	2	2	1	1	1	1	0	0	1	1	0	0	1	1	0	0	0	0	1	1	1	1	0	0	1	1	0	0	1	1	0	0	0	0	1	1	1	1	0	0	1	1
sp|O43314-2|VIP2_HUMAN;sp|O43314|VIP2_HUMAN	sp|O43314-2|VIP2_HUMAN;sp|O43314|VIP2_HUMAN	17;17	17;17	12;12	>sp|O43314-2|VIP2_HUMAN Isoform 2 of Inositol hexakisphosphate and diphosphoinositol-pentakisphosphate kinase 2 OS=Homo sapiens GN=PPIP5K2;>sp|O43314|VIP2_HUMAN Inositol hexakisphosphate and diphosphoinositol-pentakisphosphate kinase 2 OS=Homo sapiens GN=P	2	17	17	12	11	11	12	11	7	8	10	12	5	3	12	8	10	12	9	7	11	11	12	11	7	8	10	12	5	3	12	8	10	12	9	7	10	9	9	8	7	7	8	10
sp|O43318-2|M3K7_HUMAN;sp|O43318|M3K7_HUMAN;sp|O43318-4|M3K7_HUMAN;sp|O43318-3|M3K7_HUMAN	sp|O43318-2|M3K7_HUMAN;sp|O43318|M3K7_HUMAN;sp|O43318-4|M3K7_HUMAN;sp|O43318-3|M3K7_HUMAN	9;9;8;8	9;9;8;8	9;9;8;8	>sp|O43318-2|M3K7_HUMAN Isoform 1A of Mitogen-activated protein kinase kinase kinase 7 OS=Homo sapiens GN=MAP3K7;>sp|O43318|M3K7_HUMAN Mitogen-activated protein kinase kinase kinase 7 OS=Homo sapiens GN=MAP3K7 PE=1 SV=1;>sp|O43318-4|M3K7_HUMAN Isoform 1D o	4	9	9	9	4	5	8	7	7	7	5	4	3	4	5	5	5	6	5	6	4	5	8	7	7	7	5	4	3	4	5	5	5	6	5	6	4	5	8	7	7	7	5	4
sp|O43323|DHH_HUMAN	sp|O43323|DHH_HUMAN	6	6	6	>sp|O43323|DHH_HUMAN Desert hedgehog protein OS=Homo sapiens GN=DHH PE=1 SV=1	1	6	6	6	1	2	5	4	3	3	2	0	5	5	4	4	4	5	5	5	1	2	5	4	3	3	2	0	5	5	4	4	4	5	5	5	1	2	5	4	3	3	2	0
sp|O43324|MCA3_HUMAN;sp|O43324-2|MCA3_HUMAN	sp|O43324|MCA3_HUMAN;sp|O43324-2|MCA3_HUMAN	10;6	10;6	10;6	>sp|O43324|MCA3_HUMAN Eukaryotic translation elongation factor 1 epsilon-1 OS=Homo sapiens GN=EEF1E1 PE=1 SV=1;>sp|O43324-2|MCA3_HUMAN Isoform 2 of Eukaryotic translation elongation factor 1 epsilon-1 OS=Homo sapiens GN=EEF1E1	2	10	10	10	6	7	7	7	8	8	7	7	8	8	7	7	9	10	6	8	6	7	7	7	8	8	7	7	8	8	7	7	9	10	6	8	6	7	7	7	8	8	7	7
sp|O43325|LYRM1_HUMAN	sp|O43325|LYRM1_HUMAN	2	2	2	>sp|O43325|LYRM1_HUMAN LYR motif-containing protein 1 OS=Homo sapiens GN=LYRM1 PE=2 SV=1	1	2	2	2	0	1	0	1	1	2	0	0	2	2	0	0	1	2	1	1	0	1	0	1	1	2	0	0	2	2	0	0	1	2	1	1	0	1	0	1	1	2	0	0
sp|O43353|RIPK2_HUMAN;sp|O43353-2|RIPK2_HUMAN	sp|O43353|RIPK2_HUMAN;sp|O43353-2|RIPK2_HUMAN	9;5	9;5	9;5	>sp|O43353|RIPK2_HUMAN Receptor-interacting serine/threonine-protein kinase 2 OS=Homo sapiens GN=RIPK2 PE=1 SV=2;>sp|O43353-2|RIPK2_HUMAN Isoform 2 of Receptor-interacting serine/threonine-protein kinase 2 OS=Homo sapiens GN=RIPK2	2	9	9	9	5	4	5	5	3	2	6	6	0	2	7	7	8	5	3	4	5	4	5	5	3	2	6	6	0	2	7	7	8	5	3	4	5	4	5	5	3	2	6	6
sp|O43379|WDR62_HUMAN	sp|O43379|WDR62_HUMAN	42	1	1	>sp|O43379|WDR62_HUMAN WD repeat-containing protein 62 OS=Homo sapiens GN=WDR62 PE=1 SV=4	1	42	1	1	34	33	28	27	26	26	31	31	24	25	35	37	20	21	18	18	1	1	1	1	1	1	1	1	1	1	1	1	1	1	1	1	1	1	1	1	1	1	1	1
sp|O43379-4|WDR62_HUMAN;sp|O43379-2|WDR62_HUMAN;sp|O43379-3|WDR62_HUMAN	sp|O43379-4|WDR62_HUMAN	42;11;9	42;11;9	1;0;0	>sp|O43379-4|WDR62_HUMAN Isoform 4 of WD repeat-containing protein 62 OS=Homo sapiens GN=WDR62	3	42	42	1	34	33	28	27	26	26	31	31	24	25	35	37	20	21	18	18	34	33	28	27	26	26	31	31	24	25	35	37	20	21	18	18	1	1	1	1	1	1	1	1
sp|O43390|HNRPR_HUMAN;sp|O43390-3|HNRPR_HUMAN	sp|O43390|HNRPR_HUMAN;sp|O43390-3|HNRPR_HUMAN	17;15	13;12	1;1	>sp|O43390|HNRPR_HUMAN Heterogeneous nuclear ribonucleoprotein R OS=Homo sapiens GN=HNRNPR PE=1 SV=1;>sp|O43390-3|HNRPR_HUMAN Isoform 3 of Heterogeneous nuclear ribonucleoprotein R OS=Homo sapiens GN=HNRNPR	2	17	13	1	14	12	9	10	9	9	15	14	8	7	10	13	12	11	8	8	11	9	5	6	6	6	11	10	5	4	6	9	8	7	4	4	1	1	1	1	1	1	1	1
sp|O43390-2|HNRPR_HUMAN;sp|O43390-4|HNRPR_HUMAN	sp|O43390-2|HNRPR_HUMAN;sp|O43390-4|HNRPR_HUMAN	17;15	1;1	1;1	>sp|O43390-2|HNRPR_HUMAN Isoform 2 of Heterogeneous nuclear ribonucleoprotein R OS=Homo sapiens GN=HNRNPR;>sp|O43390-4|HNRPR_HUMAN Isoform 4 of Heterogeneous nuclear ribonucleoprotein R OS=Homo sapiens GN=HNRNPR	2	17	1	1	14	12	9	10	9	9	15	14	9	7	10	13	12	11	9	8	1	1	1	1	1	1	1	1	1	1	1	1	1	1	1	0	1	1	1	1	1	1	1	1
sp|O43395|PRPF3_HUMAN	sp|O43395|PRPF3_HUMAN	7	7	7	>sp|O43395|PRPF3_HUMAN U4/U6 small nuclear ribonucleoprotein Prp3 OS=Homo sapiens GN=PRPF3 PE=1 SV=2	1	7	7	7	7	7	0	1	2	1	3	3	1	2	3	2	0	1	0	0	7	7	0	1	2	1	3	3	1	2	3	2	0	1	0	0	7	7	0	1	2	1	3	3
sp|O43396|TXNL1_HUMAN	sp|O43396|TXNL1_HUMAN	16	16	16	>sp|O43396|TXNL1_HUMAN Thioredoxin-like protein 1 OS=Homo sapiens GN=TXNL1 PE=1 SV=3	1	16	16	16	12	12	15	15	15	15	13	14	14	14	15	14	15	14	15	14	12	12	15	15	15	15	13	14	14	14	15	14	15	14	15	14	12	12	15	15	15	15	13	14
sp|O43399|TPD54_HUMAN;sp|O43399-5|TPD54_HUMAN;sp|O43399-7|TPD54_HUMAN	sp|O43399|TPD54_HUMAN;sp|O43399-5|TPD54_HUMAN;sp|O43399-7|TPD54_HUMAN	8;8;8	8;8;8	1;1;1	>sp|O43399|TPD54_HUMAN Tumor protein D54 OS=Homo sapiens GN=TPD52L2 PE=1 SV=2;>sp|O43399-5|TPD54_HUMAN Isoform 5 of Tumor protein D54 OS=Homo sapiens GN=TPD52L2;>sp|O43399-7|TPD54_HUMAN Isoform 7 of Tumor protein D54 OS=Homo sapiens GN=TPD52L2	3	8	8	1	5	5	3	3	4	2	6	5	2	3	5	4	5	6	3	1	5	5	3	3	4	2	6	5	2	3	5	4	5	6	3	1	1	1	1	1	1	1	1	1
sp|O43402|EMC8_HUMAN	sp|O43402|EMC8_HUMAN	4	4	4	>sp|O43402|EMC8_HUMAN ER membrane protein complex subunit 8 OS=Homo sapiens GN=EMC8 PE=1 SV=1	1	4	4	4	3	3	3	3	3	3	4	4	3	3	3	3	4	4	2	4	3	3	3	3	3	3	4	4	3	3	3	3	4	4	2	4	3	3	3	3	3	3	4	4
sp|O43414-3|ERI3_HUMAN;sp|O43414-2|ERI3_HUMAN;sp|O43414|ERI3_HUMAN	sp|O43414-3|ERI3_HUMAN;sp|O43414-2|ERI3_HUMAN;sp|O43414|ERI3_HUMAN	4;4;4	4;4;4	4;4;4	>sp|O43414-3|ERI3_HUMAN Isoform 3 of ERI1 exoribonuclease 3 OS=Homo sapiens GN=ERI3;>sp|O43414-2|ERI3_HUMAN Isoform 2 of ERI1 exoribonuclease 3 OS=Homo sapiens GN=ERI3;>sp|O43414|ERI3_HUMAN ERI1 exoribonuclease 3 OS=Homo sapiens GN=ERI3 PE=1 SV=2	3	4	4	4	4	4	2	3	4	3	4	4	3	2	3	2	3	3	2	3	4	4	2	3	4	3	4	4	3	2	3	2	3	3	2	3	4	4	2	3	4	3	4	4
sp|O43422|P52K_HUMAN;sp|O43422-2|P52K_HUMAN	sp|O43422|P52K_HUMAN;sp|O43422-2|P52K_HUMAN	4;2	4;2	4;2	>sp|O43422|P52K_HUMAN 52 kDa repressor of the inhibitor of the protein kinase OS=Homo sapiens GN=THAP12 PE=1 SV=2;>sp|O43422-2|P52K_HUMAN Isoform Short of 52 kDa repressor of the inhibitor of the protein kinase OS=Homo sapiens GN=THAP12	2	4	4	4	3	3	0	0	1	1	1	1	0	1	0	0	0	0	0	0	3	3	0	0	1	1	1	1	0	1	0	0	0	0	0	0	3	3	0	0	1	1	1	1
sp|O43426|SYNJ1_HUMAN;sp|O43426-4|SYNJ1_HUMAN;sp|O43426-2|SYNJ1_HUMAN;sp|O43426-5|SYNJ1_HUMAN	sp|O43426|SYNJ1_HUMAN;sp|O43426-4|SYNJ1_HUMAN;sp|O43426-2|SYNJ1_HUMAN	10;8;8;3	10;8;8;3	10;8;8;3	>sp|O43426|SYNJ1_HUMAN Synaptojanin-1 OS=Homo sapiens GN=SYNJ1 PE=1 SV=2;>sp|O43426-4|SYNJ1_HUMAN Isoform 3 of Synaptojanin-1 OS=Homo sapiens GN=SYNJ1;>sp|O43426-2|SYNJ1_HUMAN Isoform 2 of Synaptojanin-1 OS=Homo sapiens GN=SYNJ1	4	10	10	10	7	8	4	2	6	3	8	9	4	3	8	6	5	4	4	3	7	8	4	2	6	3	8	9	4	3	8	6	5	4	4	3	7	8	4	2	6	3	8	9
sp|O43427-2|FIBP_HUMAN;sp|O43427|FIBP_HUMAN	sp|O43427-2|FIBP_HUMAN;sp|O43427|FIBP_HUMAN	9;9	9;9	9;9	>sp|O43427-2|FIBP_HUMAN Isoform Short of Acidic fibroblast growth factor intracellular-binding protein OS=Homo sapiens GN=FIBP;>sp|O43427|FIBP_HUMAN Acidic fibroblast growth factor intracellular-binding protein OS=Homo sapiens GN=FIBP PE=1 SV=3	2	9	9	9	7	7	6	6	4	3	6	7	7	5	7	7	6	6	4	6	7	7	6	6	4	3	6	7	7	5	7	7	6	6	4	6	7	7	6	6	4	3	6	7
sp|O43432|IF4G3_HUMAN;sp|O43432-3|IF4G3_HUMAN;sp|O43432-4|IF4G3_HUMAN	sp|O43432|IF4G3_HUMAN;sp|O43432-3|IF4G3_HUMAN;sp|O43432-4|IF4G3_HUMAN	35;35;33	35;35;33	28;28;27	>sp|O43432|IF4G3_HUMAN Eukaryotic translation initiation factor 4 gamma 3 OS=Homo sapiens GN=EIF4G3 PE=1 SV=2;>sp|O43432-3|IF4G3_HUMAN Isoform 3 of Eukaryotic translation initiation factor 4 gamma 3 OS=Homo sapiens GN=EIF4G3;>sp|O43432-4|IF4G3_HUMAN Isofor	3	35	35	28	28	28	19	21	20	22	22	23	23	25	24	24	19	22	17	18	28	28	19	21	20	22	22	23	23	25	24	24	19	22	17	18	22	23	14	15	15	17	16	18
sp|O43435-3|TBX1_HUMAN	sp|O43435-3|TBX1_HUMAN	2	2	2	>sp|O43435-3|TBX1_HUMAN Isoform C of T-box transcription factor TBX1 OS=Homo sapiens GN=TBX1	1	2	2	2	0	1	2	2	0	1	2	1	2	1	2	1	2	1	1	1	0	1	2	2	0	1	2	1	2	1	2	1	2	1	1	1	0	1	2	2	0	1	2	1
sp|O43447|PPIH_HUMAN;sp|O43447-2|PPIH_HUMAN	sp|O43447|PPIH_HUMAN;sp|O43447-2|PPIH_HUMAN	4;3	4;3	4;3	>sp|O43447|PPIH_HUMAN Peptidyl-prolyl cis-trans isomerase H OS=Homo sapiens GN=PPIH PE=1 SV=1;>sp|O43447-2|PPIH_HUMAN Isoform 2 of Peptidyl-prolyl cis-trans isomerase H OS=Homo sapiens GN=PPIH	2	4	4	4	4	3	2	2	3	2	1	2	3	2	2	2	3	2	2	3	4	3	2	2	3	2	1	2	3	2	2	2	3	2	2	3	4	3	2	2	3	2	1	2
sp|O43451|MGA_HUMAN	sp|O43451|MGA_HUMAN	58	58	53	>sp|O43451|MGA_HUMAN Maltase-glucoamylase, intestinal OS=Homo sapiens GN=MGAM PE=1 SV=5	1	58	58	53	41	40	46	47	48	47	47	49	42	45	48	47	52	53	47	48	41	40	46	47	48	47	47	49	42	45	48	47	52	53	47	48	36	36	41	42	44	42	42	44
sp|O43464-4|HTRA2_HUMAN;sp|O43464-3|HTRA2_HUMAN;sp|O43464|HTRA2_HUMAN;sp|O43464-2|HTRA2_HUMAN	sp|O43464-4|HTRA2_HUMAN;sp|O43464-3|HTRA2_HUMAN;sp|O43464|HTRA2_HUMAN;sp|O43464-2|HTRA2_HUMAN	5;5;5;3	5;5;5;3	5;5;5;3	>sp|O43464-4|HTRA2_HUMAN Isoform 4 of Serine protease HTRA2, mitochondrial OS=Homo sapiens GN=HTRA2;>sp|O43464-3|HTRA2_HUMAN Isoform 3 of Serine protease HTRA2, mitochondrial OS=Homo sapiens GN=HTRA2;>sp|O43464|HTRA2_HUMAN Serine protease HTRA2, mitochondr	4	5	5	5	4	3	1	1	1	1	1	1	5	4	1	2	2	2	3	3	4	3	1	1	1	1	1	1	5	4	1	2	2	2	3	3	4	3	1	1	1	1	1	1
sp|O43482|MS18B_HUMAN	sp|O43482|MS18B_HUMAN	2	2	2	>sp|O43482|MS18B_HUMAN Protein Mis18-beta OS=Homo sapiens GN=OIP5 PE=1 SV=2	1	2	2	2	2	1	0	0	0	0	1	1	0	0	0	0	0	0	0	0	2	1	0	0	0	0	1	1	0	0	0	0	0	0	0	0	2	1	0	0	0	0	1	1
sp|O43488|ARK72_HUMAN	sp|O43488|ARK72_HUMAN	9	9	7	>sp|O43488|ARK72_HUMAN Aflatoxin B1 aldehyde reductase member 2 OS=Homo sapiens GN=AKR7A2 PE=1 SV=3	1	9	9	7	6	8	8	8	8	7	7	7	9	9	8	7	8	8	7	7	6	8	8	8	8	7	7	7	9	9	8	7	8	8	7	7	4	6	6	6	6	5	5	5
sp|O43490-2|PROM1_HUMAN;sp|O43490|PROM1_HUMAN;sp|O43490-4|PROM1_HUMAN;sp|O43490-7|PROM1_HUMAN;sp|O43490-5|PROM1_HUMAN;sp|O43490-3|PROM1_HUMAN;sp|O43490-6|PROM1_HUMAN	sp|O43490-2|PROM1_HUMAN;sp|O43490|PROM1_HUMAN;sp|O43490-4|PROM1_HUMAN;sp|O43490-7|PROM1_HUMAN;sp|O43490-5|PROM1_HUMAN;sp|O43490-3|PROM1_HUMAN;sp|O43490-6|PROM1_HUMAN	17;17;16;16;15;15;15	17;17;16;16;15;15;15	17;17;16;16;15;15;15	>sp|O43490-2|PROM1_HUMAN Isoform 2 of Prominin-1 OS=Homo sapiens GN=PROM1;>sp|O43490|PROM1_HUMAN Prominin-1 OS=Homo sapiens GN=PROM1 PE=1 SV=1;>sp|O43490-4|PROM1_HUMAN Isoform 4 of Prominin-1 OS=Homo sapiens GN=PROM1;>sp|O43490-7|PROM1_HUMAN Isoform 7 of P	7	17	17	17	7	5	15	13	9	8	12	12	6	7	7	5	6	7	8	7	7	5	15	13	9	8	12	12	6	7	7	5	6	7	8	7	7	5	15	13	9	8	12	12
sp|O43491|E41L2_HUMAN;sp|O43491-2|E41L2_HUMAN;sp|O43491-3|E41L2_HUMAN;sp|O43491-4|E41L2_HUMAN	sp|O43491|E41L2_HUMAN;sp|O43491-2|E41L2_HUMAN;sp|O43491-3|E41L2_HUMAN;sp|O43491-4|E41L2_HUMAN	6;5;5;5	6;5;5;5	6;5;5;5	>sp|O43491|E41L2_HUMAN Band 4.1-like protein 2 OS=Homo sapiens GN=EPB41L2 PE=1 SV=1;>sp|O43491-2|E41L2_HUMAN Isoform 2 of Band 4.1-like protein 2 OS=Homo sapiens GN=EPB41L2;>sp|O43491-3|E41L2_HUMAN Isoform 3 of Band 4.1-like protein 2 OS=Homo sapiens GN=EP	4	6	6	6	3	4	4	4	3	3	4	4	2	2	5	5	4	4	4	4	3	4	4	4	3	3	4	4	2	2	5	5	4	4	4	4	3	4	4	4	3	3	4	4
sp|O43493-2|TGON2_HUMAN;sp|O43493-5|TGON2_HUMAN;sp|O43493-3|TGON2_HUMAN;sp|O43493|TGON2_HUMAN;sp|O43493-4|TGON2_HUMAN;sp|O43493-6|TGON2_HUMAN	sp|O43493-2|TGON2_HUMAN;sp|O43493-5|TGON2_HUMAN;sp|O43493-3|TGON2_HUMAN;sp|O43493|TGON2_HUMAN;sp|O43493-4|TGON2_HUMAN	3;3;3;3;2;1	3;3;3;3;2;1	3;3;3;3;2;1	>sp|O43493-2|TGON2_HUMAN Isoform TGN46 of Trans-Golgi network integral membrane protein 2 OS=Homo sapiens GN=TGOLN2;>sp|O43493-5|TGON2_HUMAN Isoform 5 of Trans-Golgi network integral membrane protein 2 OS=Homo sapiens GN=TGOLN2;>sp|O43493-3|TGON2_HUMAN Iso	6	3	3	3	1	2	1	1	2	2	1	1	2	2	2	1	2	2	3	2	1	2	1	1	2	2	1	1	2	2	2	1	2	2	3	2	1	2	1	1	2	2	1	1
sp|O43504|LTOR5_HUMAN	sp|O43504|LTOR5_HUMAN	2	2	2	>sp|O43504|LTOR5_HUMAN Ragulator complex protein LAMTOR5 OS=Homo sapiens GN=LAMTOR5 PE=1 SV=1	1	2	2	2	2	2	1	1	2	1	2	2	0	1	1	0	1	1	0	0	2	2	1	1	2	1	2	2	0	1	1	0	1	1	0	0	2	2	1	1	2	1	2	2
sp|O43505|B4GA1_HUMAN	sp|O43505|B4GA1_HUMAN	3	3	3	>sp|O43505|B4GA1_HUMAN Beta-1,4-glucuronyltransferase 1 OS=Homo sapiens GN=B4GAT1 PE=1 SV=1	1	3	3	3	1	2	3	3	3	2	3	2	2	2	3	2	2	1	2	2	1	2	3	3	3	2	3	2	2	2	3	2	2	1	2	2	1	2	3	3	3	2	3	2
sp|O43506|ADA20_HUMAN	sp|O43506|ADA20_HUMAN	2	2	2	>sp|O43506|ADA20_HUMAN Disintegrin and metalloproteinase domain-containing protein 20 OS=Homo sapiens GN=ADAM20 PE=2 SV=2	1	2	2	2	1	1	1	1	1	1	2	1	2	2	1	2	2	2	2	2	1	1	1	1	1	1	2	1	2	2	1	2	2	2	2	2	1	1	1	1	1	1	2	1
sp|O75888-5|TNF13_HUMAN;sp|O75888-4|TNF13_HUMAN;sp|O75888|TNF13_HUMAN;sp|O43508-2|TNF12_HUMAN;sp|O75888-2|TNF13_HUMAN;sp|O75888-3|TNF13_HUMAN	sp|O75888-5|TNF13_HUMAN;sp|O75888-4|TNF13_HUMAN;sp|O75888|TNF13_HUMAN;sp|O43508-2|TNF12_HUMAN;sp|O75888-2|TNF13_HUMAN	3;3;3;3;2;1	3;3;3;3;2;1	3;3;3;3;2;1	>sp|O75888-5|TNF13_HUMAN Isoform 5 of Tumor necrosis factor ligand superfamily member 13 OS=Homo sapiens GN=TNFSF13;>sp|O75888-4|TNF13_HUMAN Isoform 4 of Tumor necrosis factor ligand superfamily member 13 OS=Homo sapiens GN=TNFSF13;>sp|O75888|TNF13_HUMAN T	6	3	3	3	2	2	3	3	1	1	2	2	2	2	2	2	2	1	2	3	2	2	3	3	1	1	2	2	2	2	2	2	2	1	2	3	2	2	3	3	1	1	2	2
sp|O43513|MED7_HUMAN	sp|O43513|MED7_HUMAN	1	1	1	>sp|O43513|MED7_HUMAN Mediator of RNA polymerase II transcription subunit 7 OS=Homo sapiens GN=MED7 PE=1 SV=1	1	1	1	1	1	1	0	1	0	0	1	1	0	0	1	1	0	0	0	0	1	1	0	1	0	0	1	1	0	0	1	1	0	0	0	0	1	1	0	1	0	0	1	1
sp|O43520|AT8B1_HUMAN;sp|Q8TF62|AT8B4_HUMAN	sp|O43520|AT8B1_HUMAN	30;2	30;2	28;1	>sp|O43520|AT8B1_HUMAN Phospholipid-transporting ATPase IC OS=Homo sapiens GN=ATP8B1 PE=1 SV=3	2	30	30	28	16	17	16	15	23	21	17	17	6	4	20	19	24	21	18	19	16	17	16	15	23	21	17	17	6	4	20	19	24	21	18	19	15	16	15	14	22	20	16	16
sp|O43521-3|B2L11_HUMAN;sp|O43521-2|B2L11_HUMAN;sp|O43521-12|B2L11_HUMAN;sp|O43521|B2L11_HUMAN;sp|O43521-6|B2L11_HUMAN;sp|O43521-9|B2L11_HUMAN;sp|O43521-7|B2L11_HUMAN;sp|O43521-5|B2L11_HUMAN;sp|O43521-4|B2L11_HUMAN;sp|O43521-8|B2L11_HUMAN	sp|O43521-3|B2L11_HUMAN;sp|O43521-2|B2L11_HUMAN;sp|O43521-12|B2L11_HUMAN;sp|O43521|B2L11_HUMAN;sp|O43521-6|B2L11_HUMAN;sp|O43521-9|B2L11_HUMAN;sp|O43521-7|B2L11_HUMAN;sp|O43521-5|B2L11_HUMAN;sp|O43521-4|B2L11_HUMAN;sp|O43521-8|B2L11_HUMAN	2;2;2;2;1;1;1;1;1;1	2;2;2;2;1;1;1;1;1;1	2;2;2;2;1;1;1;1;1;1	>sp|O43521-3|B2L11_HUMAN Isoform BimS of Bcl-2-like protein 11 OS=Homo sapiens GN=BCL2L11;>sp|O43521-2|B2L11_HUMAN Isoform BimL of Bcl-2-like protein 11 OS=Homo sapiens GN=BCL2L11;>sp|O43521-12|B2L11_HUMAN Isoform Bim-beta3 of Bcl-2-like protein 11 OS=Homo	10	2	2	2	1	1	2	2	0	2	1	1	0	0	1	2	0	1	1	0	1	1	2	2	0	2	1	1	0	0	1	2	0	1	1	0	1	1	2	2	0	2	1	1
sp|O43524|FOXO3_HUMAN	sp|O43524|FOXO3_HUMAN	1	1	1	>sp|O43524|FOXO3_HUMAN Forkhead box protein O3 OS=Homo sapiens GN=FOXO3 PE=1 SV=1	1	1	1	1	1	0	0	0	0	0	0	0	0	0	0	0	0	0	0	0	1	0	0	0	0	0	0	0	0	0	0	0	0	0	0	0	1	0	0	0	0	0	0	0
sp|O43567|RNF13_HUMAN	sp|O43567|RNF13_HUMAN	3	3	2	>sp|O43567|RNF13_HUMAN E3 ubiquitin-protein ligase RNF13 OS=Homo sapiens GN=RNF13 PE=1 SV=1	1	3	3	2	0	0	2	2	2	2	0	0	1	1	0	0	2	2	1	1	0	0	2	2	2	2	0	0	1	1	0	0	2	2	1	1	0	0	1	1	1	1	0	0
sp|O43572|AKA10_HUMAN	sp|O43572|AKA10_HUMAN	12	12	12	>sp|O43572|AKA10_HUMAN A-kinase anchor protein 10, mitochondrial OS=Homo sapiens GN=AKAP10 PE=1 SV=2	1	12	12	12	7	7	5	6	7	8	10	8	5	7	6	8	8	4	5	4	7	7	5	6	7	8	10	8	5	7	6	8	8	4	5	4	7	7	5	6	7	8	10	8
sp|O43581-5|SYT7_HUMAN;sp|O43581-3|SYT7_HUMAN;sp|O43581-6|SYT7_HUMAN;sp|O43581-2|SYT7_HUMAN;sp|O43581-4|SYT7_HUMAN;sp|O43581|SYT7_HUMAN	sp|O43581-5|SYT7_HUMAN;sp|O43581-3|SYT7_HUMAN;sp|O43581-6|SYT7_HUMAN;sp|O43581-2|SYT7_HUMAN;sp|O43581-4|SYT7_HUMAN;sp|O43581|SYT7_HUMAN	17;17;16;16;16;15	17;17;16;16;16;15	17;17;16;16;16;15	>sp|O43581-5|SYT7_HUMAN Isoform 5 of Synaptotagmin-7 OS=Homo sapiens GN=SYT7;>sp|O43581-3|SYT7_HUMAN Isoform 3 of Synaptotagmin-7 OS=Homo sapiens GN=SYT7;>sp|O43581-6|SYT7_HUMAN Isoform 6 of Synaptotagmin-7 OS=Homo sapiens GN=SYT7;>sp|O43581-2|SYT7_HUMAN I	6	17	17	17	15	14	12	12	10	12	13	14	10	10	15	15	17	15	16	13	15	14	12	12	10	12	13	14	10	10	15	15	17	15	16	13	15	14	12	12	10	12	13	14
sp|O43583|DENR_HUMAN	sp|O43583|DENR_HUMAN	7	7	7	>sp|O43583|DENR_HUMAN Density-regulated protein OS=Homo sapiens GN=DENR PE=1 SV=2	1	7	7	7	5	5	3	3	4	4	5	5	4	4	6	5	6	7	3	5	5	5	3	3	4	4	5	5	4	4	6	5	6	7	3	5	5	5	3	3	4	4	5	5
sp|O43592|XPOT_HUMAN	sp|O43592|XPOT_HUMAN	24	24	24	>sp|O43592|XPOT_HUMAN Exportin-T OS=Homo sapiens GN=XPOT PE=1 SV=2	1	24	24	24	20	19	17	19	18	19	15	14	18	16	17	19	20	17	15	17	20	19	17	19	18	19	15	14	18	16	17	19	20	17	15	17	20	19	17	19	18	19	15	14
sp|O43598|DNPH1_HUMAN;sp|O43598-2|DNPH1_HUMAN	sp|O43598|DNPH1_HUMAN;sp|O43598-2|DNPH1_HUMAN	6;5	6;5	6;5	>sp|O43598|DNPH1_HUMAN 2-deoxynucleoside 5-phosphate N-hydrolase 1 OS=Homo sapiens GN=DNPH1 PE=1 SV=1;>sp|O43598-2|DNPH1_HUMAN Isoform 2 of 2-deoxynucleoside 5-phosphate N-hydrolase 1 OS=Homo sapiens GN=DNPH1	2	6	6	6	5	4	4	5	4	4	4	5	5	4	5	6	5	5	5	5	5	4	4	5	4	4	4	5	5	4	5	6	5	5	5	5	5	4	4	5	4	4	4	5
sp|O43615|TIM44_HUMAN	sp|O43615|TIM44_HUMAN	11	11	11	>sp|O43615|TIM44_HUMAN Mitochondrial import inner membrane translocase subunit TIM44 OS=Homo sapiens GN=TIMM44 PE=1 SV=2	1	11	11	11	6	8	7	8	5	3	2	4	10	10	5	4	5	5	8	4	6	8	7	8	5	3	2	4	10	10	5	4	5	5	8	4	6	8	7	8	5	3	2	4
sp|O43617|TPPC3_HUMAN;sp|O43617-2|TPPC3_HUMAN	sp|O43617|TPPC3_HUMAN;sp|O43617-2|TPPC3_HUMAN	10;7	10;7	10;7	>sp|O43617|TPPC3_HUMAN Trafficking protein particle complex subunit 3 OS=Homo sapiens GN=TRAPPC3 PE=1 SV=1;>sp|O43617-2|TPPC3_HUMAN Isoform 2 of Trafficking protein particle complex subunit 3 OS=Homo sapiens GN=TRAPPC3	2	10	10	10	9	8	6	6	6	7	7	6	8	8	7	7	9	10	8	9	9	8	6	6	6	7	7	6	8	8	7	7	9	10	8	9	9	8	6	6	6	7	7	6
sp|O43633|CHM2A_HUMAN	sp|O43633|CHM2A_HUMAN	6	6	6	>sp|O43633|CHM2A_HUMAN Charged multivesicular body protein 2a OS=Homo sapiens GN=CHMP2A PE=1 SV=1	1	6	6	6	4	5	5	5	4	5	4	4	2	2	4	1	6	4	1	2	4	5	5	5	4	5	4	4	2	2	4	1	6	4	1	2	4	5	5	5	4	5	4	4
sp|O43639|NCK2_HUMAN	sp|O43639|NCK2_HUMAN	7	6	6	>sp|O43639|NCK2_HUMAN Cytoplasmic protein NCK2 OS=Homo sapiens GN=NCK2 PE=1 SV=2	1	7	6	6	2	3	4	3	2	2	4	5	2	2	3	4	5	5	3	3	2	3	3	2	2	2	3	4	2	2	2	3	4	4	2	3	2	3	3	2	2	2	3	4
sp|O43653|PSCA_HUMAN	sp|O43653|PSCA_HUMAN	3	3	3	>sp|O43653|PSCA_HUMAN Prostate stem cell antigen OS=Homo sapiens GN=PSCA PE=1 SV=1	1	3	3	3	0	0	3	3	0	0	0	2	3	3	0	0	3	3	3	3	0	0	3	3	0	0	0	2	3	3	0	0	3	3	3	3	0	0	3	3	0	0	0	2
sp|O43657|TSN6_HUMAN	sp|O43657|TSN6_HUMAN	7	7	7	>sp|O43657|TSN6_HUMAN Tetraspanin-6 OS=Homo sapiens GN=TSPAN6 PE=1 SV=1	1	7	7	7	5	5	4	4	6	6	6	6	5	4	4	5	5	6	4	5	5	5	4	4	6	6	6	6	5	4	4	5	5	6	4	5	5	5	4	4	6	6	6	6
sp|O43660-2|PLRG1_HUMAN;sp|O43660|PLRG1_HUMAN	sp|O43660-2|PLRG1_HUMAN;sp|O43660|PLRG1_HUMAN	4;4	4;4	4;4	>sp|O43660-2|PLRG1_HUMAN Isoform 2 of Pleiotropic regulator 1 OS=Homo sapiens GN=PLRG1;>sp|O43660|PLRG1_HUMAN Pleiotropic regulator 1 OS=Homo sapiens GN=PLRG1 PE=1 SV=1	2	4	4	4	3	3	1	0	0	0	2	1	1	2	1	1	0	1	1	1	3	3	1	0	0	0	2	1	1	2	1	1	0	1	1	1	3	3	1	0	0	0	2	1
sp|O43663-2|PRC1_HUMAN;sp|O43663-4|PRC1_HUMAN;sp|O43663|PRC1_HUMAN;sp|O43663-3|PRC1_HUMAN	sp|O43663-2|PRC1_HUMAN;sp|O43663-4|PRC1_HUMAN;sp|O43663|PRC1_HUMAN;sp|O43663-3|PRC1_HUMAN	4;4;4;3	4;4;4;3	4;4;4;3	>sp|O43663-2|PRC1_HUMAN Isoform 2 of Protein regulator of cytokinesis 1 OS=Homo sapiens GN=PRC1;>sp|O43663-4|PRC1_HUMAN Isoform 4 of Protein regulator of cytokinesis 1 OS=Homo sapiens GN=PRC1;>sp|O43663|PRC1_HUMAN Protein regulator of cytokinesis 1 OS=Homo	4	4	4	4	2	3	0	0	0	0	0	0	0	2	1	0	0	0	0	0	2	3	0	0	0	0	0	0	0	2	1	0	0	0	0	0	2	3	0	0	0	0	0	0
sp|O43670-2|ZN207_HUMAN;sp|O43670|ZN207_HUMAN;sp|O43670-4|ZN207_HUMAN;sp|O43670-3|ZN207_HUMAN	sp|O43670-2|ZN207_HUMAN;sp|O43670|ZN207_HUMAN;sp|O43670-4|ZN207_HUMAN;sp|O43670-3|ZN207_HUMAN	2;2;2;1	2;2;2;1	2;2;2;1	>sp|O43670-2|ZN207_HUMAN Isoform 2 of BUB3-interacting and GLEBS motif-containing protein ZNF207 OS=Homo sapiens GN=ZNF207;>sp|O43670|ZN207_HUMAN BUB3-interacting and GLEBS motif-containing protein ZNF207 OS=Homo sapiens GN=ZNF207 PE=1 SV=1;>sp|O43670-4|ZN	4	2	2	2	2	2	1	1	2	1	2	2	1	1	2	2	0	0	2	1	2	2	1	1	2	1	2	2	1	1	2	2	0	0	2	1	2	2	1	1	2	1	2	2
sp|O43674-2|NDUB5_HUMAN;sp|O43674|NDUB5_HUMAN	sp|O43674-2|NDUB5_HUMAN;sp|O43674|NDUB5_HUMAN	4;4	4;4	4;4	>sp|O43674-2|NDUB5_HUMAN Isoform 2 of NADH dehydrogenase [ubiquinone] 1 beta subcomplex subunit 5, mitochondrial OS=Homo sapiens GN=NDUFB5;>sp|O43674|NDUB5_HUMAN NADH dehydrogenase [ubiquinone] 1 beta subcomplex subunit 5, mitochondrial OS=Homo sapiens GN=	2	4	4	4	2	2	4	4	3	3	2	2	3	4	3	3	3	4	4	3	2	2	4	4	3	3	2	2	3	4	3	3	3	4	4	3	2	2	4	4	3	3	2	2
sp|O43676|NDUB3_HUMAN	sp|O43676|NDUB3_HUMAN	4	4	4	>sp|O43676|NDUB3_HUMAN NADH dehydrogenase [ubiquinone] 1 beta subcomplex subunit 3 OS=Homo sapiens GN=NDUFB3 PE=1 SV=3	1	4	4	4	3	3	4	4	4	4	4	3	4	4	4	4	4	4	4	4	3	3	4	4	4	4	4	3	4	4	4	4	4	4	4	4	3	3	4	4	4	4	4	3
sp|O43677|NDUC1_HUMAN	sp|O43677|NDUC1_HUMAN	1	1	1	>sp|O43677|NDUC1_HUMAN NADH dehydrogenase [ubiquinone] 1 subunit C1, mitochondrial OS=Homo sapiens GN=NDUFC1 PE=3 SV=1	1	1	1	1	1	1	1	1	1	1	1	1	1	1	1	1	1	1	1	1	1	1	1	1	1	1	1	1	1	1	1	1	1	1	1	1	1	1	1	1	1	1	1	1
sp|O43678|NDUA2_HUMAN;sp|O43678-2|NDUA2_HUMAN	sp|O43678|NDUA2_HUMAN	3;1	3;1	3;1	>sp|O43678|NDUA2_HUMAN NADH dehydrogenase [ubiquinone] 1 alpha subcomplex subunit 2 OS=Homo sapiens GN=NDUFA2 PE=1 SV=3	2	3	3	3	1	1	2	2	2	2	2	2	3	3	1	1	2	2	2	2	1	1	2	2	2	2	2	2	3	3	1	1	2	2	2	2	1	1	2	2	2	2	2	2
sp|O43681|ASNA_HUMAN	sp|O43681|ASNA_HUMAN	14	14	14	>sp|O43681|ASNA_HUMAN ATPase ASNA1 OS=Homo sapiens GN=ASNA1 PE=1 SV=2	1	14	14	14	8	8	10	10	9	9	11	11	8	7	12	11	11	12	10	11	8	8	10	10	9	9	11	11	8	7	12	11	11	12	10	11	8	8	10	10	9	9	11	11
sp|O43684-2|BUB3_HUMAN;sp|O43684|BUB3_HUMAN	sp|O43684-2|BUB3_HUMAN;sp|O43684|BUB3_HUMAN	8;8	8;8	8;8	>sp|O43684-2|BUB3_HUMAN Isoform 2 of Mitotic checkpoint protein BUB3 OS=Homo sapiens GN=BUB3;>sp|O43684|BUB3_HUMAN Mitotic checkpoint protein BUB3 OS=Homo sapiens GN=BUB3 PE=1 SV=1	2	8	8	8	5	6	5	7	3	3	5	6	7	6	6	6	5	6	5	5	5	6	5	7	3	3	5	6	7	6	6	6	5	6	5	5	5	6	5	7	3	3	5	6
sp|O43687|AKA7A_HUMAN	sp|O43687|AKA7A_HUMAN	6	6	3	>sp|O43687|AKA7A_HUMAN A-kinase anchor protein 7 isoforms alpha and beta OS=Homo sapiens GN=AKAP7 PE=1 SV=4	1	6	6	3	4	5	2	3	6	5	4	3	2	1	2	2	3	5	5	5	4	5	2	3	6	5	4	3	2	1	2	2	3	5	5	5	3	3	1	1	3	2	2	1
sp|O43687-2|AKA7A_HUMAN;sp|Q9P0M2|AKA7G_HUMAN	sp|O43687-2|AKA7A_HUMAN;sp|Q9P0M2|AKA7G_HUMAN	4;3	1;0	1;0	>sp|O43687-2|AKA7A_HUMAN Isoform Alpha of A-kinase anchor protein 7 isoforms alpha and beta OS=Homo sapiens GN=AKAP7;>sp|Q9P0M2|AKA7G_HUMAN A-kinase anchor protein 7 isoform gamma OS=Homo sapiens GN=AKAP7 PE=1 SV=2	2	4	1	1	2	3	2	2	4	4	3	3	2	2	2	2	3	3	4	4	1	1	1	0	1	1	1	1	1	1	1	1	1	1	1	1	1	1	1	0	1	1	1	1
sp|O43688|PLPP2_HUMAN;sp|O43688-2|PLPP2_HUMAN;sp|O43688-3|PLPP2_HUMAN	sp|O43688|PLPP2_HUMAN;sp|O43688-2|PLPP2_HUMAN;sp|O43688-3|PLPP2_HUMAN	3;3;2	3;3;2	3;3;2	>sp|O43688|PLPP2_HUMAN Phospholipid phosphatase 2 OS=Homo sapiens GN=PLPP2 PE=1 SV=1;>sp|O43688-2|PLPP2_HUMAN Isoform 2 of Phospholipid phosphatase 2 OS=Homo sapiens GN=PLPP2;>sp|O43688-3|PLPP2_HUMAN Isoform 3 of Phospholipid phosphatase 2 OS=Homo sapiens	3	3	3	3	2	2	3	3	2	3	3	3	2	1	2	3	1	1	2	2	2	2	3	3	2	3	3	3	2	1	2	3	1	1	2	2	2	2	3	3	2	3	3	3
sp|O43692|PI15_HUMAN	sp|O43692|PI15_HUMAN	8	7	7	>sp|O43692|PI15_HUMAN Peptidase inhibitor 15 OS=Homo sapiens GN=PI15 PE=1 SV=1	1	8	7	7	6	5	6	6	5	6	6	6	3	5	3	3	5	5	3	2	5	4	5	5	4	5	5	5	2	4	2	2	4	4	3	2	5	4	5	5	4	5	5	5
sp|O43707|ACTN4_HUMAN;sp|O43707-2|ACTN4_HUMAN;sp|O43707-3|ACTN4_HUMAN	sp|O43707|ACTN4_HUMAN;sp|O43707-2|ACTN4_HUMAN;sp|O43707-3|ACTN4_HUMAN	62;41;31	62;41;31	39;27;23	>sp|O43707|ACTN4_HUMAN Alpha-actinin-4 OS=Homo sapiens GN=ACTN4 PE=1 SV=2;>sp|O43707-2|ACTN4_HUMAN Isoform ACTN4ISO of Alpha-actinin-4 OS=Homo sapiens GN=ACTN4;>sp|O43707-3|ACTN4_HUMAN Isoform 3 of Alpha-actinin-4 OS=Homo sapiens GN=ACTN4	3	62	62	39	47	48	49	48	46	48	47	47	44	45	53	53	55	54	48	53	47	48	49	48	46	48	47	47	44	45	53	53	55	54	48	53	31	32	31	31	33	34	32	31
sp|O43708|MAAI_HUMAN;sp|O43708-3|MAAI_HUMAN;sp|O43708-2|MAAI_HUMAN	sp|O43708|MAAI_HUMAN;sp|O43708-3|MAAI_HUMAN;sp|O43708-2|MAAI_HUMAN	9;8;5	9;8;5	9;8;5	>sp|O43708|MAAI_HUMAN Maleylacetoacetate isomerase OS=Homo sapiens GN=GSTZ1 PE=1 SV=3;>sp|O43708-3|MAAI_HUMAN Isoform 3 of Maleylacetoacetate isomerase OS=Homo sapiens GN=GSTZ1;>sp|O43708-2|MAAI_HUMAN Isoform 2 of Maleylacetoacetate isomerase OS=Homo sapie	3	9	9	9	8	8	9	9	8	7	8	7	8	7	8	9	8	8	9	9	8	8	9	9	8	7	8	7	8	7	8	9	8	8	9	9	8	8	9	9	8	7	8	7
sp|O43734-5|CIKS_HUMAN;sp|O43734-2|CIKS_HUMAN;sp|O43734|CIKS_HUMAN;sp|O43734-4|CIKS_HUMAN;sp|O43734-3|CIKS_HUMAN	sp|O43734-5|CIKS_HUMAN;sp|O43734-2|CIKS_HUMAN;sp|O43734|CIKS_HUMAN;sp|O43734-4|CIKS_HUMAN;sp|O43734-3|CIKS_HUMAN	3;3;3;2;2	3;3;3;2;2	3;3;3;2;2	>sp|O43734-5|CIKS_HUMAN Isoform 5 of Adapter protein CIKS OS=Homo sapiens GN=TRAF3IP2;>sp|O43734-2|CIKS_HUMAN Isoform 2 of Adapter protein CIKS OS=Homo sapiens GN=TRAF3IP2;>sp|O43734|CIKS_HUMAN Adapter protein CIKS OS=Homo sapiens GN=TRAF3IP2 PE=1 SV=3;>sp	5	3	3	3	1	1	1	1	0	1	1	2	0	0	1	1	2	2	2	1	1	1	1	1	0	1	1	2	0	0	1	1	2	2	2	1	1	1	1	1	0	1	1	2
sp|O43741|AAKB2_HUMAN;sp|O43741-2|AAKB2_HUMAN	sp|O43741|AAKB2_HUMAN;sp|O43741-2|AAKB2_HUMAN	6;5	4;3	4;3	>sp|O43741|AAKB2_HUMAN 5-AMP-activated protein kinase subunit beta-2 OS=Homo sapiens GN=PRKAB2 PE=1 SV=1;>sp|O43741-2|AAKB2_HUMAN Isoform 2 of 5-AMP-activated protein kinase subunit beta-2 OS=Homo sapiens GN=PRKAB2	2	6	4	4	5	5	6	6	4	5	5	4	3	2	4	5	6	4	3	5	3	3	4	4	3	3	3	2	1	0	2	3	4	2	1	3	3	3	4	4	3	3	3	2
sp|O43747|AP1G1_HUMAN;sp|O43747-2|AP1G1_HUMAN	sp|O43747|AP1G1_HUMAN;sp|O43747-2|AP1G1_HUMAN	20;20	20;20	20;20	>sp|O43747|AP1G1_HUMAN AP-1 complex subunit gamma-1 OS=Homo sapiens GN=AP1G1 PE=1 SV=5;>sp|O43747-2|AP1G1_HUMAN Isoform 2 of AP-1 complex subunit gamma-1 OS=Homo sapiens GN=AP1G1	2	20	20	20	14	13	17	14	14	14	15	16	16	15	16	17	15	18	14	13	14	13	17	14	14	14	15	16	16	15	16	17	15	18	14	13	14	13	17	14	14	14	15	16
sp|O43752-2|STX6_HUMAN;sp|O43752|STX6_HUMAN	sp|O43752-2|STX6_HUMAN;sp|O43752|STX6_HUMAN	1;1	1;1	1;1	>sp|O43752-2|STX6_HUMAN Isoform 2 of Syntaxin-6 OS=Homo sapiens GN=STX6;>sp|O43752|STX6_HUMAN Syntaxin-6 OS=Homo sapiens GN=STX6 PE=1 SV=1	2	1	1	1	0	0	0	0	0	0	1	0	0	0	1	0	0	0	0	0	0	0	0	0	0	0	1	0	0	0	1	0	0	0	0	0	0	0	0	0	0	0	1	0
sp|O43759-2|SNG1_HUMAN;sp|O43759-3|SNG1_HUMAN;sp|O43759|SNG1_HUMAN	sp|O43759-2|SNG1_HUMAN;sp|O43759-3|SNG1_HUMAN;sp|O43759|SNG1_HUMAN	3;2;2	3;2;2	3;2;2	>sp|O43759-2|SNG1_HUMAN Isoform 1B of Synaptogyrin-1 OS=Homo sapiens GN=SYNGR1;>sp|O43759-3|SNG1_HUMAN Isoform 1C of Synaptogyrin-1 OS=Homo sapiens GN=SYNGR1;>sp|O43759|SNG1_HUMAN Synaptogyrin-1 OS=Homo sapiens GN=SYNGR1 PE=1 SV=2	3	3	3	3	3	3	2	3	2	3	2	2	3	3	3	3	3	3	3	3	3	3	2	3	2	3	2	2	3	3	3	3	3	3	3	3	3	3	2	3	2	3	2	2
sp|O43760|SNG2_HUMAN;sp|O43760-2|SNG2_HUMAN	sp|O43760|SNG2_HUMAN;sp|O43760-2|SNG2_HUMAN	6;6	6;6	6;6	>sp|O43760|SNG2_HUMAN Synaptogyrin-2 OS=Homo sapiens GN=SYNGR2 PE=1 SV=1;>sp|O43760-2|SNG2_HUMAN Isoform 2 of Synaptogyrin-2 OS=Homo sapiens GN=SYNGR2	2	6	6	6	5	5	5	5	5	5	5	5	5	4	5	5	5	5	5	5	5	5	5	5	5	5	5	5	5	4	5	5	5	5	5	5	5	5	5	5	5	5	5	5
sp|O43765|SGTA_HUMAN	sp|O43765|SGTA_HUMAN	7	7	7	>sp|O43765|SGTA_HUMAN Small glutamine-rich tetratricopeptide repeat-containing protein alpha OS=Homo sapiens GN=SGTA PE=1 SV=1	1	7	7	7	6	7	4	6	5	5	6	6	7	6	6	6	7	7	6	7	6	7	4	6	5	5	6	6	7	6	6	6	7	7	6	7	6	7	4	6	5	5	6	6
sp|O43766|LIAS_HUMAN;sp|O43766-2|LIAS_HUMAN;sp|O43766-3|LIAS_HUMAN	sp|O43766|LIAS_HUMAN;sp|O43766-2|LIAS_HUMAN;sp|O43766-3|LIAS_HUMAN	4;3;3	4;3;3	4;3;3	>sp|O43766|LIAS_HUMAN Lipoyl synthase, mitochondrial OS=Homo sapiens GN=LIAS PE=1 SV=3;>sp|O43766-2|LIAS_HUMAN Isoform 2 of Lipoyl synthase, mitochondrial OS=Homo sapiens GN=LIAS;>sp|O43766-3|LIAS_HUMAN Isoform 3 of Lipoyl synthase, mitochondrial OS=Homo s	3	4	4	4	2	2	0	0	0	0	1	1	4	4	1	0	0	0	0	1	2	2	0	0	0	0	1	1	4	4	1	0	0	0	0	1	2	2	0	0	0	0	1	1
sp|O43768-6|ENSA_HUMAN;sp|O43768-5|ENSA_HUMAN;sp|O43768-2|ENSA_HUMAN;sp|O43768|ENSA_HUMAN;sp|O43768-9|ENSA_HUMAN;sp|O43768-7|ENSA_HUMAN;sp|O43768-3|ENSA_HUMAN;sp|O43768-4|ENSA_HUMAN;sp|P56211-2|ARP19_HUMAN;sp|P56211|ARP19_HUMAN	sp|O43768-6|ENSA_HUMAN;sp|O43768-5|ENSA_HUMAN;sp|O43768-2|ENSA_HUMAN;sp|O43768|ENSA_HUMAN;sp|O43768-9|ENSA_HUMAN;sp|O43768-7|ENSA_HUMAN;sp|O43768-3|ENSA_HUMAN;sp|O43768-4|ENSA_HUMAN;sp|P56211-2|ARP19_HUMAN;sp|P56211|ARP19_HUMAN	2;2;2;2;2;2;2;2;1;1	2;2;2;2;2;2;2;2;1;1	2;2;2;2;2;2;2;2;1;1	>sp|O43768-6|ENSA_HUMAN Isoform 6 of Alpha-endosulfine OS=Homo sapiens GN=ENSA;>sp|O43768-5|ENSA_HUMAN Isoform 5 of Alpha-endosulfine OS=Homo sapiens GN=ENSA;>sp|O43768-2|ENSA_HUMAN Isoform 2 of Alpha-endosulfine OS=Homo sapiens GN=ENSA;>sp|O43768|ENSA_HUM	10	2	2	2	1	0	0	1	0	0	1	2	1	1	1	1	1	1	0	1	1	0	0	1	0	0	1	2	1	1	1	1	1	1	0	1	1	0	0	1	0	0	1	2
sp|O43772|MCAT_HUMAN	sp|O43772|MCAT_HUMAN	15	15	15	>sp|O43772|MCAT_HUMAN Mitochondrial carnitine/acylcarnitine carrier protein OS=Homo sapiens GN=SLC25A20 PE=1 SV=1	1	15	15	15	8	10	9	9	8	10	5	5	13	12	8	11	10	10	11	12	8	10	9	9	8	10	5	5	13	12	8	11	10	10	11	12	8	10	9	9	8	10	5	5
sp|O43776|SYNC_HUMAN;sp|O43776-2|SYNC_HUMAN	sp|O43776|SYNC_HUMAN	28;9	28;9	28;9	>sp|O43776|SYNC_HUMAN Asparagine--tRNA ligase, cytoplasmic OS=Homo sapiens GN=NARS PE=1 SV=1	2	28	28	28	19	19	16	16	20	19	18	20	12	13	24	22	25	22	14	16	19	19	16	16	20	19	18	20	12	13	24	22	25	22	14	16	19	19	16	16	20	19	18	20
sp|O43795-2|MYO1B_HUMAN;sp|O43795|MYO1B_HUMAN	sp|O43795-2|MYO1B_HUMAN;sp|O43795|MYO1B_HUMAN	38;38	38;38	35;35	>sp|O43795-2|MYO1B_HUMAN Isoform 2 of Unconventional myosin-Ib OS=Homo sapiens GN=MYO1B;>sp|O43795|MYO1B_HUMAN Unconventional myosin-Ib OS=Homo sapiens GN=MYO1B PE=1 SV=3	2	38	38	35	29	27	32	30	32	33	34	34	17	19	30	28	25	22	26	26	29	27	32	30	32	33	34	34	17	19	30	28	25	22	26	26	27	26	30	28	31	32	31	32
sp|O43805|SSNA1_HUMAN	sp|O43805|SSNA1_HUMAN	5	5	5	>sp|O43805|SSNA1_HUMAN Sjoegren syndrome nuclear autoantigen 1 OS=Homo sapiens GN=SSNA1 PE=1 SV=2	1	5	5	5	4	4	3	3	4	4	4	4	4	4	5	4	3	4	4	4	4	4	3	3	4	4	4	4	4	4	5	4	3	4	4	4	4	4	3	3	4	4	4	4
sp|O43808|PM34_HUMAN	sp|O43808|PM34_HUMAN	10	10	10	>sp|O43808|PM34_HUMAN Peroxisomal membrane protein PMP34 OS=Homo sapiens GN=SLC25A17 PE=1 SV=1	1	10	10	10	9	8	8	7	6	7	7	6	6	5	5	6	7	7	6	6	9	8	8	7	6	7	7	6	6	5	5	6	7	7	6	6	9	8	8	7	6	7	7	6
sp|O43809|CPSF5_HUMAN	sp|O43809|CPSF5_HUMAN	5	5	5	>sp|O43809|CPSF5_HUMAN Cleavage and polyadenylation specificity factor subunit 5 OS=Homo sapiens GN=NUDT21 PE=1 SV=1	1	5	5	5	5	3	2	1	1	1	2	2	3	3	4	2	2	2	1	1	5	3	2	1	1	1	2	2	3	3	4	2	2	2	1	1	5	3	2	1	1	1	2	2
sp|O43813|LANC1_HUMAN	sp|O43813|LANC1_HUMAN	13	13	13	>sp|O43813|LANC1_HUMAN LanC-like protein 1 OS=Homo sapiens GN=LANCL1 PE=1 SV=1	1	13	13	13	8	7	11	10	5	7	6	6	12	11	9	9	11	11	11	12	8	7	11	10	5	7	6	6	12	11	9	9	11	11	11	12	8	7	11	10	5	7	6	6
sp|O43815|STRN_HUMAN;sp|O43815-2|STRN_HUMAN	sp|O43815|STRN_HUMAN;sp|O43815-2|STRN_HUMAN	8;7	8;7	8;7	>sp|O43815|STRN_HUMAN Striatin OS=Homo sapiens GN=STRN PE=1 SV=4;>sp|O43815-2|STRN_HUMAN Isoform 2 of Striatin OS=Homo sapiens GN=STRN	2	8	8	8	5	5	5	4	5	6	5	5	3	4	7	7	7	6	5	6	5	5	5	4	5	6	5	5	3	4	7	7	7	6	5	6	5	5	5	4	5	6	5	5
sp|O43819|SCO2_HUMAN	sp|O43819|SCO2_HUMAN	2	2	2	>sp|O43819|SCO2_HUMAN Protein SCO2 homolog, mitochondrial OS=Homo sapiens GN=SCO2 PE=1 SV=3	1	2	2	2	0	0	0	0	0	0	0	0	1	0	0	0	1	1	1	0	0	0	0	0	0	0	0	0	1	0	0	0	1	1	1	0	0	0	0	0	0	0	0	0
sp|O43820-2|HYAL3_HUMAN;sp|O43820|HYAL3_HUMAN;sp|O43820-4|HYAL3_HUMAN;sp|O43820-3|HYAL3_HUMAN	sp|O43820-2|HYAL3_HUMAN;sp|O43820|HYAL3_HUMAN	4;4;1;1	4;4;1;1	4;4;1;1	>sp|O43820-2|HYAL3_HUMAN Isoform 2 of Hyaluronidase-3 OS=Homo sapiens GN=HYAL3;>sp|O43820|HYAL3_HUMAN Hyaluronidase-3 OS=Homo sapiens GN=HYAL3 PE=1 SV=1	4	4	4	4	3	3	3	3	2	2	2	2	4	3	1	3	2	2	4	4	3	3	3	3	2	2	2	2	4	3	1	3	2	2	4	4	3	3	3	3	2	2	2	2
sp|O43822-2|CU002_HUMAN;sp|O43822-3|CU002_HUMAN;sp|O43822|CU002_HUMAN;sp|O43822-4|CU002_HUMAN	sp|O43822-2|CU002_HUMAN;sp|O43822-3|CU002_HUMAN;sp|O43822|CU002_HUMAN;sp|O43822-4|CU002_HUMAN	9;9;9;9	9;9;9;9	8;8;8;8	>sp|O43822-2|CU002_HUMAN Isoform Short of Protein C21orf2 OS=Homo sapiens GN=C21orf2;>sp|O43822-3|CU002_HUMAN Isoform 3 of Protein C21orf2 OS=Homo sapiens GN=C21orf2;>sp|O43822|CU002_HUMAN Protein C21orf2 OS=Homo sapiens GN=C21orf2 PE=1 SV=1;>sp|O43822-4|C	4	9	9	8	5	6	8	7	5	6	4	4	6	6	7	8	6	7	6	7	5	6	8	7	5	6	4	4	6	6	7	8	6	7	6	7	5	6	7	6	5	6	4	4
sp|O43826|G6PT1_HUMAN;sp|O43826-2|G6PT1_HUMAN	sp|O43826|G6PT1_HUMAN;sp|O43826-2|G6PT1_HUMAN	6;6	6;6	6;6	>sp|O43826|G6PT1_HUMAN Glucose-6-phosphate exchanger SLC37A4 OS=Homo sapiens GN=SLC37A4 PE=1 SV=1;>sp|O43826-2|G6PT1_HUMAN Isoform 2 of Glucose-6-phosphate exchanger SLC37A4 OS=Homo sapiens GN=SLC37A4	2	6	6	6	3	4	5	6	4	3	3	4	5	4	3	4	3	4	4	4	3	4	5	6	4	3	3	4	5	4	3	4	3	4	4	4	3	4	5	6	4	3	3	4
sp|O43837|IDH3B_HUMAN;sp|O43837-3|IDH3B_HUMAN	sp|O43837|IDH3B_HUMAN	18;8	18;8	2;2	>sp|O43837|IDH3B_HUMAN Isocitrate dehydrogenase [NAD] subunit beta, mitochondrial OS=Homo sapiens GN=IDH3B PE=1 SV=2	2	18	18	2	14	14	12	13	12	13	10	8	18	17	13	12	14	13	15	15	14	14	12	13	12	13	10	8	18	17	13	12	14	13	15	15	1	1	1	1	1	1	1	0
sp|O43837-2|IDH3B_HUMAN	sp|O43837-2|IDH3B_HUMAN	17	1	1	>sp|O43837-2|IDH3B_HUMAN Isoform A of Isocitrate dehydrogenase [NAD] subunit beta, mitochondrial OS=Homo sapiens GN=IDH3B	1	17	1	1	14	14	12	12	11	12	9	8	17	17	13	12	13	13	15	15	1	1	1	0	0	0	0	0	1	1	1	1	0	1	1	1	1	1	1	0	0	0	0	0
sp|O43847-2|NRDC_HUMAN;sp|O43847|NRDC_HUMAN	sp|O43847-2|NRDC_HUMAN;sp|O43847|NRDC_HUMAN	38;37	38;37	38;37	>sp|O43847-2|NRDC_HUMAN Isoform 2 of Nardilysin OS=Homo sapiens GN=NRDC;>sp|O43847|NRDC_HUMAN Nardilysin OS=Homo sapiens GN=NRDC PE=1 SV=2	2	38	38	38	29	26	32	32	29	30	24	23	30	31	31	30	33	32	35	35	29	26	32	32	29	30	24	23	30	31	31	30	33	32	35	35	29	26	32	32	29	30	24	23
sp|O43852|CALU_HUMAN;sp|O43852-3|CALU_HUMAN;sp|O43852-6|CALU_HUMAN;sp|O43852-10|CALU_HUMAN;sp|O43852-5|CALU_HUMAN;sp|O43852-13|CALU_HUMAN;sp|O43852-14|CALU_HUMAN;sp|O43852-11|CALU_HUMAN;sp|O43852-9|CALU_HUMAN	sp|O43852|CALU_HUMAN;sp|O43852-3|CALU_HUMAN;sp|O43852-6|CALU_HUMAN;sp|O43852-10|CALU_HUMAN;sp|O43852-5|CALU_HUMAN;sp|O43852-13|CALU_HUMAN;sp|O43852-14|CALU_HUMAN;sp|O43852-11|CALU_HUMAN	15;15;12;11;11;9;9;9;6	15;15;12;11;11;9;9;9;6	6;6;6;6;6;6;6;6;1	>sp|O43852|CALU_HUMAN Calumenin OS=Homo sapiens GN=CALU PE=1 SV=2;>sp|O43852-3|CALU_HUMAN Isoform 3 of Calumenin OS=Homo sapiens GN=CALU;>sp|O43852-6|CALU_HUMAN Isoform 6 of Calumenin OS=Homo sapiens GN=CALU;>sp|O43852-10|CALU_HUMAN Isoform 10 of Calumenin	9	15	15	6	13	13	14	13	11	11	13	13	8	10	15	13	12	11	12	11	13	13	14	13	11	11	13	13	8	10	15	13	12	11	12	11	4	5	6	6	4	4	6	6
sp|O43852-2|CALU_HUMAN;sp|O43852-4|CALU_HUMAN;sp|O43852-15|CALU_HUMAN;sp|O43852-7|CALU_HUMAN;sp|O43852-8|CALU_HUMAN;sp|O43852-12|CALU_HUMAN	sp|O43852-2|CALU_HUMAN;sp|O43852-4|CALU_HUMAN;sp|O43852-15|CALU_HUMAN	10;10;6;4;4;3	1;1;0;1;1;0	1;1;0;1;1;0	>sp|O43852-2|CALU_HUMAN Isoform 2 of Calumenin OS=Homo sapiens GN=CALU;>sp|O43852-4|CALU_HUMAN Isoform 4 of Calumenin OS=Homo sapiens GN=CALU;>sp|O43852-15|CALU_HUMAN Isoform 15 of Calumenin OS=Homo sapiens GN=CALU	6	10	1	1	9	8	8	7	8	8	7	7	4	7	9	7	7	7	8	6	0	0	0	0	1	1	0	0	0	1	0	0	0	1	0	0	0	0	0	0	1	1	0	0
sp|O43854-2|EDIL3_HUMAN;sp|O43854|EDIL3_HUMAN	sp|O43854-2|EDIL3_HUMAN;sp|O43854|EDIL3_HUMAN	20;20	20;20	20;20	>sp|O43854-2|EDIL3_HUMAN Isoform 2 of EGF-like repeat and discoidin I-like domain-containing protein 3 OS=Homo sapiens GN=EDIL3;>sp|O43854|EDIL3_HUMAN EGF-like repeat and discoidin I-like domain-containing protein 3 OS=Homo sapiens GN=EDIL3 PE=1 SV=1	2	20	20	20	13	11	14	16	17	16	17	18	18	18	14	14	18	18	19	18	13	11	14	16	17	16	17	18	18	18	14	14	18	18	19	18	13	11	14	16	17	16	17	18
sp|O43861-2|ATP9B_HUMAN;sp|O43861|ATP9B_HUMAN	sp|O43861-2|ATP9B_HUMAN;sp|O43861|ATP9B_HUMAN	5;5	2;2	2;2	>sp|O43861-2|ATP9B_HUMAN Isoform 2 of Probable phospholipid-transporting ATPase IIB OS=Homo sapiens GN=ATP9B;>sp|O43861|ATP9B_HUMAN Probable phospholipid-transporting ATPase IIB OS=Homo sapiens GN=ATP9B PE=2 SV=4	2	5	2	2	3	3	4	3	4	3	4	4	2	3	3	3	4	4	3	3	0	0	1	0	1	0	1	1	0	0	0	0	1	1	0	0	0	0	1	0	1	0	1	1
sp|O43865|SAHH2_HUMAN;sp|O43865-2|SAHH2_HUMAN	sp|O43865|SAHH2_HUMAN;sp|O43865-2|SAHH2_HUMAN	17;16	7;6	7;6	>sp|O43865|SAHH2_HUMAN Adenosylhomocysteinase 2 OS=Homo sapiens GN=AHCYL1 PE=1 SV=2;>sp|O43865-2|SAHH2_HUMAN Isoform 2 of Adenosylhomocysteinase 2 OS=Homo sapiens GN=AHCYL1	2	17	7	7	13	13	14	15	14	15	13	13	11	10	14	13	15	15	12	14	4	4	5	6	4	5	4	3	2	2	4	4	6	6	3	4	4	4	5	6	4	5	4	3
sp|O43896|KIF1C_HUMAN	sp|O43896|KIF1C_HUMAN	8	7	7	>sp|O43896|KIF1C_HUMAN Kinesin-like protein KIF1C OS=Homo sapiens GN=KIF1C PE=1 SV=3	1	8	7	7	6	3	5	5	4	4	5	4	0	0	7	3	6	6	4	4	5	2	4	4	3	3	4	3	0	0	6	2	5	5	3	3	5	2	4	4	3	3	4	3
sp|O43913|ORC5_HUMAN;sp|O43913-2|ORC5_HUMAN	sp|O43913|ORC5_HUMAN;sp|O43913-2|ORC5_HUMAN	12;10	12;10	12;10	>sp|O43913|ORC5_HUMAN Origin recognition complex subunit 5 OS=Homo sapiens GN=ORC5 PE=1 SV=1;>sp|O43913-2|ORC5_HUMAN Isoform 2 of Origin recognition complex subunit 5 OS=Homo sapiens GN=ORC5	2	12	12	12	10	12	9	9	10	10	10	10	5	7	6	6	5	4	4	4	10	12	9	9	10	10	10	10	5	7	6	6	5	4	4	4	10	12	9	9	10	10	10	10
sp|O43914-3|TYOBP_HUMAN;sp|O43914-2|TYOBP_HUMAN;sp|O43914|TYOBP_HUMAN	sp|O43914-3|TYOBP_HUMAN;sp|O43914-2|TYOBP_HUMAN;sp|O43914|TYOBP_HUMAN	1;1;1	1;1;1	1;1;1	>sp|O43914-3|TYOBP_HUMAN Isoform 3 of TYRO protein tyrosine kinase-binding protein OS=Homo sapiens GN=TYROBP;>sp|O43914-2|TYOBP_HUMAN Isoform 2 of TYRO protein tyrosine kinase-binding protein OS=Homo sapiens GN=TYROBP;>sp|O43914|TYOBP_HUMAN TYRO protein ty	3	1	1	1	0	0	0	0	0	0	0	1	0	0	0	0	0	0	0	0	0	0	0	0	0	0	0	1	0	0	0	0	0	0	0	0	0	0	0	0	0	0	0	1
sp|O43920|NDUS5_HUMAN	sp|O43920|NDUS5_HUMAN	8	8	8	>sp|O43920|NDUS5_HUMAN NADH dehydrogenase [ubiquinone] iron-sulfur protein 5 OS=Homo sapiens GN=NDUFS5 PE=1 SV=3	1	8	8	8	5	4	6	6	5	5	3	4	6	6	6	5	7	6	6	7	5	4	6	6	5	5	3	4	6	6	6	5	7	6	6	7	5	4	6	6	5	5	3	4
sp|O43924|PDE6D_HUMAN	sp|O43924|PDE6D_HUMAN	5	5	5	>sp|O43924|PDE6D_HUMAN Retinal rod rhodopsin-sensitive cGMP 3,5-cyclic phosphodiesterase subunit delta OS=Homo sapiens GN=PDE6D PE=1 SV=1	1	5	5	5	3	3	3	3	3	3	3	3	4	5	4	3	4	4	4	3	3	3	3	3	3	3	3	3	4	5	4	3	4	4	4	3	3	3	3	3	3	3	3	3
sp|O43927|CXL13_HUMAN	sp|O43927|CXL13_HUMAN	1	1	1	>sp|O43927|CXL13_HUMAN C-X-C motif chemokine 13 OS=Homo sapiens GN=CXCL13 PE=1 SV=1	1	1	1	1	0	0	0	0	0	0	1	1	0	0	0	0	0	0	0	0	0	0	0	0	0	0	1	1	0	0	0	0	0	0	0	0	0	0	0	0	0	0	1	1
sp|O43929|ORC4_HUMAN;sp|O43929-2|ORC4_HUMAN;sp|O43929-3|ORC4_HUMAN;CON__Q2YDI2	sp|O43929|ORC4_HUMAN;sp|O43929-2|ORC4_HUMAN;sp|O43929-3|ORC4_HUMAN	12;9;9;3	12;9;9;3	12;9;9;3	>sp|O43929|ORC4_HUMAN Origin recognition complex subunit 4 OS=Homo sapiens GN=ORC4 PE=1 SV=2;>sp|O43929-2|ORC4_HUMAN Isoform 2 of Origin recognition complex subunit 4 OS=Homo sapiens GN=ORC4;>sp|O43929-3|ORC4_HUMAN Isoform 3 of Origin recognition complex s	4	12	12	12	10	12	5	5	5	6	8	8	6	6	7	7	4	5	7	7	10	12	5	5	5	6	8	8	6	6	7	7	4	5	7	7	10	12	5	5	5	6	8	8
sp|O43933|PEX1_HUMAN;sp|O43933-2|PEX1_HUMAN	sp|O43933|PEX1_HUMAN;sp|O43933-2|PEX1_HUMAN	10;6	10;6	10;6	>sp|O43933|PEX1_HUMAN Peroxisome biogenesis factor 1 OS=Homo sapiens GN=PEX1 PE=1 SV=1;>sp|O43933-2|PEX1_HUMAN Isoform 2 of Peroxisome biogenesis factor 1 OS=Homo sapiens GN=PEX1	2	10	10	10	5	4	6	7	2	4	7	7	3	1	7	7	8	7	6	4	5	4	6	7	2	4	7	7	3	1	7	7	8	7	6	4	5	4	6	7	2	4	7	7
sp|O60216|RAD21_HUMAN	sp|O60216|RAD21_HUMAN	7	7	7	>sp|O60216|RAD21_HUMAN Double-strand-break repair protein rad21 homolog OS=Homo sapiens GN=RAD21 PE=1 SV=2	1	7	7	7	5	5	5	3	1	3	2	3	0	0	0	0	0	2	0	1	5	5	5	3	1	3	2	3	0	0	0	0	0	2	0	1	5	5	5	3	1	3	2	3
sp|O60218|AK1BA_HUMAN	sp|O60218|AK1BA_HUMAN	4	2	2	>sp|O60218|AK1BA_HUMAN Aldo-keto reductase family 1 member B10 OS=Homo sapiens GN=AKR1B10 PE=1 SV=2	1	4	2	2	1	2	2	2	1	2	1	2	2	2	1	1	1	1	4	4	0	1	1	1	0	1	0	1	1	1	0	0	0	0	2	2	0	1	1	1	0	1	0	1
sp|O60220|TIM8A_HUMAN	sp|O60220|TIM8A_HUMAN	2	2	2	>sp|O60220|TIM8A_HUMAN Mitochondrial import inner membrane translocase subunit Tim8 A OS=Homo sapiens GN=TIMM8A PE=1 SV=1	1	2	2	2	0	1	1	0	0	1	1	0	2	2	0	0	1	1	1	1	0	1	1	0	0	1	1	0	2	2	0	0	1	1	1	1	0	1	1	0	0	1	1	0
sp|O60231|DHX16_HUMAN	sp|O60231|DHX16_HUMAN	4	4	4	>sp|O60231|DHX16_HUMAN Putative pre-mRNA-splicing factor ATP-dependent RNA helicase DHX16 OS=Homo sapiens GN=DHX16 PE=1 SV=2	1	4	4	4	2	3	0	0	0	0	1	1	1	1	1	0	1	0	0	0	2	3	0	0	0	0	1	1	1	1	1	0	1	0	0	0	2	3	0	0	0	0	1	1
sp|O60232|SSA27_HUMAN	sp|O60232|SSA27_HUMAN	8	8	8	>sp|O60232|SSA27_HUMAN Sjoegren syndrome/scleroderma autoantigen 1 OS=Homo sapiens GN=SSSCA1 PE=1 SV=1	1	8	8	8	6	6	7	7	6	5	7	7	7	7	6	6	3	4	6	5	6	6	7	7	6	5	7	7	7	7	6	6	3	4	6	5	6	6	7	7	6	5	7	7
sp|O60235|TM11D_HUMAN	sp|O60235|TM11D_HUMAN	1	1	1	>sp|O60235|TM11D_HUMAN Transmembrane protease serine 11D OS=Homo sapiens GN=TMPRSS11D PE=1 SV=1	1	1	1	1	0	0	0	0	0	0	0	0	0	0	0	0	0	0	1	1	0	0	0	0	0	0	0	0	0	0	0	0	0	0	1	1	0	0	0	0	0	0	0	0
sp|O60237-2|MYPT2_HUMAN;sp|O60237-5|MYPT2_HUMAN;sp|O60237|MYPT2_HUMAN	sp|O60237-2|MYPT2_HUMAN;sp|O60237-5|MYPT2_HUMAN;sp|O60237|MYPT2_HUMAN	1;1;1	1;1;1	1;1;1	>sp|O60237-2|MYPT2_HUMAN Isoform 2 of Protein phosphatase 1 regulatory subunit 12B OS=Homo sapiens GN=PPP1R12B;>sp|O60237-5|MYPT2_HUMAN Isoform 5 of Protein phosphatase 1 regulatory subunit 12B OS=Homo sapiens GN=PPP1R12B;>sp|O60237|MYPT2_HUMAN Protein pho	3	1	1	1	0	1	1	1	1	0	1	1	0	0	1	0	1	1	0	1	0	1	1	1	1	0	1	1	0	0	1	0	1	1	0	1	0	1	1	1	1	0	1	1
sp|O60238-2|BNI3L_HUMAN;sp|O60238|BNI3L_HUMAN	sp|O60238-2|BNI3L_HUMAN;sp|O60238|BNI3L_HUMAN	3;3	3;3	3;3	>sp|O60238-2|BNI3L_HUMAN Isoform 2 of BCL2/adenovirus E1B 19 kDa protein-interacting protein 3-like OS=Homo sapiens GN=BNIP3L;>sp|O60238|BNI3L_HUMAN BCL2/adenovirus E1B 19 kDa protein-interacting protein 3-like OS=Homo sapiens GN=BNIP3L PE=1 SV=1	2	3	3	3	2	2	2	3	2	2	2	2	2	2	2	2	1	1	2	2	2	2	2	3	2	2	2	2	2	2	2	2	1	1	2	2	2	2	2	3	2	2	2	2
sp|O60243|H6ST1_HUMAN;sp|O60243-2|H6ST1_HUMAN;sp|Q96MM7-2|H6ST2_HUMAN;sp|Q96MM7|H6ST2_HUMAN	sp|O60243|H6ST1_HUMAN;sp|O60243-2|H6ST1_HUMAN	7;5;1;1	7;5;1;1	6;5;0;0	>sp|O60243|H6ST1_HUMAN Heparan-sulfate 6-O-sulfotransferase 1 OS=Homo sapiens GN=HS6ST1 PE=1 SV=5;>sp|O60243-2|H6ST1_HUMAN Isoform 2 of Heparan-sulfate 6-O-sulfotransferase 1 OS=Homo sapiens GN=HS6ST1	4	7	7	6	2	0	6	6	4	4	5	5	6	5	4	5	3	5	4	5	2	0	6	6	4	4	5	5	6	5	4	5	3	5	4	5	2	0	5	5	4	4	4	4
sp|O60244|MED14_HUMAN	sp|O60244|MED14_HUMAN	4	4	4	>sp|O60244|MED14_HUMAN Mediator of RNA polymerase II transcription subunit 14 OS=Homo sapiens GN=MED14 PE=1 SV=2	1	4	4	4	3	4	0	0	2	1	0	1	2	1	1	2	0	0	1	1	3	4	0	0	2	1	0	1	2	1	1	2	0	0	1	1	3	4	0	0	2	1	0	1
sp|O60245|PCDH7_HUMAN;sp|O60245-2|PCDH7_HUMAN	sp|O60245|PCDH7_HUMAN;sp|O60245-2|PCDH7_HUMAN	1;1	1;1	1;1	>sp|O60245|PCDH7_HUMAN Protocadherin-7 OS=Homo sapiens GN=PCDH7 PE=1 SV=2;>sp|O60245-2|PCDH7_HUMAN Isoform B of Protocadherin-7 OS=Homo sapiens GN=PCDH7	2	1	1	1	0	0	0	0	0	0	1	0	0	0	0	0	0	0	0	0	0	0	0	0	0	0	1	0	0	0	0	0	0	0	0	0	0	0	0	0	0	0	1	0
sp|O60256|KPRB_HUMAN;sp|O60256-3|KPRB_HUMAN	sp|O60256|KPRB_HUMAN;sp|O60256-3|KPRB_HUMAN	15;12	15;12	3;3	>sp|O60256|KPRB_HUMAN Phosphoribosyl pyrophosphate synthase-associated protein 2 OS=Homo sapiens GN=PRPSAP2 PE=1 SV=1;>sp|O60256-3|KPRB_HUMAN Isoform 3 of Phosphoribosyl pyrophosphate synthase-associated protein 2 OS=Homo sapiens GN=PRPSAP2	2	15	15	3	10	12	12	13	11	10	12	12	13	13	13	12	14	15	14	12	10	12	12	13	11	10	12	12	13	13	13	12	14	15	14	12	1	1	1	2	2	1	3	2
sp|O60260-6|PRKN2_HUMAN;sp|O60260-7|PRKN2_HUMAN;sp|O60260-8|PRKN2_HUMAN;sp|O60260-2|PRKN2_HUMAN;sp|O60260|PRKN2_HUMAN;sp|O60260-4|PRKN2_HUMAN;sp|O60260-5|PRKN2_HUMAN;sp|O60260-3|PRKN2_HUMAN	sp|O60260-6|PRKN2_HUMAN;sp|O60260-7|PRKN2_HUMAN;sp|O60260-8|PRKN2_HUMAN;sp|O60260-2|PRKN2_HUMAN;sp|O60260|PRKN2_HUMAN;sp|O60260-4|PRKN2_HUMAN;sp|O60260-5|PRKN2_HUMAN;sp|O60260-3|PRKN2_HUMAN	4;4;4;4;4;3;3;2	4;4;4;4;4;3;3;2	4;4;4;4;4;3;3;2	>sp|O60260-6|PRKN2_HUMAN Isoform 6 of E3 ubiquitin-protein ligase parkin OS=Homo sapiens GN=PARK2;>sp|O60260-7|PRKN2_HUMAN Isoform 7 of E3 ubiquitin-protein ligase parkin OS=Homo sapiens GN=PARK2;>sp|O60260-8|PRKN2_HUMAN Isoform 8 of E3 ubiquitin-protein l	8	4	4	4	1	0	1	1	2	1	1	0	0	1	1	1	2	3	2	1	1	0	1	1	2	1	1	0	0	1	1	1	2	3	2	1	1	0	1	1	2	1	1	0
sp|O60262|GBG7_HUMAN	sp|O60262|GBG7_HUMAN	3	3	3	>sp|O60262|GBG7_HUMAN Guanine nucleotide-binding protein G(I)/G(S)/G(O) subunit gamma-7 OS=Homo sapiens GN=GNG7 PE=1 SV=1	1	3	3	3	1	2	1	2	2	2	3	2	2	1	2	2	3	2	2	2	1	2	1	2	2	2	3	2	2	1	2	2	3	2	2	2	1	2	1	2	2	2	3	2
sp|O60264|SMCA5_HUMAN	sp|O60264|SMCA5_HUMAN	33	33	24	>sp|O60264|SMCA5_HUMAN SWI/SNF-related matrix-associated actin-dependent regulator of chromatin subfamily A member 5 OS=Homo sapiens GN=SMARCA5 PE=1 SV=1	1	33	33	24	28	28	9	11	8	11	24	24	8	9	14	13	8	9	3	5	28	28	9	11	8	11	24	24	8	9	14	13	8	9	3	5	22	21	6	8	5	7	19	19
sp|O60268-3|K0513_HUMAN;sp|O60268|K0513_HUMAN;sp|O60268-2|K0513_HUMAN	sp|O60268-3|K0513_HUMAN;sp|O60268|K0513_HUMAN	11;11;4	11;11;4	11;11;4	>sp|O60268-3|K0513_HUMAN Isoform 3 of Uncharacterized protein KIAA0513 OS=Homo sapiens GN=KIAA0513;>sp|O60268|K0513_HUMAN Uncharacterized protein KIAA0513 OS=Homo sapiens GN=KIAA0513 PE=1 SV=1	3	11	11	11	5	5	7	4	5	4	8	8	2	5	4	7	11	11	7	7	5	5	7	4	5	4	8	8	2	5	4	7	11	11	7	7	5	5	7	4	5	4	8	8
sp|O60271|JIP4_HUMAN;sp|O60271-4|JIP4_HUMAN;sp|O60271-2|JIP4_HUMAN;sp|O60271-9|JIP4_HUMAN;sp|O60271-3|JIP4_HUMAN;sp|O60271-5|JIP4_HUMAN	sp|O60271|JIP4_HUMAN;sp|O60271-4|JIP4_HUMAN;sp|O60271-2|JIP4_HUMAN;sp|O60271-9|JIP4_HUMAN;sp|O60271-3|JIP4_HUMAN;sp|O60271-5|JIP4_HUMAN	32;31;29;27;22;21	32;31;29;27;22;21	30;29;27;25;21;20	>sp|O60271|JIP4_HUMAN C-Jun-amino-terminal kinase-interacting protein 4 OS=Homo sapiens GN=SPAG9 PE=1 SV=4;>sp|O60271-4|JIP4_HUMAN Isoform 4 of C-Jun-amino-terminal kinase-interacting protein 4 OS=Homo sapiens GN=SPAG9;>sp|O60271-2|JIP4_HUMAN Isoform 2 of	6	32	32	30	25	25	20	20	24	23	20	17	19	17	20	21	22	20	16	18	25	25	20	20	24	23	20	17	19	17	20	21	22	20	16	18	24	24	18	18	22	21	18	16
sp|O60282|KIF5C_HUMAN;sp|O60282-2|KIF5C_HUMAN	sp|O60282|KIF5C_HUMAN;sp|O60282-2|KIF5C_HUMAN	43;30	35;26	32;25	>sp|O60282|KIF5C_HUMAN Kinesin heavy chain isoform 5C OS=Homo sapiens GN=KIF5C PE=1 SV=1;>sp|O60282-2|KIF5C_HUMAN Isoform 2 of Kinesin heavy chain isoform 5C OS=Homo sapiens GN=KIF5C	2	43	35	32	29	27	28	31	35	37	36	36	20	25	34	34	34	33	32	35	23	22	20	23	28	29	29	29	15	18	27	28	27	27	26	29	20	19	18	21	25	26	26	26
sp|O60291|MGRN1_HUMAN;sp|O60291-2|MGRN1_HUMAN;sp|O60291-4|MGRN1_HUMAN;sp|O60291-3|MGRN1_HUMAN;sp|Q96PX1-2|RN157_HUMAN;sp|Q96PX1|RN157_HUMAN	sp|O60291|MGRN1_HUMAN;sp|O60291-2|MGRN1_HUMAN;sp|O60291-4|MGRN1_HUMAN;sp|O60291-3|MGRN1_HUMAN	6;6;5;5;1;1	6;6;5;5;1;1	6;6;5;5;1;1	>sp|O60291|MGRN1_HUMAN E3 ubiquitin-protein ligase MGRN1 OS=Homo sapiens GN=MGRN1 PE=1 SV=2;>sp|O60291-2|MGRN1_HUMAN Isoform 2 of E3 ubiquitin-protein ligase MGRN1 OS=Homo sapiens GN=MGRN1;>sp|O60291-4|MGRN1_HUMAN Isoform 4 of E3 ubiquitin-protein ligase M	6	6	6	6	2	3	3	2	4	4	2	3	2	2	3	3	5	5	3	3	2	3	3	2	4	4	2	3	2	2	3	3	5	5	3	3	2	3	3	2	4	4	2	3
sp|O60293-2|ZC3H1_HUMAN;sp|O60293|ZC3H1_HUMAN	sp|O60293-2|ZC3H1_HUMAN;sp|O60293|ZC3H1_HUMAN	2;2	2;2	2;2	>sp|O60293-2|ZC3H1_HUMAN Isoform 2 of Zinc finger C3H1 domain-containing protein OS=Homo sapiens GN=ZFC3H1;>sp|O60293|ZC3H1_HUMAN Zinc finger C3H1 domain-containing protein OS=Homo sapiens GN=ZFC3H1 PE=1 SV=3	2	2	2	2	1	0	1	1	0	0	0	1	0	0	1	2	1	1	1	1	1	0	1	1	0	0	0	1	0	0	1	2	1	1	1	1	1	0	1	1	0	0	0	1
sp|O60306|AQR_HUMAN	sp|O60306|AQR_HUMAN	10	10	10	>sp|O60306|AQR_HUMAN Intron-binding protein aquarius OS=Homo sapiens GN=AQR PE=1 SV=4	1	10	10	10	7	10	4	5	4	4	6	6	3	2	4	5	4	3	2	2	7	10	4	5	4	4	6	6	3	2	4	5	4	3	2	2	7	10	4	5	4	4	6	6
sp|O60307|MAST3_HUMAN	sp|O60307|MAST3_HUMAN	9	8	8	>sp|O60307|MAST3_HUMAN Microtubule-associated serine/threonine-protein kinase 3 OS=Homo sapiens GN=MAST3 PE=1 SV=2	1	9	8	8	5	4	4	4	3	3	3	5	3	2	4	6	4	6	3	2	4	3	3	3	2	2	2	4	2	1	3	5	3	5	2	1	4	3	3	3	2	2	2	4
sp|O60309|L37A3_HUMAN	sp|O60309|L37A3_HUMAN	25	3	3	>sp|O60309|L37A3_HUMAN Leucine-rich repeat-containing protein 37A3 OS=Homo sapiens GN=LRRC37A3 PE=2 SV=2	1	25	3	3	10	11	13	12	17	17	10	10	20	21	19	16	20	19	21	22	2	3	3	2	3	3	1	0	3	3	3	3	3	3	3	3	2	3	3	2	3	3	1	0
sp|O60313|OPA1_HUMAN;sp|O60313-2|OPA1_HUMAN	sp|O60313|OPA1_HUMAN;sp|O60313-2|OPA1_HUMAN	38;38	38;38	38;38	>sp|O60313|OPA1_HUMAN Dynamin-like 120 kDa protein, mitochondrial OS=Homo sapiens GN=OPA1 PE=1 SV=3;>sp|O60313-2|OPA1_HUMAN Isoform 2 of Dynamin-like 120 kDa protein, mitochondrial OS=Homo sapiens GN=OPA1	2	38	38	38	22	30	29	29	24	24	20	20	27	29	27	24	24	24	28	28	22	30	29	29	24	24	20	20	27	29	27	24	24	24	28	28	22	30	29	29	24	24	20	20
sp|O60331-4|PI51C_HUMAN;sp|O60331|PI51C_HUMAN;sp|O60331-2|PI51C_HUMAN;sp|O60331-3|PI51C_HUMAN	sp|O60331-4|PI51C_HUMAN;sp|O60331|PI51C_HUMAN;sp|O60331-2|PI51C_HUMAN;sp|O60331-3|PI51C_HUMAN	12;12;12;12	9;9;9;9	9;9;9;9	>sp|O60331-4|PI51C_HUMAN Isoform 4 of Phosphatidylinositol 4-phosphate 5-kinase type-1 gamma OS=Homo sapiens GN=PIP5K1C;>sp|O60331|PI51C_HUMAN Phosphatidylinositol 4-phosphate 5-kinase type-1 gamma OS=Homo sapiens GN=PIP5K1C PE=1 SV=2;>sp|O60331-2|PI51C_HU	4	12	9	9	3	2	6	6	5	4	4	1	8	8	4	3	6	6	6	6	1	0	4	4	4	3	2	0	7	6	2	2	4	4	3	3	1	0	4	4	4	3	2	0
sp|O60333-2|KIF1B_HUMAN;sp|O60333|KIF1B_HUMAN;sp|O60333-4|KIF1B_HUMAN	sp|O60333-2|KIF1B_HUMAN;sp|O60333|KIF1B_HUMAN;sp|O60333-4|KIF1B_HUMAN	11;11;11	6;6;6	6;6;6	>sp|O60333-2|KIF1B_HUMAN Isoform 2 of Kinesin-like protein KIF1B OS=Homo sapiens GN=KIF1B;>sp|O60333|KIF1B_HUMAN Kinesin-like protein KIF1B OS=Homo sapiens GN=KIF1B PE=1 SV=5;>sp|O60333-4|KIF1B_HUMAN Isoform 4 of Kinesin-like protein KIF1B OS=Homo sapiens	3	11	6	6	7	7	6	6	2	4	5	4	3	4	8	5	6	3	5	5	3	3	3	2	1	1	3	3	2	2	4	1	2	0	2	2	3	3	3	2	1	1	3	3
sp|O60336-2|MABP1_HUMAN;sp|O60336-6|MABP1_HUMAN;sp|O60336|MABP1_HUMAN;sp|O60336-3|MABP1_HUMAN;sp|O60336-4|MABP1_HUMAN	sp|O60336-2|MABP1_HUMAN;sp|O60336-6|MABP1_HUMAN;sp|O60336|MABP1_HUMAN;sp|O60336-3|MABP1_HUMAN	3;3;3;2;1	3;3;3;2;1	3;3;3;2;1	>sp|O60336-2|MABP1_HUMAN Isoform 2 of Mitogen-activated protein kinase-binding protein 1 OS=Homo sapiens GN=MAPKBP1;>sp|O60336-6|MABP1_HUMAN Isoform 6 of Mitogen-activated protein kinase-binding protein 1 OS=Homo sapiens GN=MAPKBP1;>sp|O60336|MABP1_HUMAN M	5	3	3	3	0	0	0	0	0	0	0	2	0	0	0	0	1	2	0	0	0	0	0	0	0	0	0	2	0	0	0	0	1	2	0	0	0	0	0	0	0	0	0	2
sp|O60337-5|MARH6_HUMAN;sp|O60337|MARH6_HUMAN;sp|O60337-6|MARH6_HUMAN	sp|O60337-5|MARH6_HUMAN;sp|O60337|MARH6_HUMAN	3;3;1	3;3;1	3;3;1	>sp|O60337-5|MARH6_HUMAN Isoform 2 of E3 ubiquitin-protein ligase MARCH6 OS=Homo sapiens GN=MARCH6;>sp|O60337|MARH6_HUMAN E3 ubiquitin-protein ligase MARCH6 OS=Homo sapiens GN=MARCH6 PE=1 SV=2	3	3	3	3	0	1	2	2	2	1	1	2	0	1	1	2	0	1	0	1	0	1	2	2	2	1	1	2	0	1	1	2	0	1	0	1	0	1	2	2	2	1	1	2
sp|O60341|KDM1A_HUMAN;sp|O60341-2|KDM1A_HUMAN	sp|O60341|KDM1A_HUMAN;sp|O60341-2|KDM1A_HUMAN	10;10	10;10	10;10	>sp|O60341|KDM1A_HUMAN Lysine-specific histone demethylase 1A OS=Homo sapiens GN=KDM1A PE=1 SV=2;>sp|O60341-2|KDM1A_HUMAN Isoform 2 of Lysine-specific histone demethylase 1A OS=Homo sapiens GN=KDM1A	2	10	10	10	9	6	2	2	1	2	3	2	3	3	4	3	2	2	1	1	9	6	2	2	1	2	3	2	3	3	4	3	2	2	1	1	9	6	2	2	1	2	3	2
sp|O60343|TBCD4_HUMAN;sp|O60343-2|TBCD4_HUMAN;sp|O60343-3|TBCD4_HUMAN;sp|O60343-5|TBCD4_HUMAN;sp|O60343-4|TBCD4_HUMAN	sp|O60343|TBCD4_HUMAN;sp|O60343-2|TBCD4_HUMAN;sp|O60343-3|TBCD4_HUMAN	32;31;31;13;10	32;31;31;13;10	31;30;30;13;10	>sp|O60343|TBCD4_HUMAN TBC1 domain family member 4 OS=Homo sapiens GN=TBC1D4 PE=1 SV=2;>sp|O60343-2|TBCD4_HUMAN Isoform 2 of TBC1 domain family member 4 OS=Homo sapiens GN=TBC1D4;>sp|O60343-3|TBCD4_HUMAN Isoform 3 of TBC1 domain family member 4 OS=Homo sap	5	32	32	31	26	25	20	22	15	16	20	18	13	14	19	22	32	32	21	23	26	25	20	22	15	16	20	18	13	14	19	22	32	32	21	23	25	24	19	21	14	15	19	17
sp|O60344-4|ECE2_HUMAN;sp|O60344|ECE2_HUMAN	sp|O60344-4|ECE2_HUMAN;sp|O60344|ECE2_HUMAN	7;4	7;4	7;4	>sp|O60344-4|ECE2_HUMAN Isoform D of Endothelin-converting enzyme 2 OS=Homo sapiens GN=ECE2;>sp|O60344|ECE2_HUMAN Endothelin-converting enzyme 2 OS=Homo sapiens GN=ECE2 PE=1 SV=4	2	7	7	7	5	4	5	5	0	0	4	3	3	2	5	5	5	3	4	4	5	4	5	5	0	0	4	3	3	2	5	5	5	3	4	4	5	4	5	5	0	0	4	3
sp|O60346|PHLP1_HUMAN;sp|O60346-2|PHLP1_HUMAN	sp|O60346|PHLP1_HUMAN;sp|O60346-2|PHLP1_HUMAN	10;8	10;8	10;8	>sp|O60346|PHLP1_HUMAN PH domain leucine-rich repeat-containing protein phosphatase 1 OS=Homo sapiens GN=PHLPP1 PE=1 SV=3;>sp|O60346-2|PHLP1_HUMAN Isoform 2 of PH domain leucine-rich repeat-containing protein phosphatase 1 OS=Homo sapiens GN=PHLPP1	2	10	10	10	5	5	3	2	2	3	5	3	2	2	6	7	4	3	1	2	5	5	3	2	2	3	5	3	2	2	6	7	4	3	1	2	5	5	3	2	2	3	5	3
sp|O60423-3|AT8B3_HUMAN;sp|O60423-1|AT8B3_HUMAN;sp|O60423|AT8B3_HUMAN	sp|O60423-3|AT8B3_HUMAN;sp|O60423-1|AT8B3_HUMAN;sp|O60423|AT8B3_HUMAN	26;26;24	25;25;23	25;25;23	>sp|O60423-3|AT8B3_HUMAN Isoform 3 of Phospholipid-transporting ATPase IK OS=Homo sapiens GN=ATP8B3;>sp|O60423-1|AT8B3_HUMAN Isoform 2 of Phospholipid-transporting ATPase IK OS=Homo sapiens GN=ATP8B3;>sp|O60423|AT8B3_HUMAN Phospholipid-transporting ATPase	3	26	25	25	3	4	9	11	6	5	2	2	22	22	8	6	11	7	13	12	3	4	9	11	6	5	2	2	22	22	7	6	11	7	13	12	3	4	9	11	6	5	2	2
sp|O60427|FADS1_HUMAN;sp|O60427-2|FADS1_HUMAN	sp|O60427|FADS1_HUMAN	3;1	3;1	3;1	>sp|O60427|FADS1_HUMAN Fatty acid desaturase 1 OS=Homo sapiens GN=FADS1 PE=1 SV=3	2	3	3	3	1	0	2	2	2	1	1	3	0	1	1	1	1	0	0	0	1	0	2	2	2	1	1	3	0	1	1	1	1	0	0	0	1	0	2	2	2	1	1	3
sp|O60437|PEPL_HUMAN	sp|O60437|PEPL_HUMAN	37	37	37	>sp|O60437|PEPL_HUMAN Periplakin OS=Homo sapiens GN=PPL PE=1 SV=4	1	37	37	37	13	15	17	17	23	22	19	18	5	4	16	13	17	12	16	26	13	15	17	17	23	22	19	18	5	4	16	13	17	12	16	26	13	15	17	17	23	22	19	18
sp|O60443|DFNA5_HUMAN;sp|O60443-3|DFNA5_HUMAN;sp|O60443-2|DFNA5_HUMAN	sp|O60443|DFNA5_HUMAN;sp|O60443-3|DFNA5_HUMAN	4;3;1	4;3;1	4;3;1	>sp|O60443|DFNA5_HUMAN Non-syndromic hearing impairment protein 5 OS=Homo sapiens GN=DFNA5 PE=1 SV=2;>sp|O60443-3|DFNA5_HUMAN Isoform 3 of Non-syndromic hearing impairment protein 5 OS=Homo sapiens GN=DFNA5	3	4	4	4	1	1	2	2	1	2	1	2	1	1	2	2	2	1	3	2	1	1	2	2	1	2	1	2	1	1	2	2	2	1	3	2	1	1	2	2	1	2	1	2
sp|O60476|MA1A2_HUMAN	sp|O60476|MA1A2_HUMAN	2	2	2	>sp|O60476|MA1A2_HUMAN Mannosyl-oligosaccharide 1,2-alpha-mannosidase IB OS=Homo sapiens GN=MAN1A2 PE=1 SV=1	1	2	2	2	0	2	1	2	2	2	1	1	1	1	2	2	1	1	1	2	0	2	1	2	2	2	1	1	1	1	2	2	1	1	1	2	0	2	1	2	2	2	1	1
sp|O60488-2|ACSL4_HUMAN;sp|O60488|ACSL4_HUMAN	sp|O60488-2|ACSL4_HUMAN;sp|O60488|ACSL4_HUMAN	13;13	10;10	10;10	>sp|O60488-2|ACSL4_HUMAN Isoform Short of Long-chain-fatty-acid--CoA ligase 4 OS=Homo sapiens GN=ACSL4;>sp|O60488|ACSL4_HUMAN Long-chain-fatty-acid--CoA ligase 4 OS=Homo sapiens GN=ACSL4 PE=1 SV=2	2	13	10	10	7	5	7	7	7	9	9	9	4	6	5	6	9	9	7	7	5	3	4	4	4	6	6	6	2	3	4	5	6	6	4	4	5	3	4	4	4	6	6	6
sp|O60493|SNX3_HUMAN;sp|O60493-2|SNX3_HUMAN;sp|O60493-4|SNX3_HUMAN;sp|O60493-3|SNX3_HUMAN	sp|O60493|SNX3_HUMAN;sp|O60493-2|SNX3_HUMAN;sp|O60493-4|SNX3_HUMAN	11;8;8;5	11;8;8;5	9;7;7;4	>sp|O60493|SNX3_HUMAN Sorting nexin-3 OS=Homo sapiens GN=SNX3 PE=1 SV=3;>sp|O60493-2|SNX3_HUMAN Isoform 2 of Sorting nexin-3 OS=Homo sapiens GN=SNX3;>sp|O60493-4|SNX3_HUMAN Isoform 4 of Sorting nexin-3 OS=Homo sapiens GN=SNX3	4	11	11	9	8	8	9	9	6	7	6	6	5	4	9	9	11	11	6	7	8	8	9	9	6	7	6	6	5	4	9	9	11	11	6	7	6	6	7	7	5	6	5	5
sp|O60494|CUBN_HUMAN	sp|O60494|CUBN_HUMAN	30	30	30	>sp|O60494|CUBN_HUMAN Cubilin OS=Homo sapiens GN=CUBN PE=1 SV=5	1	30	30	30	23	22	19	21	11	14	14	17	11	12	16	19	17	17	22	23	23	22	19	21	11	14	14	17	11	12	16	19	17	17	22	23	23	22	19	21	11	14	14	17
sp|O60502|OGA_HUMAN;sp|O60502-4|OGA_HUMAN;sp|O60502-2|OGA_HUMAN;sp|O60502-3|OGA_HUMAN	sp|O60502|OGA_HUMAN;sp|O60502-4|OGA_HUMAN;sp|O60502-2|OGA_HUMAN;sp|O60502-3|OGA_HUMAN	25;24;23;15	25;24;23;15	25;24;23;15	>sp|O60502|OGA_HUMAN Protein O-GlcNAcase OS=Homo sapiens GN=MGEA5 PE=1 SV=2;>sp|O60502-4|OGA_HUMAN Isoform 4 of Protein O-GlcNAcase OS=Homo sapiens GN=MGEA5;>sp|O60502-2|OGA_HUMAN Isoform 2 of Protein O-GlcNAcase OS=Homo sapiens GN=MGEA5;>sp|O60502-3|OGA_H	4	25	25	25	16	16	16	17	16	15	16	15	9	8	19	18	21	21	13	15	16	16	16	17	16	15	16	15	9	8	19	18	21	21	13	15	16	16	16	17	16	15	16	15
sp|O60504|VINEX_HUMAN;sp|O60504-2|VINEX_HUMAN	sp|O60504|VINEX_HUMAN;sp|O60504-2|VINEX_HUMAN	15;9	15;9	15;9	>sp|O60504|VINEX_HUMAN Vinexin OS=Homo sapiens GN=SORBS3 PE=1 SV=2;>sp|O60504-2|VINEX_HUMAN Isoform Beta of Vinexin OS=Homo sapiens GN=SORBS3	2	15	15	15	6	6	8	10	5	6	3	3	7	8	8	9	7	8	7	7	6	6	8	10	5	6	3	3	7	8	8	9	7	8	7	7	6	6	8	10	5	6	3	3
sp|O60506-3|HNRPQ_HUMAN;sp|O60506|HNRPQ_HUMAN;sp|O60506-4|HNRPQ_HUMAN;sp|O60506-2|HNRPQ_HUMAN;sp|O60506-5|HNRPQ_HUMAN	sp|O60506-3|HNRPQ_HUMAN;sp|O60506|HNRPQ_HUMAN;sp|O60506-4|HNRPQ_HUMAN;sp|O60506-2|HNRPQ_HUMAN;sp|O60506-5|HNRPQ_HUMAN	17;17;16;16;12	17;17;16;16;12	13;13;12;12;9	>sp|O60506-3|HNRPQ_HUMAN Isoform 3 of Heterogeneous nuclear ribonucleoprotein Q OS=Homo sapiens GN=SYNCRIP;>sp|O60506|HNRPQ_HUMAN Heterogeneous nuclear ribonucleoprotein Q OS=Homo sapiens GN=SYNCRIP PE=1 SV=2;>sp|O60506-4|HNRPQ_HUMAN Isoform 4 of Heterogen	5	17	17	13	14	16	14	14	14	13	15	14	11	9	14	13	16	15	14	13	14	16	14	14	14	13	15	14	11	9	14	13	16	15	14	13	11	13	10	10	11	10	11	10
sp|O60507|TPST1_HUMAN	sp|O60507|TPST1_HUMAN	6	6	6	>sp|O60507|TPST1_HUMAN Protein-tyrosine sulfotransferase 1 OS=Homo sapiens GN=TPST1 PE=2 SV=1	1	6	6	6	5	4	5	5	4	4	1	1	6	5	3	3	1	2	4	4	5	4	5	5	4	4	1	1	6	5	3	3	1	2	4	4	5	4	5	5	4	4	1	1
sp|O60512|B4GT3_HUMAN;sp|O60512-2|B4GT3_HUMAN	sp|O60512|B4GT3_HUMAN;sp|O60512-2|B4GT3_HUMAN	2;1	2;1	2;1	>sp|O60512|B4GT3_HUMAN Beta-1,4-galactosyltransferase 3 OS=Homo sapiens GN=B4GALT3 PE=1 SV=2;>sp|O60512-2|B4GT3_HUMAN Isoform 2 of Beta-1,4-galactosyltransferase 3 OS=Homo sapiens GN=B4GALT3	2	2	2	2	1	1	2	2	1	0	0	0	0	0	1	1	1	1	1	1	1	1	2	2	1	0	0	0	0	0	1	1	1	1	1	1	1	1	2	2	1	0	0	0
sp|O60513|B4GT4_HUMAN	sp|O60513|B4GT4_HUMAN	4	4	4	>sp|O60513|B4GT4_HUMAN Beta-1,4-galactosyltransferase 4 OS=Homo sapiens GN=B4GALT4 PE=1 SV=1	1	4	4	4	2	2	4	3	3	2	3	4	1	1	2	2	2	2	2	2	2	2	4	3	3	2	3	4	1	1	2	2	2	2	2	2	2	2	4	3	3	2	3	4
sp|O60518|RNBP6_HUMAN	sp|O60518|RNBP6_HUMAN	5	3	3	>sp|O60518|RNBP6_HUMAN Ran-binding protein 6 OS=Homo sapiens GN=RANBP6 PE=1 SV=2	1	5	3	3	4	4	4	3	4	5	3	3	2	1	4	3	3	2	3	2	2	2	2	1	2	3	1	1	0	0	2	1	1	1	2	1	2	2	2	1	2	3	1	1
sp|O60522-2|TDRD6_HUMAN;sp|O60522|TDRD6_HUMAN	sp|O60522-2|TDRD6_HUMAN;sp|O60522|TDRD6_HUMAN	39;39	39;39	39;39	>sp|O60522-2|TDRD6_HUMAN Isoform 2 of Tudor domain-containing protein 6 OS=Homo sapiens GN=TDRD6;>sp|O60522|TDRD6_HUMAN Tudor domain-containing protein 6 OS=Homo sapiens GN=TDRD6 PE=2 SV=2	2	39	39	39	35	32	22	18	12	9	24	23	11	11	19	17	5	6	3	8	35	32	22	18	12	9	24	23	11	11	19	17	5	6	3	8	35	32	22	18	12	9	24	23
sp|O60524-4|NEMF_HUMAN;sp|O60524-5|NEMF_HUMAN;sp|O60524|NEMF_HUMAN;sp|O60524-3|NEMF_HUMAN;sp|O60524-2|NEMF_HUMAN	sp|O60524-4|NEMF_HUMAN;sp|O60524-5|NEMF_HUMAN;sp|O60524|NEMF_HUMAN;sp|O60524-3|NEMF_HUMAN	13;13;13;12;1	13;13;13;12;1	13;13;13;12;1	>sp|O60524-4|NEMF_HUMAN Isoform 4 of Nuclear export mediator factor NEMF OS=Homo sapiens GN=NEMF;>sp|O60524-5|NEMF_HUMAN Isoform 5 of Nuclear export mediator factor NEMF OS=Homo sapiens GN=NEMF;>sp|O60524|NEMF_HUMAN Nuclear export mediator factor NEMF OS=H	5	13	13	13	5	6	7	7	5	5	7	8	3	2	9	10	8	7	2	2	5	6	7	7	5	5	7	8	3	2	9	10	8	7	2	2	5	6	7	7	5	5	7	8
sp|O60547-2|GMDS_HUMAN;sp|O60547|GMDS_HUMAN	sp|O60547-2|GMDS_HUMAN;sp|O60547|GMDS_HUMAN	12;12	12;12	12;12	>sp|O60547-2|GMDS_HUMAN Isoform 2 of GDP-mannose 4,6 dehydratase OS=Homo sapiens GN=GMDS;>sp|O60547|GMDS_HUMAN GDP-mannose 4,6 dehydratase OS=Homo sapiens GN=GMDS PE=1 SV=1	2	12	12	12	11	10	10	9	8	9	11	10	6	6	11	10	12	11	11	10	11	10	10	9	8	9	11	10	6	6	11	10	12	11	11	10	11	10	10	9	8	9	11	10
sp|O60551|NMT2_HUMAN	sp|O60551|NMT2_HUMAN	8	5	5	>sp|O60551|NMT2_HUMAN Glycylpeptide N-tetradecanoyltransferase 2 OS=Homo sapiens GN=NMT2 PE=1 SV=1	1	8	5	5	7	6	5	6	5	4	7	6	6	6	7	6	5	5	4	6	4	4	3	3	2	1	4	4	3	3	4	3	3	4	3	4	4	4	3	3	2	1	4	4
sp|O60565|GREM1_HUMAN;sp|O60565-2|GREM1_HUMAN	sp|O60565|GREM1_HUMAN;sp|O60565-2|GREM1_HUMAN	4;3	4;3	3;2	>sp|O60565|GREM1_HUMAN Gremlin-1 OS=Homo sapiens GN=GREM1 PE=1 SV=1;>sp|O60565-2|GREM1_HUMAN Isoform 2 of Gremlin-1 OS=Homo sapiens GN=GREM1	2	4	4	3	0	1	3	2	3	3	2	3	0	0	1	1	1	2	1	1	0	1	3	2	3	3	2	3	0	0	1	1	1	2	1	1	0	0	2	1	2	2	1	2
sp|O60566-2|BUB1B_HUMAN;sp|O60566|BUB1B_HUMAN;sp|O60566-3|BUB1B_HUMAN	sp|O60566-2|BUB1B_HUMAN;sp|O60566|BUB1B_HUMAN;sp|O60566-3|BUB1B_HUMAN	2;2;2	2;2;2	2;2;2	>sp|O60566-2|BUB1B_HUMAN Isoform 2 of Mitotic checkpoint serine/threonine-protein kinase BUB1 beta OS=Homo sapiens GN=BUB1B;>sp|O60566|BUB1B_HUMAN Mitotic checkpoint serine/threonine-protein kinase BUB1 beta OS=Homo sapiens GN=BUB1B PE=1 SV=3;>sp|O60566-3|	3	2	2	2	1	1	0	0	0	0	1	0	0	0	0	0	0	0	0	0	1	1	0	0	0	0	1	0	0	0	0	0	0	0	0	0	1	1	0	0	0	0	1	0
sp|O60568|PLOD3_HUMAN	sp|O60568|PLOD3_HUMAN	21	21	21	>sp|O60568|PLOD3_HUMAN Procollagen-lysine,2-oxoglutarate 5-dioxygenase 3 OS=Homo sapiens GN=PLOD3 PE=1 SV=1	1	21	21	21	14	15	15	14	14	15	9	10	13	12	10	11	14	15	14	14	14	15	15	14	14	15	9	10	13	12	10	11	14	15	14	14	14	15	15	14	14	15	9	10
sp|O60573|IF4E2_HUMAN;sp|O60573-2|IF4E2_HUMAN	sp|O60573|IF4E2_HUMAN;sp|O60573-2|IF4E2_HUMAN	6;5	6;5	6;5	>sp|O60573|IF4E2_HUMAN Eukaryotic translation initiation factor 4E type 2 OS=Homo sapiens GN=EIF4E2 PE=1 SV=1;>sp|O60573-2|IF4E2_HUMAN Isoform 2 of Eukaryotic translation initiation factor 4E type 2 OS=Homo sapiens GN=EIF4E2	2	6	6	6	4	5	4	3	3	4	3	3	2	3	3	3	4	4	3	2	4	5	4	3	3	4	3	3	2	3	3	3	4	4	3	2	4	5	4	3	3	4	3	3
sp|O60602|TLR5_HUMAN	sp|O60602|TLR5_HUMAN	4	4	4	>sp|O60602|TLR5_HUMAN Toll-like receptor 5 OS=Homo sapiens GN=TLR5 PE=1 SV=4	1	4	4	4	0	1	1	2	2	2	2	2	1	1	2	2	1	1	1	1	0	1	1	2	2	2	2	2	1	1	2	2	1	1	1	1	0	1	1	2	2	2	2	2
sp|O60603|TLR2_HUMAN	sp|O60603|TLR2_HUMAN	17	17	17	>sp|O60603|TLR2_HUMAN Toll-like receptor 2 OS=Homo sapiens GN=TLR2 PE=1 SV=1	1	17	17	17	8	10	13	12	9	7	16	16	8	5	14	13	11	11	12	11	8	10	13	12	9	7	16	16	8	5	14	13	11	11	12	11	8	10	13	12	9	7	16	16
sp|O60610-2|DIAP1_HUMAN;sp|O60610-3|DIAP1_HUMAN;sp|O60610|DIAP1_HUMAN	sp|O60610-2|DIAP1_HUMAN;sp|O60610-3|DIAP1_HUMAN;sp|O60610|DIAP1_HUMAN	29;29;29	29;29;29	29;29;29	>sp|O60610-2|DIAP1_HUMAN Isoform 2 of Protein diaphanous homolog 1 OS=Homo sapiens GN=DIAPH1;>sp|O60610-3|DIAP1_HUMAN Isoform 3 of Protein diaphanous homolog 1 OS=Homo sapiens GN=DIAPH1;>sp|O60610|DIAP1_HUMAN Protein diaphanous homolog 1 OS=Homo sapiens GN	3	29	29	29	21	19	18	18	20	20	20	20	10	10	18	17	20	20	17	15	21	19	18	18	20	20	20	20	10	10	18	17	20	20	17	15	21	19	18	18	20	20	20	20
sp|O60613|SEP15_HUMAN;sp|O60613-2|SEP15_HUMAN	sp|O60613|SEP15_HUMAN	4;1	4;1	4;1	>sp|O60613|SEP15_HUMAN 15 kDa selenoprotein OS=Homo sapiens GN=SEP15 PE=1 SV=3	2	4	4	4	4	4	4	3	3	3	4	4	3	3	4	4	4	4	4	4	4	4	4	3	3	3	4	4	3	3	4	4	4	4	4	4	4	4	4	3	3	3	4	4
sp|O60635|TSN1_HUMAN	sp|O60635|TSN1_HUMAN	3	3	3	>sp|O60635|TSN1_HUMAN Tetraspanin-1 OS=Homo sapiens GN=TSPAN1 PE=1 SV=2	1	3	3	3	2	2	2	1	1	1	1	1	2	2	2	2	2	2	3	3	2	2	2	1	1	1	1	1	2	2	2	2	2	2	3	3	2	2	2	1	1	1	1	1
sp|O60645-2|EXOC3_HUMAN;sp|O60645-3|EXOC3_HUMAN;sp|O60645|EXOC3_HUMAN	sp|O60645-2|EXOC3_HUMAN;sp|O60645-3|EXOC3_HUMAN;sp|O60645|EXOC3_HUMAN	20;20;20	20;20;20	20;20;20	>sp|O60645-2|EXOC3_HUMAN Isoform 2 of Exocyst complex component 3 OS=Homo sapiens GN=EXOC3;>sp|O60645-3|EXOC3_HUMAN Isoform 3 of Exocyst complex component 3 OS=Homo sapiens GN=EXOC3;>sp|O60645|EXOC3_HUMAN Exocyst complex component 3 OS=Homo sapiens GN=EXOC	3	20	20	20	15	15	14	15	13	12	14	14	10	10	12	16	15	15	10	10	15	15	14	15	13	12	14	14	10	10	12	16	15	15	10	10	15	15	14	15	13	12	14	14
sp|O60658-6|PDE8A_HUMAN;sp|O60658-2|PDE8A_HUMAN;sp|O60658|PDE8A_HUMAN	sp|O60658-6|PDE8A_HUMAN;sp|O60658-2|PDE8A_HUMAN;sp|O60658|PDE8A_HUMAN	2;2;2	2;2;2	2;2;2	>sp|O60658-6|PDE8A_HUMAN Isoform 6 of High affinity cAMP-specific and IBMX-insensitive 3,5-cyclic phosphodiesterase 8A OS=Homo sapiens GN=PDE8A;>sp|O60658-2|PDE8A_HUMAN Isoform 2 of High affinity cAMP-specific and IBMX-insensitive 3,5-cyclic phosphodie	3	2	2	2	1	1	0	1	2	2	1	1	2	2	1	1	0	0	2	1	1	1	0	1	2	2	1	1	2	2	1	1	0	0	2	1	1	1	0	1	2	2	1	1
sp|O60664-4|PLIN3_HUMAN;sp|O60664|PLIN3_HUMAN;sp|O60664-2|PLIN3_HUMAN	sp|O60664-4|PLIN3_HUMAN;sp|O60664|PLIN3_HUMAN;sp|O60664-2|PLIN3_HUMAN	16;16;10	16;16;10	1;1;1	>sp|O60664-4|PLIN3_HUMAN Isoform 4 of Perilipin-3 OS=Homo sapiens GN=PLIN3;>sp|O60664|PLIN3_HUMAN Perilipin-3 OS=Homo sapiens GN=PLIN3 PE=1 SV=3;>sp|O60664-2|PLIN3_HUMAN Isoform 2 of Perilipin-3 OS=Homo sapiens GN=PLIN3	3	16	16	1	12	13	11	12	10	12	10	8	13	12	11	11	11	14	12	15	12	13	11	12	10	12	10	8	13	12	11	11	11	14	12	15	1	1	1	1	1	1	1	1
sp|O60664-3|PLIN3_HUMAN	sp|O60664-3|PLIN3_HUMAN	16	1	1	>sp|O60664-3|PLIN3_HUMAN Isoform 3 of Perilipin-3 OS=Homo sapiens GN=PLIN3	1	16	1	1	12	13	11	12	10	12	10	8	13	12	11	11	11	14	12	15	1	1	1	1	1	1	1	1	1	1	1	1	1	1	1	1	1	1	1	1	1	1	1	1
sp|O60676|CST8_HUMAN	sp|O60676|CST8_HUMAN	1	1	1	>sp|O60676|CST8_HUMAN Cystatin-8 OS=Homo sapiens GN=CST8 PE=1 SV=1	1	1	1	1	1	1	0	1	0	0	0	0	1	1	1	0	0	1	0	1	1	1	0	1	0	0	0	0	1	1	1	0	0	1	0	1	1	1	0	1	0	0	0	0
sp|O60683|PEX10_HUMAN;sp|O60683-2|PEX10_HUMAN	sp|O60683|PEX10_HUMAN;sp|O60683-2|PEX10_HUMAN	1;1	1;1	1;1	>sp|O60683|PEX10_HUMAN Peroxisome biogenesis factor 10 OS=Homo sapiens GN=PEX10 PE=1 SV=1;>sp|O60683-2|PEX10_HUMAN Isoform 2 of Peroxisome biogenesis factor 10 OS=Homo sapiens GN=PEX10	2	1	1	1	1	1	1	1	1	1	1	1	0	0	1	1	1	1	0	1	1	1	1	1	1	1	1	1	0	0	1	1	1	1	0	1	1	1	1	1	1	1	1	1
sp|O60684|IMA7_HUMAN	sp|O60684|IMA7_HUMAN	20	20	9	>sp|O60684|IMA7_HUMAN Importin subunit alpha-7 OS=Homo sapiens GN=KPNA6 PE=1 SV=1	1	20	20	9	15	14	14	14	13	12	13	14	17	15	18	15	17	17	17	15	15	14	14	14	13	12	13	14	17	15	18	15	17	17	17	15	6	5	5	5	4	4	4	5
sp|O60701|UGDH_HUMAN;sp|O60701-2|UGDH_HUMAN;sp|O60701-3|UGDH_HUMAN	sp|O60701|UGDH_HUMAN;sp|O60701-2|UGDH_HUMAN;sp|O60701-3|UGDH_HUMAN	29;27;24	29;27;24	29;27;24	>sp|O60701|UGDH_HUMAN UDP-glucose 6-dehydrogenase OS=Homo sapiens GN=UGDH PE=1 SV=1;>sp|O60701-2|UGDH_HUMAN Isoform 2 of UDP-glucose 6-dehydrogenase OS=Homo sapiens GN=UGDH;>sp|O60701-3|UGDH_HUMAN Isoform 3 of UDP-glucose 6-dehydrogenase OS=Homo sapiens GN	3	29	29	29	26	23	25	23	18	17	22	22	19	22	26	26	28	27	25	24	26	23	25	23	18	17	22	22	19	22	26	26	28	27	25	24	26	23	25	23	18	17	22	22
sp|O60704|TPST2_HUMAN	sp|O60704|TPST2_HUMAN	4	4	4	>sp|O60704|TPST2_HUMAN Protein-tyrosine sulfotransferase 2 OS=Homo sapiens GN=TPST2 PE=1 SV=1	1	4	4	4	2	2	3	3	3	3	3	3	4	4	4	3	2	3	4	4	2	2	3	3	3	3	3	3	4	4	4	3	2	3	4	4	2	2	3	3	3	3	3	3
sp|O60711|LPXN_HUMAN;sp|O60711-2|LPXN_HUMAN	sp|O60711|LPXN_HUMAN;sp|O60711-2|LPXN_HUMAN	4;4	4;4	4;4	>sp|O60711|LPXN_HUMAN Leupaxin OS=Homo sapiens GN=LPXN PE=1 SV=1;>sp|O60711-2|LPXN_HUMAN Isoform 2 of Leupaxin OS=Homo sapiens GN=LPXN	2	4	4	4	2	2	3	4	1	0	2	0	0	0	4	4	2	3	1	2	2	2	3	4	1	0	2	0	0	0	4	4	2	3	1	2	2	2	3	4	1	0	2	0
sp|O60716-16|CTND1_HUMAN;sp|O60716-15|CTND1_HUMAN;sp|O60716-13|CTND1_HUMAN;sp|O60716-11|CTND1_HUMAN;sp|O60716-14|CTND1_HUMAN;sp|O60716-12|CTND1_HUMAN;sp|O60716-10|CTND1_HUMAN;sp|O60716-8|CTND1_HUMAN;sp|O60716-9|CTND1_HUMAN;sp|O60716-7|CTND1_HUMAN;sp|O60716-5|CTND1_HUMAN;sp|O60716-3|CTND1_HUMAN;sp|O60716-6|CTND1_HUMAN;sp|O60716-4|CTND1_HUMAN;sp|O60716-2|CTND1_HUMAN;sp|O60716|CTND1_HUMAN;sp|O60716-…	sp|O60716-16|CTND1_HUMAN;sp|O60716-15|CTND1_HUMAN;sp|O60716-13|CTND1_HUMAN;sp|O60716-11|CTND1_HUMAN;sp|O60716-14|CTND1_HUMAN;sp|O60716-12|CTND1_HUMAN;sp|O60716-10|CTND1_HUMAN;sp|O60716-8|CTND1_HUMAN;sp|O60716-9|CTND1_HUMAN;sp|O60716-7|CTND1_HUMAN;sp|O60716-5|CTND1_HUMAN;sp|O60716-3|CTND1_HUMAN;sp|O60716-6|CTND1_HUMAN;sp|O60716-4|CTND1_HUMAN;sp|O60716-2|CTND1_HUMAN;sp|O60716|CTND1_HUMAN;sp|O60716-…	15;15;15;15;15;15;15;15;15;15;15;15;15;15;15;15;14;14;14;14;14;14;14;14;11;11;11;11;11;11;11;11	15;15;15;15;15;15;15;15;15;15;15;15;15;15;15;15;14;14;14;14;14;14;14;14;11;11;11;11;11;11;11;11	15;15;15;15;15;15;15;15;15;15;15;15;15;15;15;15;14;14;14;14;14;14;14;14;11;11;11;11;11;11;11;11	>sp|O60716-16|CTND1_HUMAN Isoform 2 of Catenin delta-1 OS=Homo sapiens GN=CTNND1;>sp|O60716-15|CTND1_HUMAN Isoform 2C of Catenin delta-1 OS=Homo sapiens GN=CTNND1;>sp|O60716-13|CTND1_HUMAN Isoform 2A of Catenin delta-1 OS=Homo sapiens GN=CTNND1;>sp|O60716-	32	15	15	15	8	10	11	12	8	6	12	10	5	4	11	11	9	11	8	9	8	10	11	12	8	6	12	10	5	4	11	11	9	11	8	9	8	10	11	12	8	6	12	10
sp|O60725|ICMT_HUMAN	sp|O60725|ICMT_HUMAN	2	2	2	>sp|O60725|ICMT_HUMAN Protein-S-isoprenylcysteine O-methyltransferase OS=Homo sapiens GN=ICMT PE=1 SV=1	1	2	2	2	1	1	1	0	1	1	1	1	2	2	1	1	0	0	0	1	1	1	1	0	1	1	1	1	2	2	1	1	0	0	0	1	1	1	1	0	1	1	1	1
sp|O60732|MAGC1_HUMAN;sp|O60732-2|MAGC1_HUMAN;sp|P43355|MAGA1_HUMAN;sp|A2A368|MAGBG_HUMAN;sp|A8MXT2|MAGBH_HUMAN;sp|Q8TD91-2|MAGC3_HUMAN	sp|O60732|MAGC1_HUMAN;sp|O60732-2|MAGC1_HUMAN	6;3;1;1;1;1	5;2;0;0;0;0	5;2;0;0;0;0	>sp|O60732|MAGC1_HUMAN Melanoma-associated antigen C1 OS=Homo sapiens GN=MAGEC1 PE=1 SV=3;>sp|O60732-2|MAGC1_HUMAN Isoform 2 of Melanoma-associated antigen C1 OS=Homo sapiens GN=MAGEC1	6	6	5	5	4	4	4	4	3	4	2	2	6	6	4	4	2	2	5	4	3	3	3	3	2	3	1	1	5	5	3	3	1	1	4	3	3	3	3	3	2	3	1	1
sp|O60733|PLPL9_HUMAN;sp|O60733-2|PLPL9_HUMAN;sp|O60733-3|PLPL9_HUMAN;sp|O60733-4|PLPL9_HUMAN	sp|O60733|PLPL9_HUMAN;sp|O60733-2|PLPL9_HUMAN;sp|O60733-3|PLPL9_HUMAN;sp|O60733-4|PLPL9_HUMAN	30;27;20;18	30;27;20;18	30;27;20;18	>sp|O60733|PLPL9_HUMAN 85/88 kDa calcium-independent phospholipase A2 OS=Homo sapiens GN=PLA2G6 PE=1 SV=2;>sp|O60733-2|PLPL9_HUMAN Isoform SH-iPLA2 of 85/88 kDa calcium-independent phospholipase A2 OS=Homo sapiens GN=PLA2G6;>sp|O60733-3|PLPL9_HUMAN Isoform	4	30	30	30	26	24	26	25	23	19	20	22	27	27	27	25	28	25	28	27	26	24	26	25	23	19	20	22	27	27	27	25	28	25	28	27	26	24	26	25	23	19	20	22
sp|O60749-2|SNX2_HUMAN;sp|O60749|SNX2_HUMAN	sp|O60749-2|SNX2_HUMAN;sp|O60749|SNX2_HUMAN	14;14	12;12	12;12	>sp|O60749-2|SNX2_HUMAN Isoform 2 of Sorting nexin-2 OS=Homo sapiens GN=SNX2;>sp|O60749|SNX2_HUMAN Sorting nexin-2 OS=Homo sapiens GN=SNX2 PE=1 SV=2	2	14	12	12	8	10	12	11	9	9	13	12	12	11	12	13	12	12	11	11	6	8	10	9	7	7	11	10	10	9	10	11	10	10	9	9	6	8	10	9	7	7	11	10
sp|O60762|DPM1_HUMAN	sp|O60762|DPM1_HUMAN	11	11	11	>sp|O60762|DPM1_HUMAN Dolichol-phosphate mannosyltransferase subunit 1 OS=Homo sapiens GN=DPM1 PE=1 SV=1	1	11	11	11	4	8	9	8	7	4	6	6	8	5	5	7	7	7	8	8	4	8	9	8	7	4	6	6	8	5	5	7	7	7	8	8	4	8	9	8	7	4	6	6
sp|O60763|USO1_HUMAN;sp|O60763-2|USO1_HUMAN	sp|O60763|USO1_HUMAN;sp|O60763-2|USO1_HUMAN	43;41	43;41	43;41	>sp|O60763|USO1_HUMAN General vesicular transport factor p115 OS=Homo sapiens GN=USO1 PE=1 SV=2;>sp|O60763-2|USO1_HUMAN Isoform 2 of General vesicular transport factor p115 OS=Homo sapiens GN=USO1	2	43	43	43	36	33	31	29	33	32	36	33	29	29	33	32	25	26	23	27	36	33	31	29	33	32	36	33	29	29	33	32	25	26	23	27	36	33	31	29	33	32	36	33
sp|O60783|RT14_HUMAN	sp|O60783|RT14_HUMAN	3	3	3	>sp|O60783|RT14_HUMAN 28S ribosomal protein S14, mitochondrial OS=Homo sapiens GN=MRPS14 PE=1 SV=1	1	3	3	3	3	3	1	1	1	1	0	0	2	1	0	1	1	1	0	2	3	3	1	1	1	1	0	0	2	1	0	1	1	1	0	2	3	3	1	1	1	1	0	0
sp|O60784|TOM1_HUMAN;sp|O60784-2|TOM1_HUMAN;sp|O60784-4|TOM1_HUMAN;sp|O60784-3|TOM1_HUMAN	sp|O60784|TOM1_HUMAN;sp|O60784-2|TOM1_HUMAN;sp|O60784-4|TOM1_HUMAN;sp|O60784-3|TOM1_HUMAN	14;13;11;9	14;13;11;9	14;13;11;9	>sp|O60784|TOM1_HUMAN Target of Myb protein 1 OS=Homo sapiens GN=TOM1 PE=1 SV=2;>sp|O60784-2|TOM1_HUMAN Isoform 2 of Target of Myb protein 1 OS=Homo sapiens GN=TOM1;>sp|O60784-4|TOM1_HUMAN Isoform 4 of Target of Myb protein 1 OS=Homo sapiens GN=TOM1;>sp|O6	4	14	14	14	12	11	11	10	10	11	11	12	7	7	10	11	13	13	10	11	12	11	11	10	10	11	11	12	7	7	10	11	13	13	10	11	12	11	11	10	10	11	11	12
sp|O60825-2|F262_HUMAN	sp|O60825-2|F262_HUMAN	28	28	2	>sp|O60825-2|F262_HUMAN Isoform 2 of 6-phosphofructo-2-kinase/fructose-2,6-bisphosphatase 2 OS=Homo sapiens GN=PFKFB2	1	28	28	2	13	18	15	15	19	17	10	15	24	22	22	23	22	23	19	17	13	18	15	15	19	17	10	15	24	22	22	23	22	23	19	17	1	1	1	1	1	1	1	1
sp|O60826|CCD22_HUMAN	sp|O60826|CCD22_HUMAN	21	21	21	>sp|O60826|CCD22_HUMAN Coiled-coil domain-containing protein 22 OS=Homo sapiens GN=CCDC22 PE=1 SV=1	1	21	21	21	14	11	12	15	13	12	16	14	4	5	16	15	16	14	10	9	14	11	12	15	13	12	16	14	4	5	16	15	16	14	10	9	14	11	12	15	13	12	16	14
sp|O60830|TI17B_HUMAN;sp|O60830-2|TI17B_HUMAN	sp|O60830|TI17B_HUMAN;sp|O60830-2|TI17B_HUMAN	1;1	1;1	1;1	>sp|O60830|TI17B_HUMAN Mitochondrial import inner membrane translocase subunit Tim17-B OS=Homo sapiens GN=TIMM17B PE=1 SV=1;>sp|O60830-2|TI17B_HUMAN Isoform 2 of Mitochondrial import inner membrane translocase subunit Tim17-B OS=Homo sapiens GN=TIMM17B	2	1	1	1	1	1	1	1	1	1	1	1	1	1	1	1	1	1	1	1	1	1	1	1	1	1	1	1	1	1	1	1	1	1	1	1	1	1	1	1	1	1	1	1
sp|O60831|PRAF2_HUMAN	sp|O60831|PRAF2_HUMAN	2	2	2	>sp|O60831|PRAF2_HUMAN PRA1 family protein 2 OS=Homo sapiens GN=PRAF2 PE=1 SV=1	1	2	2	2	1	2	2	1	2	2	1	1	2	2	1	2	1	1	2	2	1	2	2	1	2	2	1	1	2	2	1	2	1	1	2	2	1	2	2	1	2	2	1	1
sp|O60832|DKC1_HUMAN;sp|O60832-2|DKC1_HUMAN	sp|O60832|DKC1_HUMAN;sp|O60832-2|DKC1_HUMAN	5;4	5;4	5;4	>sp|O60832|DKC1_HUMAN H/ACA ribonucleoprotein complex subunit 4 OS=Homo sapiens GN=DKC1 PE=1 SV=3;>sp|O60832-2|DKC1_HUMAN Isoform 3 of H/ACA ribonucleoprotein complex subunit 4 OS=Homo sapiens GN=DKC1	2	5	5	5	4	4	3	3	1	2	4	3	2	1	2	2	2	2	3	2	4	4	3	3	1	2	4	3	2	1	2	2	2	2	3	2	4	4	3	3	1	2	4	3
sp|O60841|IF2P_HUMAN	sp|O60841|IF2P_HUMAN	28	28	28	>sp|O60841|IF2P_HUMAN Eukaryotic translation initiation factor 5B OS=Homo sapiens GN=EIF5B PE=1 SV=4	1	28	28	28	23	24	23	24	24	24	22	23	14	15	24	21	21	21	19	16	23	24	23	24	24	24	22	23	14	15	24	21	21	21	19	16	23	24	23	24	24	24	22	23
sp|O60861-2|GAS7_HUMAN;sp|O60861-1|GAS7_HUMAN;sp|O60861-4|GAS7_HUMAN;sp|O60861|GAS7_HUMAN	sp|O60861-2|GAS7_HUMAN;sp|O60861-1|GAS7_HUMAN;sp|O60861-4|GAS7_HUMAN;sp|O60861|GAS7_HUMAN	1;1;1;1	1;1;1;1	1;1;1;1	>sp|O60861-2|GAS7_HUMAN Isoform 2 of Growth arrest-specific protein 7 OS=Homo sapiens GN=GAS7;>sp|O60861-1|GAS7_HUMAN Isoform 1 of Growth arrest-specific protein 7 OS=Homo sapiens GN=GAS7;>sp|O60861-4|GAS7_HUMAN Isoform 4 of Growth arrest-specific protein	4	1	1	1	0	0	0	0	0	0	0	0	0	0	0	0	0	0	0	1	0	0	0	0	0	0	0	0	0	0	0	0	0	0	0	1	0	0	0	0	0	0	0	0
sp|O60879-2|DIAP2_HUMAN;sp|O60879-3|DIAP2_HUMAN;sp|O60879|DIAP2_HUMAN	sp|O60879-2|DIAP2_HUMAN;sp|O60879-3|DIAP2_HUMAN;sp|O60879|DIAP2_HUMAN	23;23;23	23;23;23	23;23;23	>sp|O60879-2|DIAP2_HUMAN Isoform 2 of Protein diaphanous homolog 2 OS=Homo sapiens GN=DIAPH2;>sp|O60879-3|DIAP2_HUMAN Isoform 3 of Protein diaphanous homolog 2 OS=Homo sapiens GN=DIAPH2;>sp|O60879|DIAP2_HUMAN Protein diaphanous homolog 2 OS=Homo sapiens GN	3	23	23	23	16	13	17	17	18	18	17	19	10	10	17	18	17	16	11	12	16	13	17	17	18	18	17	19	10	10	17	18	17	16	11	12	16	13	17	17	18	18	17	19
sp|O60884|DNJA2_HUMAN	sp|O60884|DNJA2_HUMAN	14	14	14	>sp|O60884|DNJA2_HUMAN DnaJ homolog subfamily A member 2 OS=Homo sapiens GN=DNAJA2 PE=1 SV=1	1	14	14	14	10	10	7	9	9	9	10	8	9	9	10	8	7	9	12	12	10	10	7	9	9	9	10	8	9	9	10	8	7	9	12	12	10	10	7	9	9	9	10	8
sp|O60885-3|BRD4_HUMAN;sp|O60885-2|BRD4_HUMAN;sp|O60885|BRD4_HUMAN	sp|O60885-3|BRD4_HUMAN;sp|O60885-2|BRD4_HUMAN;sp|O60885|BRD4_HUMAN	5;4;4	5;4;4	3;2;2	>sp|O60885-3|BRD4_HUMAN Isoform B of Bromodomain-containing protein 4 OS=Homo sapiens GN=BRD4;>sp|O60885-2|BRD4_HUMAN Isoform C of Bromodomain-containing protein 4 OS=Homo sapiens GN=BRD4;>sp|O60885|BRD4_HUMAN Bromodomain-containing protein 4 OS=Homo sapie	3	5	5	3	3	3	3	3	2	3	3	3	3	2	2	3	3	3	3	4	3	3	3	3	2	3	3	3	3	2	2	3	3	3	3	4	2	1	1	1	1	1	1	1
sp|O60888-3|CUTA_HUMAN;sp|O60888|CUTA_HUMAN;sp|O60888-2|CUTA_HUMAN	sp|O60888-3|CUTA_HUMAN;sp|O60888|CUTA_HUMAN;sp|O60888-2|CUTA_HUMAN	4;4;4	4;4;4	4;4;4	>sp|O60888-3|CUTA_HUMAN Isoform C of Protein CutA OS=Homo sapiens GN=CUTA;>sp|O60888|CUTA_HUMAN Protein CutA OS=Homo sapiens GN=CUTA PE=1 SV=2;>sp|O60888-2|CUTA_HUMAN Isoform A of Protein CutA OS=Homo sapiens GN=CUTA	3	4	4	4	3	1	1	1	1	1	2	2	1	1	3	3	3	3	2	1	3	1	1	1	1	1	2	2	1	1	3	3	3	3	2	1	3	1	1	1	1	1	2	2
sp|O60890|OPHN1_HUMAN;sp|O60890-2|OPHN1_HUMAN	sp|O60890|OPHN1_HUMAN;sp|O60890-2|OPHN1_HUMAN	7;4	7;4	7;4	>sp|O60890|OPHN1_HUMAN Oligophrenin-1 OS=Homo sapiens GN=OPHN1 PE=1 SV=1;>sp|O60890-2|OPHN1_HUMAN Isoform 2 of Oligophrenin-1 OS=Homo sapiens GN=OPHN1	2	7	7	7	5	3	3	4	3	3	3	3	1	1	4	5	5	5	4	3	5	3	3	4	3	3	3	3	1	1	4	5	5	5	4	3	5	3	3	4	3	3	3	3
sp|O60906|NSMA_HUMAN	sp|O60906|NSMA_HUMAN	15	15	15	>sp|O60906|NSMA_HUMAN Sphingomyelin phosphodiesterase 2 OS=Homo sapiens GN=SMPD2 PE=1 SV=2	1	15	15	15	11	12	13	12	12	11	9	11	11	11	14	14	11	9	12	13	11	12	13	12	12	11	9	11	11	11	14	14	11	9	12	13	11	12	13	12	12	11	9	11
sp|O60911|CATL2_HUMAN	sp|O60911|CATL2_HUMAN	2	2	2	>sp|O60911|CATL2_HUMAN Cathepsin L2 OS=Homo sapiens GN=CTSV PE=1 SV=2	1	2	2	2	1	1	1	1	0	0	0	0	1	2	1	1	1	1	1	1	1	1	1	1	0	0	0	0	1	2	1	1	1	1	1	1	1	1	1	1	0	0	0	0
sp|O60921-2|HUS1_HUMAN;sp|O60921|HUS1_HUMAN	sp|O60921-2|HUS1_HUMAN;sp|O60921|HUS1_HUMAN	2;2	2;2	2;2	>sp|O60921-2|HUS1_HUMAN Isoform 2 of Checkpoint protein HUS1 OS=Homo sapiens GN=HUS1;>sp|O60921|HUS1_HUMAN Checkpoint protein HUS1 OS=Homo sapiens GN=HUS1 PE=1 SV=1	2	2	2	2	2	2	2	2	2	2	2	2	1	0	2	2	1	2	2	0	2	2	2	2	2	2	2	2	1	0	2	2	1	2	2	0	2	2	2	2	2	2	2	2
sp|O60925|PFD1_HUMAN	sp|O60925|PFD1_HUMAN	2	2	2	>sp|O60925|PFD1_HUMAN Prefoldin subunit 1 OS=Homo sapiens GN=PFDN1 PE=1 SV=2	1	2	2	2	1	1	1	1	1	1	1	1	1	1	2	1	1	1	1	0	1	1	1	1	1	1	1	1	1	1	2	1	1	1	1	0	1	1	1	1	1	1	1	1
sp|O60927|PP1RB_HUMAN	sp|O60927|PP1RB_HUMAN	3	3	3	>sp|O60927|PP1RB_HUMAN Protein phosphatase 1 regulatory subunit 11 OS=Homo sapiens GN=PPP1R11 PE=1 SV=1	1	3	3	3	3	3	3	3	2	3	3	3	3	3	3	3	3	3	2	2	3	3	3	3	2	3	3	3	3	3	3	3	3	3	2	2	3	3	3	3	2	3	3	3
sp|O60928-2|KCJ13_HUMAN;sp|O60928|KCJ13_HUMAN	sp|O60928-2|KCJ13_HUMAN;sp|O60928|KCJ13_HUMAN	1;1	1;1	1;1	>sp|O60928-2|KCJ13_HUMAN Isoform 2 of Inward rectifier potassium channel 13 OS=Homo sapiens GN=KCNJ13;>sp|O60928|KCJ13_HUMAN Inward rectifier potassium channel 13 OS=Homo sapiens GN=KCNJ13 PE=1 SV=1	2	1	1	1	0	0	0	1	0	0	1	1	0	0	0	0	0	0	0	0	0	0	0	1	0	0	1	1	0	0	0	0	0	0	0	0	0	0	0	1	0	0	1	1
sp|O60936|NOL3_HUMAN;sp|O60936-3|NOL3_HUMAN;sp|O60936-1|NOL3_HUMAN	sp|O60936|NOL3_HUMAN;sp|O60936-3|NOL3_HUMAN;sp|O60936-1|NOL3_HUMAN	8;8;5	8;8;5	8;8;5	>sp|O60936|NOL3_HUMAN Nucleolar protein 3 OS=Homo sapiens GN=NOL3 PE=1 SV=2;>sp|O60936-3|NOL3_HUMAN Isoform 3 of Nucleolar protein 3 OS=Homo sapiens GN=NOL3;>sp|O60936-1|NOL3_HUMAN Isoform 1 of Nucleolar protein 3 OS=Homo sapiens GN=NOL3	3	8	8	8	5	5	6	6	8	7	5	6	5	4	6	6	6	6	5	5	5	5	6	6	8	7	5	6	5	4	6	6	6	6	5	5	5	5	6	6	8	7	5	6
sp|O60942-4|MCE1_HUMAN;sp|O60942|MCE1_HUMAN;sp|O60942-3|MCE1_HUMAN;sp|O60942-2|MCE1_HUMAN	sp|O60942-4|MCE1_HUMAN;sp|O60942|MCE1_HUMAN;sp|O60942-3|MCE1_HUMAN;sp|O60942-2|MCE1_HUMAN	10;10;9;9	10;10;9;9	10;10;9;9	>sp|O60942-4|MCE1_HUMAN Isoform 4 of mRNA-capping enzyme OS=Homo sapiens GN=RNGTT;>sp|O60942|MCE1_HUMAN mRNA-capping enzyme OS=Homo sapiens GN=RNGTT PE=1 SV=1;>sp|O60942-3|MCE1_HUMAN Isoform 3 of mRNA-capping enzyme OS=Homo sapiens GN=RNGTT;>sp|O60942-2|MC	4	10	10	10	9	9	5	5	3	1	5	6	4	4	5	3	2	2	3	2	9	9	5	5	3	1	5	6	4	4	5	3	2	2	3	2	9	9	5	5	3	1	5	6
sp|O75015|FCG3B_HUMAN;sp|P08637|FCG3A_HUMAN	sp|O75015|FCG3B_HUMAN	3;1	3;1	3;1	>sp|O75015|FCG3B_HUMAN Low affinity immunoglobulin gamma Fc region receptor III-B OS=Homo sapiens GN=FCGR3B PE=1 SV=2	2	3	3	3	0	0	1	1	0	0	3	3	0	0	1	0	0	0	0	0	0	0	1	1	0	0	3	3	0	0	1	0	0	0	0	0	0	0	1	1	0	0	3	3
sp|O75027-3|ABCB7_HUMAN;sp|O75027|ABCB7_HUMAN;sp|O75027-2|ABCB7_HUMAN	sp|O75027-3|ABCB7_HUMAN;sp|O75027|ABCB7_HUMAN;sp|O75027-2|ABCB7_HUMAN	5;5;5	5;5;5	5;5;5	>sp|O75027-3|ABCB7_HUMAN Isoform 3 of ATP-binding cassette sub-family B member 7, mitochondrial OS=Homo sapiens GN=ABCB7;>sp|O75027|ABCB7_HUMAN ATP-binding cassette sub-family B member 7, mitochondrial OS=Homo sapiens GN=ABCB7 PE=1 SV=2;>sp|O75027-2|ABCB7_	3	5	5	5	0	0	0	1	2	0	0	1	4	4	1	1	1	3	1	2	0	0	0	1	2	0	0	1	4	4	1	1	1	3	1	2	0	0	0	1	2	0	0	1
sp|O75031-2|HSF2B_HUMAN;sp|O75031|HSF2B_HUMAN	sp|O75031-2|HSF2B_HUMAN;sp|O75031|HSF2B_HUMAN	3;3	3;3	3;3	>sp|O75031-2|HSF2B_HUMAN Isoform 2 of Heat shock factor 2-binding protein OS=Homo sapiens GN=HSF2BP;>sp|O75031|HSF2B_HUMAN Heat shock factor 2-binding protein OS=Homo sapiens GN=HSF2BP PE=1 SV=1	2	3	3	3	3	3	2	1	2	2	1	1	2	2	3	2	2	1	1	2	3	3	2	1	2	2	1	1	2	2	3	2	2	1	1	2	3	3	2	1	2	2	1	1
sp|P0DMP2|SRG2B_HUMAN;sp|P0DJJ0|SRG2C_HUMAN;sp|O75044|SRGP2_HUMAN	sp|P0DMP2|SRG2B_HUMAN;sp|P0DJJ0|SRG2C_HUMAN;sp|O75044|SRGP2_HUMAN	3;3;3	2;2;2	2;2;2	>sp|P0DMP2|SRG2B_HUMAN SLIT-ROBO Rho GTPase-activating protein 2B OS=Homo sapiens GN=SRGAP2B PE=3 SV=1;>sp|P0DJJ0|SRG2C_HUMAN SLIT-ROBO Rho GTPase-activating protein 2C OS=Homo sapiens GN=SRGAP2C PE=1 SV=1;>sp|O75044|SRGP2_HUMAN SLIT-ROBO Rho GTPase-activa	3	3	2	2	2	3	1	1	2	1	2	1	0	0	3	2	1	1	0	1	1	2	1	1	2	1	2	1	0	0	2	1	0	0	0	0	1	2	1	1	2	1	2	1
sp|O75052-3|CAPON_HUMAN;sp|O75052|CAPON_HUMAN	sp|O75052-3|CAPON_HUMAN;sp|O75052|CAPON_HUMAN	2;2	2;2	2;2	>sp|O75052-3|CAPON_HUMAN Isoform 3 of Carboxyl-terminal PDZ ligand of neuronal nitric oxide synthase protein OS=Homo sapiens GN=NOS1AP;>sp|O75052|CAPON_HUMAN Carboxyl-terminal PDZ ligand of neuronal nitric oxide synthase protein OS=Homo sapiens GN=NOS1AP P	2	2	2	2	1	0	0	0	1	1	0	1	0	0	2	1	2	2	0	1	1	0	0	0	1	1	0	1	0	0	2	1	2	2	0	1	1	0	0	0	1	1	0	1
sp|O75063|XYLK_HUMAN	sp|O75063|XYLK_HUMAN	4	4	4	>sp|O75063|XYLK_HUMAN Glycosaminoglycan xylosylkinase OS=Homo sapiens GN=FAM20B PE=1 SV=1	1	4	4	4	2	1	2	3	1	2	2	1	0	1	2	2	0	1	2	0	2	1	2	3	1	2	2	1	0	1	2	2	0	1	2	0	2	1	2	3	1	2	2	1
sp|O75064|DEN4B_HUMAN	sp|O75064|DEN4B_HUMAN	5	5	5	>sp|O75064|DEN4B_HUMAN DENN domain-containing protein 4B OS=Homo sapiens GN=DENND4B PE=1 SV=4	1	5	5	5	3	3	1	2	1	1	2	1	1	4	4	4	4	5	4	3	3	3	1	2	1	1	2	1	1	4	4	4	4	5	4	3	3	3	1	2	1	1	2	1
sp|O75071|EFC14_HUMAN	sp|O75071|EFC14_HUMAN	7	7	7	>sp|O75071|EFC14_HUMAN EF-hand calcium-binding domain-containing protein 14 OS=Homo sapiens GN=EFCAB14 PE=1 SV=1	1	7	7	7	6	4	5	5	4	4	3	4	6	6	6	5	5	6	6	6	6	4	5	5	4	4	3	4	6	6	6	5	5	6	6	6	6	4	5	5	4	4	3	4
sp|O75083|WDR1_HUMAN;sp|O75083-3|WDR1_HUMAN	sp|O75083|WDR1_HUMAN;sp|O75083-3|WDR1_HUMAN	28;19	28;19	28;19	>sp|O75083|WDR1_HUMAN WD repeat-containing protein 1 OS=Homo sapiens GN=WDR1 PE=1 SV=4;>sp|O75083-3|WDR1_HUMAN Isoform 2 of WD repeat-containing protein 1 OS=Homo sapiens GN=WDR1	2	28	28	28	18	20	19	21	19	20	19	20	17	18	24	25	20	20	21	23	18	20	19	21	19	20	19	20	17	18	24	25	20	20	21	23	18	20	19	21	19	20	19	20
sp|O75093|SLIT1_HUMAN;sp|O75093-2|SLIT1_HUMAN	sp|O75093|SLIT1_HUMAN;sp|O75093-2|SLIT1_HUMAN	4;3	3;2	3;2	>sp|O75093|SLIT1_HUMAN Slit homolog 1 protein OS=Homo sapiens GN=SLIT1 PE=2 SV=4;>sp|O75093-2|SLIT1_HUMAN Isoform 2 of Slit homolog 1 protein OS=Homo sapiens GN=SLIT1	2	4	3	3	0	0	1	1	1	1	3	3	0	0	0	0	0	0	0	1	0	0	0	0	0	0	2	2	0	0	0	0	0	0	0	1	0	0	0	0	0	0	2	2
sp|O75094-3|SLIT3_HUMAN;sp|O75094|SLIT3_HUMAN;sp|O75094-4|SLIT3_HUMAN;sp|O75094-2|SLIT3_HUMAN	sp|O75094-3|SLIT3_HUMAN;sp|O75094|SLIT3_HUMAN;sp|O75094-4|SLIT3_HUMAN;sp|O75094-2|SLIT3_HUMAN	20;20;20;19	20;20;20;19	20;20;20;19	>sp|O75094-3|SLIT3_HUMAN Isoform 3 of Slit homolog 3 protein OS=Homo sapiens GN=SLIT3;>sp|O75094|SLIT3_HUMAN Slit homolog 3 protein OS=Homo sapiens GN=SLIT3 PE=2 SV=3;>sp|O75094-4|SLIT3_HUMAN Isoform 4 of Slit homolog 3 protein OS=Homo sapiens GN=SLIT3;>sp	4	20	20	20	0	0	19	19	8	5	16	16	4	2	0	1	0	0	5	5	0	0	19	19	8	5	16	16	4	2	0	1	0	0	5	5	0	0	19	19	8	5	16	16
sp|O75110|ATP9A_HUMAN;sp|O75110-2|ATP9A_HUMAN	sp|O75110|ATP9A_HUMAN;sp|O75110-2|ATP9A_HUMAN	21;17	21;17	18;15	>sp|O75110|ATP9A_HUMAN Probable phospholipid-transporting ATPase IIA OS=Homo sapiens GN=ATP9A PE=1 SV=3;>sp|O75110-2|ATP9A_HUMAN Isoform Short of Probable phospholipid-transporting ATPase IIA OS=Homo sapiens GN=ATP9A	2	21	21	18	15	14	13	13	15	17	18	17	9	9	14	16	20	18	17	18	15	14	13	13	15	17	18	17	9	9	14	16	20	18	17	18	12	11	10	10	12	14	15	14
sp|O75113|N4BP1_HUMAN	sp|O75113|N4BP1_HUMAN	12	12	12	>sp|O75113|N4BP1_HUMAN NEDD4-binding protein 1 OS=Homo sapiens GN=N4BP1 PE=1 SV=4	1	12	12	12	7	6	5	7	6	5	5	5	2	4	7	4	8	6	4	5	7	6	5	7	6	5	5	5	2	4	7	4	8	6	4	5	7	6	5	7	6	5	5	5
sp|O75116|ROCK2_HUMAN	sp|O75116|ROCK2_HUMAN	36	32	32	>sp|O75116|ROCK2_HUMAN Rho-associated protein kinase 2 OS=Homo sapiens GN=ROCK2 PE=1 SV=4	1	36	32	32	23	24	21	20	28	26	26	26	11	11	24	25	24	22	16	15	19	20	18	17	24	22	22	22	8	8	20	21	20	18	13	12	19	20	18	17	24	22	22	22
sp|O75121-2|MFA3L_HUMAN;sp|O75121|MFA3L_HUMAN;sp|P55082-2|MFAP3_HUMAN;sp|P55082|MFAP3_HUMAN	sp|O75121-2|MFA3L_HUMAN;sp|O75121|MFA3L_HUMAN	5;5;1;1	5;5;1;1	5;5;1;1	>sp|O75121-2|MFA3L_HUMAN Isoform 2 of Microfibrillar-associated protein 3-like OS=Homo sapiens GN=MFAP3L;>sp|O75121|MFA3L_HUMAN Microfibrillar-associated protein 3-like OS=Homo sapiens GN=MFAP3L PE=1 SV=3	4	5	5	5	1	2	1	2	2	1	3	1	0	0	1	3	1	2	5	5	1	2	1	2	2	1	3	1	0	0	1	3	1	2	5	5	1	2	1	2	2	1	3	1
sp|O75122-3|CLAP2_HUMAN;sp|O75122|CLAP2_HUMAN;sp|O75122-2|CLAP2_HUMAN	sp|O75122-3|CLAP2_HUMAN;sp|O75122|CLAP2_HUMAN	13;10;4	9;6;4	9;6;4	>sp|O75122-3|CLAP2_HUMAN Isoform 3 of CLIP-associating protein 2 OS=Homo sapiens GN=CLASP2;>sp|O75122|CLAP2_HUMAN CLIP-associating protein 2 OS=Homo sapiens GN=CLASP2 PE=1 SV=2	3	13	9	9	8	9	7	6	10	8	8	8	3	3	8	8	8	6	8	5	5	6	4	3	6	5	5	4	0	0	5	4	4	2	4	1	5	6	4	3	6	5	5	4
sp|O75128|COBL_HUMAN;sp|O75128-2|COBL_HUMAN;sp|O75128-3|COBL_HUMAN;sp|O75128-7|COBL_HUMAN;sp|O75128-5|COBL_HUMAN;sp|O75128-4|COBL_HUMAN;sp|O75128-6|COBL_HUMAN	sp|O75128|COBL_HUMAN;sp|O75128-2|COBL_HUMAN;sp|O75128-3|COBL_HUMAN;sp|O75128-7|COBL_HUMAN;sp|O75128-5|COBL_HUMAN;sp|O75128-4|COBL_HUMAN;sp|O75128-6|COBL_HUMAN	6;6;5;5;3;3;3	6;6;5;5;3;3;3	6;6;5;5;3;3;3	>sp|O75128|COBL_HUMAN Protein cordon-bleu OS=Homo sapiens GN=COBL PE=1 SV=2;>sp|O75128-2|COBL_HUMAN Isoform 2 of Protein cordon-bleu OS=Homo sapiens GN=COBL;>sp|O75128-3|COBL_HUMAN Isoform 3 of Protein cordon-bleu OS=Homo sapiens GN=COBL;>sp|O75128-7|COBL_	7	6	6	6	5	4	5	4	3	3	2	3	2	3	6	5	5	3	3	3	5	4	5	4	3	3	2	3	2	3	6	5	5	3	3	3	5	4	5	4	3	3	2	3
sp|O75131|CPNE3_HUMAN;sp|Q86YQ8-2|CPNE8_HUMAN;sp|Q9HCH3-2|CPNE5_HUMAN;sp|Q8IYJ1|CPNE9_HUMAN;sp|O95741|CPNE6_HUMAN;sp|Q9UBL6-2|CPNE7_HUMAN;sp|Q86YQ8|CPNE8_HUMAN;sp|Q9HCH3|CPNE5_HUMAN;sp|O95741-2|CPNE6_HUMAN;sp|Q9UBL6|CPNE7_HUMAN	sp|O75131|CPNE3_HUMAN	20;1;1;1;1;1;1;1;1;1	19;0;0;0;0;0;0;0;0;0	19;0;0;0;0;0;0;0;0;0	>sp|O75131|CPNE3_HUMAN Copine-3 OS=Homo sapiens GN=CPNE3 PE=1 SV=1	10	20	19	19	12	12	15	13	14	13	11	10	11	10	15	13	15	13	11	12	11	11	14	12	13	12	10	9	10	9	14	12	14	12	10	11	11	11	14	12	13	12	10	9
sp|O75140-1|DEPD5_HUMAN;sp|O75140-4|DEPD5_HUMAN;sp|O75140-9|DEPD5_HUMAN;sp|O75140|DEPD5_HUMAN;sp|O75140-7|DEPD5_HUMAN;sp|O75140-8|DEPD5_HUMAN;sp|O75140-3|DEPD5_HUMAN;sp|O75140-5|DEPD5_HUMAN;sp|O75140-6|DEPD5_HUMAN;sp|O75140-2|DEPD5_HUMAN	sp|O75140-1|DEPD5_HUMAN;sp|O75140-4|DEPD5_HUMAN;sp|O75140-9|DEPD5_HUMAN;sp|O75140|DEPD5_HUMAN;sp|O75140-7|DEPD5_HUMAN;sp|O75140-8|DEPD5_HUMAN;sp|O75140-3|DEPD5_HUMAN;sp|O75140-5|DEPD5_HUMAN	5;5;5;5;4;4;4;4;2;1	5;5;5;5;4;4;4;4;2;1	5;5;5;5;4;4;4;4;2;1	>sp|O75140-1|DEPD5_HUMAN Isoform 1 of DEP domain-containing protein 5 OS=Homo sapiens GN=DEPDC5;>sp|O75140-4|DEPD5_HUMAN Isoform 4 of DEP domain-containing protein 5 OS=Homo sapiens GN=DEPDC5;>sp|O75140-9|DEPD5_HUMAN Isoform 9 of DEP domain-containing prot	10	5	5	5	3	3	1	2	2	1	2	2	2	1	3	2	1	1	2	2	3	3	1	2	2	1	2	2	2	1	3	2	1	1	2	2	3	3	1	2	2	1	2	2
sp|O75143-3|ATG13_HUMAN;sp|O75143-2|ATG13_HUMAN;sp|O75143|ATG13_HUMAN;sp|O75143-5|ATG13_HUMAN;sp|O75143-4|ATG13_HUMAN	sp|O75143-3|ATG13_HUMAN;sp|O75143-2|ATG13_HUMAN;sp|O75143|ATG13_HUMAN;sp|O75143-5|ATG13_HUMAN;sp|O75143-4|ATG13_HUMAN	7;7;7;7;5	7;7;7;7;5	7;7;7;7;5	>sp|O75143-3|ATG13_HUMAN Isoform 3 of Autophagy-related protein 13 OS=Homo sapiens GN=ATG13;>sp|O75143-2|ATG13_HUMAN Isoform 2 of Autophagy-related protein 13 OS=Homo sapiens GN=ATG13;>sp|O75143|ATG13_HUMAN Autophagy-related protein 13 OS=Homo sapiens GN=A	5	7	7	7	7	6	4	6	4	3	6	6	2	2	4	4	4	5	3	1	7	6	4	6	4	3	6	6	2	2	4	4	4	5	3	1	7	6	4	6	4	3	6	6
sp|O75146|HIP1R_HUMAN;sp|O75146-2|HIP1R_HUMAN	sp|O75146|HIP1R_HUMAN	15;7	13;6	13;6	>sp|O75146|HIP1R_HUMAN Huntingtin-interacting protein 1-related protein OS=Homo sapiens GN=HIP1R PE=1 SV=2	2	15	13	13	7	7	4	6	9	9	7	7	1	1	6	9	3	4	4	3	6	6	3	5	8	8	6	6	1	1	6	8	3	3	3	2	6	6	3	5	8	8	6	6
sp|O75147|OBSL1_HUMAN;sp|O75147-2|OBSL1_HUMAN;sp|O75147-1|OBSL1_HUMAN;sp|O75147-4|OBSL1_HUMAN	sp|O75147|OBSL1_HUMAN	5;2;2;2	5;2;2;2	5;2;2;2	>sp|O75147|OBSL1_HUMAN Obscurin-like protein 1 OS=Homo sapiens GN=OBSL1 PE=1 SV=4	4	5	5	5	1	2	0	2	1	2	1	1	2	2	2	2	0	1	1	0	1	2	0	2	1	2	1	1	2	2	2	2	0	1	1	0	1	2	0	2	1	2	1	1
sp|O75150-3|BRE1B_HUMAN;sp|O75150|BRE1B_HUMAN;sp|O75150-4|BRE1B_HUMAN	sp|O75150-3|BRE1B_HUMAN;sp|O75150|BRE1B_HUMAN;sp|O75150-4|BRE1B_HUMAN	6;6;4	6;6;4	5;5;3	>sp|O75150-3|BRE1B_HUMAN Isoform 3 of E3 ubiquitin-protein ligase BRE1B OS=Homo sapiens GN=RNF40;>sp|O75150|BRE1B_HUMAN E3 ubiquitin-protein ligase BRE1B OS=Homo sapiens GN=RNF40 PE=1 SV=4;>sp|O75150-4|BRE1B_HUMAN Isoform 4 of E3 ubiquitin-protein ligase B	3	6	6	5	6	6	4	4	5	3	4	3	1	1	1	1	1	0	0	0	6	6	4	4	5	3	4	3	1	1	1	1	1	0	0	0	5	5	3	3	4	2	3	2
sp|O75152|ZC11A_HUMAN	sp|O75152|ZC11A_HUMAN	8	8	8	>sp|O75152|ZC11A_HUMAN Zinc finger CCCH domain-containing protein 11A OS=Homo sapiens GN=ZC3H11A PE=1 SV=3	1	8	8	8	6	7	1	1	2	2	4	3	0	1	0	2	0	0	1	1	6	7	1	1	2	2	4	3	0	1	0	2	0	0	1	1	6	7	1	1	2	2	4	3
sp|O75153|CLU_HUMAN	sp|O75153|CLU_HUMAN	21	21	21	>sp|O75153|CLU_HUMAN Clustered mitochondria protein homolog OS=Homo sapiens GN=CLUH PE=1 SV=2	1	21	21	21	9	10	13	14	12	7	15	14	3	3	14	16	15	17	10	7	9	10	13	14	12	7	15	14	3	3	14	16	15	17	10	7	9	10	13	14	12	7	15	14
sp|O75155-2|CAND2_HUMAN;sp|O75155|CAND2_HUMAN	sp|O75155-2|CAND2_HUMAN;sp|O75155|CAND2_HUMAN	10;10	5;5	5;5	>sp|O75155-2|CAND2_HUMAN Isoform 2 of Cullin-associated NEDD8-dissociated protein 2 OS=Homo sapiens GN=CAND2;>sp|O75155|CAND2_HUMAN Cullin-associated NEDD8-dissociated protein 2 OS=Homo sapiens GN=CAND2 PE=1 SV=3	2	10	5	5	6	7	6	7	7	6	5	6	7	6	7	7	9	8	8	9	3	4	2	3	3	2	1	3	3	2	3	4	5	4	4	4	3	4	2	3	3	2	1	3
sp|O75157-2|T22D2_HUMAN;sp|O75157|T22D2_HUMAN	sp|O75157-2|T22D2_HUMAN;sp|O75157|T22D2_HUMAN	4;4	2;2	2;2	>sp|O75157-2|T22D2_HUMAN Isoform 2 of TSC22 domain family protein 2 OS=Homo sapiens GN=TSC22D2;>sp|O75157|T22D2_HUMAN TSC22 domain family protein 2 OS=Homo sapiens GN=TSC22D2 PE=1 SV=3	2	4	2	2	2	2	2	2	2	3	3	3	2	1	2	2	2	2	1	1	0	0	1	1	0	1	1	1	0	0	0	1	1	1	0	0	0	0	1	1	0	1	1	1
sp|O75165|DJC13_HUMAN	sp|O75165|DJC13_HUMAN	75	75	75	>sp|O75165|DJC13_HUMAN DnaJ homolog subfamily C member 13 OS=Homo sapiens GN=DNAJC13 PE=1 SV=5	1	75	75	75	59	59	60	63	57	60	56	55	40	36	60	60	60	61	48	48	59	59	60	63	57	60	56	55	40	36	60	60	60	61	48	48	59	59	60	63	57	60	56	55
sp|O75167-5|PHAR2_HUMAN;sp|O75167-2|PHAR2_HUMAN;sp|O75167|PHAR2_HUMAN;sp|O75167-4|PHAR2_HUMAN	sp|O75167-5|PHAR2_HUMAN;sp|O75167-2|PHAR2_HUMAN;sp|O75167|PHAR2_HUMAN;sp|O75167-4|PHAR2_HUMAN	2;2;2;2	2;2;2;2	2;2;2;2	>sp|O75167-5|PHAR2_HUMAN Isoform 5 of Phosphatase and actin regulator 2 OS=Homo sapiens GN=PHACTR2;>sp|O75167-2|PHAR2_HUMAN Isoform 2 of Phosphatase and actin regulator 2 OS=Homo sapiens GN=PHACTR2;>sp|O75167|PHAR2_HUMAN Phosphatase and actin regulator 2 O	4	2	2	2	2	2	0	1	0	0	0	1	0	0	1	1	1	1	1	2	2	2	0	1	0	0	0	1	0	0	1	1	1	1	1	2	2	2	0	1	0	0	0	1
sp|O75170-2|PP6R2_HUMAN;sp|O75170-4|PP6R2_HUMAN;sp|O75170-5|PP6R2_HUMAN;sp|O75170-3|PP6R2_HUMAN;sp|O75170|PP6R2_HUMAN;sp|O75170-6|PP6R2_HUMAN	sp|O75170-2|PP6R2_HUMAN;sp|O75170-4|PP6R2_HUMAN;sp|O75170-5|PP6R2_HUMAN;sp|O75170-3|PP6R2_HUMAN;sp|O75170|PP6R2_HUMAN;sp|O75170-6|PP6R2_HUMAN	34;34;34;33;33;32	34;34;34;33;33;32	34;34;34;33;33;32	>sp|O75170-2|PP6R2_HUMAN Isoform 2 of Serine/threonine-protein phosphatase 6 regulatory subunit 2 OS=Homo sapiens GN=PPP6R2;>sp|O75170-4|PP6R2_HUMAN Isoform 4 of Serine/threonine-protein phosphatase 6 regulatory subunit 2 OS=Homo sapiens GN=PPP6R2;>sp|O751	6	34	34	34	29	29	28	28	28	26	27	26	28	25	26	30	25	25	23	23	29	29	28	28	28	26	27	26	28	25	26	30	25	25	23	23	29	29	28	28	28	26	27	26
sp|O75175|CNOT3_HUMAN;sp|O75175-3|CNOT3_HUMAN;sp|O75175-2|CNOT3_HUMAN	sp|O75175|CNOT3_HUMAN;sp|O75175-3|CNOT3_HUMAN	3;2;1	3;2;1	3;2;1	>sp|O75175|CNOT3_HUMAN CCR4-NOT transcription complex subunit 3 OS=Homo sapiens GN=CNOT3 PE=1 SV=1;>sp|O75175-3|CNOT3_HUMAN Isoform 3 of CCR4-NOT transcription complex subunit 3 OS=Homo sapiens GN=CNOT3	3	3	3	3	2	2	0	0	1	0	1	1	0	0	1	0	1	0	0	0	2	2	0	0	1	0	1	1	0	0	1	0	1	0	0	0	2	2	0	0	1	0	1	1
sp|O75190-3|DNJB6_HUMAN;sp|O75190|DNJB6_HUMAN;sp|O75190-4|DNJB6_HUMAN;sp|Q8WWF6|DNJB3_HUMAN	sp|O75190-3|DNJB6_HUMAN;sp|O75190|DNJB6_HUMAN;sp|O75190-4|DNJB6_HUMAN	10;10;6;3	10;10;6;3	2;2;2;0	>sp|O75190-3|DNJB6_HUMAN Isoform C of DnaJ homolog subfamily B member 6 OS=Homo sapiens GN=DNAJB6;>sp|O75190|DNJB6_HUMAN DnaJ homolog subfamily B member 6 OS=Homo sapiens GN=DNAJB6 PE=1 SV=2;>sp|O75190-4|DNJB6_HUMAN Isoform D of DnaJ homolog subfamily B me	4	10	10	2	9	9	7	8	7	8	5	7	10	10	9	9	10	10	8	9	9	9	7	8	7	8	5	7	10	10	9	9	10	10	8	9	1	1	2	2	2	1	0	1
sp|O75190-2|DNJB6_HUMAN	sp|O75190-2|DNJB6_HUMAN	9	1	1	>sp|O75190-2|DNJB6_HUMAN Isoform B of DnaJ homolog subfamily B member 6 OS=Homo sapiens GN=DNAJB6	1	9	1	1	8	8	5	6	5	7	5	6	9	9	8	8	8	8	7	7	0	0	0	0	0	0	0	0	1	1	0	0	0	0	0	0	0	0	0	0	0	0	0	0
sp|O75191|XYLB_HUMAN;sp|O75191-2|XYLB_HUMAN	sp|O75191|XYLB_HUMAN;sp|O75191-2|XYLB_HUMAN	5;4	5;4	5;4	>sp|O75191|XYLB_HUMAN Xylulose kinase OS=Homo sapiens GN=XYLB PE=1 SV=3;>sp|O75191-2|XYLB_HUMAN Isoform 2 of Xylulose kinase OS=Homo sapiens GN=XYLB	2	5	5	5	3	3	3	3	3	2	2	2	4	4	2	5	3	2	3	1	3	3	3	3	3	2	2	2	4	4	2	5	3	2	3	1	3	3	3	3	3	2	2	2
sp|O75192|PX11A_HUMAN;sp|O75192-2|PX11A_HUMAN	sp|O75192|PX11A_HUMAN;sp|O75192-2|PX11A_HUMAN	2;1	2;1	2;1	>sp|O75192|PX11A_HUMAN Peroxisomal membrane protein 11A OS=Homo sapiens GN=PEX11A PE=1 SV=1;>sp|O75192-2|PX11A_HUMAN Isoform 2 of Peroxisomal membrane protein 11A OS=Homo sapiens GN=PEX11A	2	2	2	2	2	2	1	2	1	1	2	2	2	1	1	1	1	1	1	1	2	2	1	2	1	1	2	2	2	1	1	1	1	1	1	1	2	2	1	2	1	1	2	2
sp|O75208|COQ9_HUMAN;sp|O75208-2|COQ9_HUMAN	sp|O75208|COQ9_HUMAN;sp|O75208-2|COQ9_HUMAN	3;2	3;2	3;2	>sp|O75208|COQ9_HUMAN Ubiquinone biosynthesis protein COQ9, mitochondrial OS=Homo sapiens GN=COQ9 PE=1 SV=1;>sp|O75208-2|COQ9_HUMAN Isoform 2 of Ubiquinone biosynthesis protein COQ9, mitochondrial OS=Homo sapiens GN=COQ9	2	3	3	3	3	3	2	2	2	2	2	3	3	2	2	1	0	2	1	3	3	3	2	2	2	2	2	3	3	2	2	1	0	2	1	3	3	3	2	2	2	2	2	3
sp|O75223|GGCT_HUMAN;sp|O75223-3|GGCT_HUMAN	sp|O75223|GGCT_HUMAN;sp|O75223-3|GGCT_HUMAN	5;3	5;3	5;3	>sp|O75223|GGCT_HUMAN Gamma-glutamylcyclotransferase OS=Homo sapiens GN=GGCT PE=1 SV=1;>sp|O75223-3|GGCT_HUMAN Isoform 3 of Gamma-glutamylcyclotransferase OS=Homo sapiens GN=GGCT	2	5	5	5	2	3	2	1	4	3	4	4	2	3	2	3	2	4	3	2	2	3	2	1	4	3	4	4	2	3	2	3	2	4	3	2	2	3	2	1	4	3	4	4
sp|O75251|NDUS7_HUMAN;sp|O75251-2|NDUS7_HUMAN	sp|O75251|NDUS7_HUMAN;sp|O75251-2|NDUS7_HUMAN	7;5	7;5	7;5	>sp|O75251|NDUS7_HUMAN NADH dehydrogenase [ubiquinone] iron-sulfur protein 7, mitochondrial OS=Homo sapiens GN=NDUFS7 PE=1 SV=3;>sp|O75251-2|NDUS7_HUMAN Isoform 2 of NADH dehydrogenase [ubiquinone] iron-sulfur protein 7, mitochondrial OS=Homo sapiens GN=ND	2	7	7	7	2	3	5	5	3	3	1	1	6	5	2	2	6	6	4	4	2	3	5	5	3	3	1	1	6	5	2	2	6	6	4	4	2	3	5	5	3	3	1	1
sp|O75264|SIM24_HUMAN	sp|O75264|SIM24_HUMAN	4	4	4	>sp|O75264|SIM24_HUMAN Small integral membrane protein 24 OS=Homo sapiens GN=SMIM24 PE=2 SV=2	1	4	4	4	3	3	2	4	4	4	3	3	3	2	3	3	4	4	4	4	3	3	2	4	4	4	3	3	3	2	3	3	4	4	4	4	3	3	2	4	4	4	3	3
sp|O75298-2|RTN2_HUMAN;sp|O75298|RTN2_HUMAN;sp|O75298-3|RTN2_HUMAN	sp|O75298-2|RTN2_HUMAN;sp|O75298|RTN2_HUMAN;sp|O75298-3|RTN2_HUMAN	2;2;1	2;2;1	2;2;1	>sp|O75298-2|RTN2_HUMAN Isoform RTN2-B of Reticulon-2 OS=Homo sapiens GN=RTN2;>sp|O75298|RTN2_HUMAN Reticulon-2 OS=Homo sapiens GN=RTN2 PE=1 SV=1;>sp|O75298-3|RTN2_HUMAN Isoform RTN2-C of Reticulon-2 OS=Homo sapiens GN=RTN2	3	2	2	2	2	1	2	1	1	2	2	2	1	2	2	2	2	2	2	2	2	1	2	1	1	2	2	2	1	2	2	2	2	2	2	2	2	1	2	1	1	2	2	2
sp|O75306-2|NDUS2_HUMAN;sp|O75306|NDUS2_HUMAN	sp|O75306-2|NDUS2_HUMAN;sp|O75306|NDUS2_HUMAN	20;20	20;20	20;20	>sp|O75306-2|NDUS2_HUMAN Isoform 2 of NADH dehydrogenase [ubiquinone] iron-sulfur protein 2, mitochondrial OS=Homo sapiens GN=NDUFS2;>sp|O75306|NDUS2_HUMAN NADH dehydrogenase [ubiquinone] iron-sulfur protein 2, mitochondrial OS=Homo sapiens GN=NDUFS2 PE=1	2	20	20	20	13	12	14	15	13	13	8	10	18	19	11	11	16	17	18	16	13	12	14	15	13	13	8	10	18	19	11	11	16	17	18	16	13	12	14	15	13	13	8	10
sp|O75312|ZPR1_HUMAN	sp|O75312|ZPR1_HUMAN	9	9	9	>sp|O75312|ZPR1_HUMAN Zinc finger protein ZPR1 OS=Homo sapiens GN=ZPR1 PE=1 SV=1	1	9	9	9	7	8	5	4	5	4	7	6	5	5	6	6	6	5	5	4	7	8	5	4	5	4	7	6	5	5	6	6	6	5	5	4	7	8	5	4	5	4	7	6
sp|O75323|NIPS2_HUMAN;sp|O75323-2|NIPS2_HUMAN	sp|O75323|NIPS2_HUMAN	6;2	6;2	6;2	>sp|O75323|NIPS2_HUMAN Protein NipSnap homolog 2 OS=Homo sapiens GN=GBAS PE=1 SV=1	2	6	6	6	2	3	2	2	3	2	2	3	5	5	3	4	5	5	3	3	2	3	2	2	3	2	2	3	5	5	3	4	5	5	3	3	2	3	2	2	3	2	2	3
sp|O75326-2|SEM7A_HUMAN;sp|O75326|SEM7A_HUMAN	sp|O75326-2|SEM7A_HUMAN;sp|O75326|SEM7A_HUMAN	6;6	6;6	6;6	>sp|O75326-2|SEM7A_HUMAN Isoform 2 of Semaphorin-7A OS=Homo sapiens GN=SEMA7A;>sp|O75326|SEM7A_HUMAN Semaphorin-7A OS=Homo sapiens GN=SEMA7A PE=1 SV=1	2	6	6	6	1	3	5	4	3	3	5	6	1	1	3	3	1	2	1	2	1	3	5	4	3	3	5	6	1	1	3	3	1	2	1	2	1	3	5	4	3	3	5	6
sp|O75330-4|HMMR_HUMAN;sp|O75330-2|HMMR_HUMAN;sp|O75330|HMMR_HUMAN;sp|O75330-3|HMMR_HUMAN	sp|O75330-4|HMMR_HUMAN;sp|O75330-2|HMMR_HUMAN;sp|O75330|HMMR_HUMAN;sp|O75330-3|HMMR_HUMAN	3;3;3;3	3;3;3;3	3;3;3;3	>sp|O75330-4|HMMR_HUMAN Isoform 4 of Hyaluronan mediated motility receptor OS=Homo sapiens GN=HMMR;>sp|O75330-2|HMMR_HUMAN Isoform 2 of Hyaluronan mediated motility receptor OS=Homo sapiens GN=HMMR;>sp|O75330|HMMR_HUMAN Hyaluronan mediated motility recepto	4	3	3	3	3	3	1	1	2	2	3	2	0	0	1	0	0	0	0	0	3	3	1	1	2	2	3	2	0	0	1	0	0	0	0	0	3	3	1	1	2	2	3	2
sp|O75340-2|PDCD6_HUMAN;sp|O75340|PDCD6_HUMAN;sp|O75340-3|PDCD6_HUMAN	sp|O75340-2|PDCD6_HUMAN;sp|O75340|PDCD6_HUMAN	9;9;2	9;9;2	9;9;2	>sp|O75340-2|PDCD6_HUMAN Isoform 2 of Programmed cell death protein 6 OS=Homo sapiens GN=PDCD6;>sp|O75340|PDCD6_HUMAN Programmed cell death protein 6 OS=Homo sapiens GN=PDCD6 PE=1 SV=1	3	9	9	9	8	9	8	9	9	9	9	9	8	8	9	9	8	7	7	7	8	9	8	9	9	9	9	9	8	8	9	9	8	7	7	7	8	9	8	9	9	9	9	9
sp|O75344-3|FKBP6_HUMAN;sp|O75344-2|FKBP6_HUMAN;sp|O75344|FKBP6_HUMAN	sp|O75344-3|FKBP6_HUMAN;sp|O75344-2|FKBP6_HUMAN;sp|O75344|FKBP6_HUMAN	3;3;3	3;3;3	3;3;3	>sp|O75344-3|FKBP6_HUMAN Isoform 3 of Inactive peptidyl-prolyl cis-trans isomerase FKBP6 OS=Homo sapiens GN=FKBP6;>sp|O75344-2|FKBP6_HUMAN Isoform 2 of Inactive peptidyl-prolyl cis-trans isomerase FKBP6 OS=Homo sapiens GN=FKBP6;>sp|O75344|FKBP6_HUMAN Inact	3	3	3	3	2	2	2	3	2	2	3	3	1	1	2	2	0	0	1	1	2	2	2	3	2	2	3	3	1	1	2	2	0	0	1	1	2	2	2	3	2	2	3	3
sp|O75347|TBCA_HUMAN;sp|O75347-2|TBCA_HUMAN	sp|O75347|TBCA_HUMAN	5;1	5;1	5;1	>sp|O75347|TBCA_HUMAN Tubulin-specific chaperone A OS=Homo sapiens GN=TBCA PE=1 SV=3	2	5	5	5	3	4	4	5	4	4	5	5	1	2	3	3	4	2	2	2	3	4	4	5	4	4	5	5	1	2	3	3	4	2	2	2	3	4	4	5	4	4	5	5
sp|O75348|VATG1_HUMAN	sp|O75348|VATG1_HUMAN	3	3	3	>sp|O75348|VATG1_HUMAN V-type proton ATPase subunit G 1 OS=Homo sapiens GN=ATP6V1G1 PE=1 SV=3	1	3	3	3	2	2	2	2	1	1	2	2	2	2	3	2	2	2	2	2	2	2	2	2	1	1	2	2	2	2	3	2	2	2	2	2	2	2	2	2	1	1	2	2
sp|O75351|VPS4B_HUMAN;sp|Q6PIW4-2|FIGL1_HUMAN;sp|Q6PIW4|FIGL1_HUMAN	sp|O75351|VPS4B_HUMAN	16;1;1	11;0;0	11;0;0	>sp|O75351|VPS4B_HUMAN Vacuolar protein sorting-associated protein 4B OS=Homo sapiens GN=VPS4B PE=1 SV=2	3	16	11	11	13	13	12	12	11	12	13	12	12	10	14	16	12	13	13	12	9	9	8	8	8	8	10	9	8	6	10	11	8	9	9	8	9	9	8	8	8	8	10	9
sp|O75352-2|MPU1_HUMAN;sp|O75352|MPU1_HUMAN	sp|O75352-2|MPU1_HUMAN;sp|O75352|MPU1_HUMAN	4;4	4;4	4;4	>sp|O75352-2|MPU1_HUMAN Isoform 2 of Mannose-P-dolichol utilization defect 1 protein OS=Homo sapiens GN=MPDU1;>sp|O75352|MPU1_HUMAN Mannose-P-dolichol utilization defect 1 protein OS=Homo sapiens GN=MPDU1 PE=1 SV=2	2	4	4	4	3	3	4	4	4	4	4	4	2	2	2	3	2	3	2	2	3	3	4	4	4	4	4	4	2	2	2	3	2	3	2	2	3	3	4	4	4	4	4	4
sp|O75354-2|ENTP6_HUMAN;sp|O75354-3|ENTP6_HUMAN;sp|O75354|ENTP6_HUMAN	sp|O75354-2|ENTP6_HUMAN;sp|O75354-3|ENTP6_HUMAN;sp|O75354|ENTP6_HUMAN	6;6;6	6;6;6	6;6;6	>sp|O75354-2|ENTP6_HUMAN Isoform 2 of Ectonucleoside triphosphate diphosphohydrolase 6 OS=Homo sapiens GN=ENTPD6;>sp|O75354-3|ENTP6_HUMAN Isoform 3 of Ectonucleoside triphosphate diphosphohydrolase 6 OS=Homo sapiens GN=ENTPD6;>sp|O75354|ENTP6_HUMAN Ectonuc	3	6	6	6	2	2	4	5	2	1	2	2	3	2	2	3	0	2	2	3	2	2	4	5	2	1	2	2	3	2	2	3	0	2	2	3	2	2	4	5	2	1	2	2
sp|O75355-2|ENTP3_HUMAN;sp|O75355|ENTP3_HUMAN	sp|O75355-2|ENTP3_HUMAN;sp|O75355|ENTP3_HUMAN	11;11	11;11	11;11	>sp|O75355-2|ENTP3_HUMAN Isoform 2 of Ectonucleoside triphosphate diphosphohydrolase 3 OS=Homo sapiens GN=ENTPD3;>sp|O75355|ENTP3_HUMAN Ectonucleoside triphosphate diphosphohydrolase 3 OS=Homo sapiens GN=ENTPD3 PE=1 SV=2	2	11	11	11	2	3	9	8	9	9	8	9	6	7	9	8	11	8	6	8	2	3	9	8	9	9	8	9	6	7	9	8	11	8	6	8	2	3	9	8	9	9	8	9
sp|O75356|ENTP5_HUMAN;REV__sp|Q8N2N9-4|AN36B_HUMAN;REV__sp|Q8N2N9-3|AN36B_HUMAN;REV__sp|Q8N2N9-2|AN36B_HUMAN;REV__sp|Q5JPF3|AN36C_HUMAN	sp|O75356|ENTP5_HUMAN	9;1;1;1;1	9;1;1;1;1	8;0;0;0;0	>sp|O75356|ENTP5_HUMAN Ectonucleoside triphosphate diphosphohydrolase 5 OS=Homo sapiens GN=ENTPD5 PE=1 SV=1	5	9	9	8	6	5	3	4	5	4	7	7	2	1	5	4	4	5	4	4	6	5	3	4	5	4	7	7	2	1	5	4	4	5	4	4	5	4	3	4	4	4	6	6
sp|O75363|BCAS1_HUMAN;sp|O75363-2|BCAS1_HUMAN	sp|O75363|BCAS1_HUMAN;sp|O75363-2|BCAS1_HUMAN	18;15	18;15	18;15	>sp|O75363|BCAS1_HUMAN Breast carcinoma-amplified sequence 1 OS=Homo sapiens GN=BCAS1 PE=1 SV=2;>sp|O75363-2|BCAS1_HUMAN Isoform 2 of Breast carcinoma-amplified sequence 1 OS=Homo sapiens GN=BCAS1	2	18	18	18	17	15	2	3	11	12	12	10	5	2	6	7	10	10	7	9	17	15	2	3	11	12	12	10	5	2	6	7	10	10	7	9	17	15	2	3	11	12	12	10
sp|O75365-2|TP4A3_HUMAN;sp|O75365|TP4A3_HUMAN;sp|O75365-3|TP4A3_HUMAN	sp|O75365-2|TP4A3_HUMAN;sp|O75365|TP4A3_HUMAN;sp|O75365-3|TP4A3_HUMAN	2;2;1	2;2;1	2;2;1	>sp|O75365-2|TP4A3_HUMAN Isoform 2 of Protein tyrosine phosphatase type IVA 3 OS=Homo sapiens GN=PTP4A3;>sp|O75365|TP4A3_HUMAN Protein tyrosine phosphatase type IVA 3 OS=Homo sapiens GN=PTP4A3 PE=1 SV=2;>sp|O75365-3|TP4A3_HUMAN Isoform 3 of Protein tyrosin	3	2	2	2	0	1	1	2	1	1	1	0	1	1	1	1	1	1	1	1	0	1	1	2	1	1	1	0	1	1	1	1	1	1	1	1	0	1	1	2	1	1	1	0
sp|O75367-2|H2AY_HUMAN;sp|O75367-3|H2AY_HUMAN;sp|O75367|H2AY_HUMAN	sp|O75367-2|H2AY_HUMAN;sp|O75367-3|H2AY_HUMAN;sp|O75367|H2AY_HUMAN	8;8;8	8;8;8	6;6;6	>sp|O75367-2|H2AY_HUMAN Isoform 1 of Core histone macro-H2A.1 OS=Homo sapiens GN=H2AFY;>sp|O75367-3|H2AY_HUMAN Isoform 3 of Core histone macro-H2A.1 OS=Homo sapiens GN=H2AFY;>sp|O75367|H2AY_HUMAN Core histone macro-H2A.1 OS=Homo sapiens GN=H2AFY PE=1 SV=4	3	8	8	6	7	7	7	6	6	6	7	6	5	6	5	5	5	4	4	5	7	7	7	6	6	6	7	6	5	6	5	5	5	4	4	5	6	6	5	5	5	5	5	5
sp|O75368|SH3L1_HUMAN	sp|O75368|SH3L1_HUMAN	7	7	7	>sp|O75368|SH3L1_HUMAN SH3 domain-binding glutamic acid-rich-like protein OS=Homo sapiens GN=SH3BGRL PE=1 SV=1	1	7	7	7	7	7	4	3	7	7	6	6	2	3	5	5	7	7	4	6	7	7	4	3	7	7	6	6	2	3	5	5	7	7	4	6	7	7	4	3	7	7	6	6
sp|O75369-2|FLNB_HUMAN;sp|O75369-9|FLNB_HUMAN;sp|O75369|FLNB_HUMAN;sp|O75369-6|FLNB_HUMAN;sp|O75369-3|FLNB_HUMAN;sp|O75369-7|FLNB_HUMAN;sp|O75369-5|FLNB_HUMAN;sp|O75369-4|FLNB_HUMAN	sp|O75369-2|FLNB_HUMAN;sp|O75369-9|FLNB_HUMAN;sp|O75369|FLNB_HUMAN;sp|O75369-6|FLNB_HUMAN;sp|O75369-3|FLNB_HUMAN;sp|O75369-7|FLNB_HUMAN;sp|O75369-5|FLNB_HUMAN;sp|O75369-4|FLNB_HUMAN	126;126;126;125;125;115;95;95	126;126;126;125;125;115;95;95	1;1;1;1;1;1;1;1	>sp|O75369-2|FLNB_HUMAN Isoform 2 of Filamin-B OS=Homo sapiens GN=FLNB;>sp|O75369-9|FLNB_HUMAN Isoform 9 of Filamin-B OS=Homo sapiens GN=FLNB;>sp|O75369|FLNB_HUMAN Filamin-B OS=Homo sapiens GN=FLNB PE=1 SV=2;>sp|O75369-6|FLNB_HUMAN Isoform 6 of Filamin-B O	8	126	126	1	95	102	104	100	106	104	107	105	75	77	109	108	106	103	92	95	95	102	104	100	106	104	107	105	75	77	109	108	106	103	92	95	1	1	1	1	1	1	1	1
1;2276122;2276123;2276124;2276125;2276126;2276127;2276128;2276129;2276130;2276131;2276132;2276133;2276134;2276135;2276136;2276137;2276138;2276139;2276140;2276141;2276142;2276143;2276144;2276145;2276146;2276147;2276148;2276149;2276150;2276151;2276152;2276153;2276154;2276155;2276156;2276157;2276158;2276159;2276160;2276707;2276708;2276709;2276710;2276711;2276712;2276713;2276714;2276715;2276716;22767…	14060;14061;14062;14063;14064;14065;14066;14067;14068;14069;14070;14071;14072;14073;14074;14075;14076;14077;14078;14079;14080;14081;14082;14083;14084;14085;14086;14087;14088;14089;14090;14091;14092;14093;14094;14095;14096;14097;14098;14099;21651;21652;21653;21654;21655;21656;21760;21761;21762;21763;21764;21765;21766;21767;21768;21769;21770;21771;21772;21773;38433;39920;39921;39922;39923;39924;399…	14091;21652;21769;38433;39922;41917;42682;43299;45896;46062;53337;58164;58203;70046;92775;141244;160423;174703;178505;178516;179331;179348;194143;204681;205125;205585;205599;205627;226119;226132;227560;249275;253871;287757;287810;287825;291841;291873;303823;402426;416789;449641;467363;467403;468266;492361;501146;501485;514402;544234;555834;562818;571108;581960;669562;672766;680162;706230;706484;7…	626;627;628;629;630;631;632;633;634;635;636;637;638;639;640;641;642;643;644;645;6161;6162;6163;6164;6165	1314;1315;1316;1317;1318;1319;1320;1321;1322;1323;1324;1325;1326;1327;1328;1329;1330;1331;1332	39;192;197;597;599;600;760;802;862;974;1285;1291;1474;1667;1935;1936;1957;1959;2221;2231;2243;2328;2338;2436;2542	421;700;918;1129;1201;1206;1492;1589;1774;1779;1969;1996;2124;2138;2269;2417;2421;2520;2537
;2276715;2276716;2276717;2276718;2276719;2276720;2276721;2276722;2276723;2276724;2276725;2276726;2276727;2276728;2276729;2276730;2276731;2276732;2276733;2276734;2276735;2276736;2276737;2276738;2276739;2276740;2276741;2276742;2276743;2276744;2276745;2276746;2276747;2276748;2276749;2276750;2276751;2276752;2276753;2276754;2276755;2276756;2276757;2276758;2276759;2276760;2276761;2276762;2276763;227676…	14060;14061;14062;14063;14064;14065;14066;14067;14068;14069;14070;14071;14072;14073;14074;14075;14076;14077;14078;14079;14080;14081;14082;14083;14084;14085;14086;14087;14088;14089;14090;14091;14092;14093;14094;14095;14096;14097;14098;14099;21651;21652;21653;21654;21655;21656;21760;21761;21762;21763;21764;21765;21766;21767;21768;21769;21770;21771;21772;21773;38433;39920;39921;39922;39923;39924;399…	14091;21652;21769;38433;39922;41917;42682;43299;45896;46062;53337;58164;58203;70046;92775;141244;160423;174703;178505;178516;179331;179348;194143;204681;205125;205585;205599;205627;226119;226132;227560;249275;253871;287757;287810;287825;291841;291873;303823;402426;416789;449641;467363;467403;468266;492361;501146;501485;514402;544234;555834;562818;581960;669562;672766;680162;706230;706484;707560;7…	626;627;628;629;630;631;632;633;635;636;637;638;639;640;641;642;643;644;645;6161;6162;6163;6164;6165	1314;1315;1316;1317;1318;1319;1320;1322;1323;1324;1325;1326;1327;1328;1329;1330;1331;1332	39;192;197;597;599;600;760;802;862;974;1285;1291;1698;1990;1991;2012;2014;2276;2286;2298;2383;2393;2491;2597	421;700;918;1129;1201;1206;1620;1829;1834;2024;2051;2179;2193;2324;2472;2476;2575;2592
sp|O75379|VAMP4_HUMAN;sp|O75379-2|VAMP4_HUMAN	sp|O75379|VAMP4_HUMAN;sp|O75379-2|VAMP4_HUMAN	5;4	5;4	5;4	>sp|O75379|VAMP4_HUMAN Vesicle-associated membrane protein 4 OS=Homo sapiens GN=VAMP4 PE=1 SV=2;>sp|O75379-2|VAMP4_HUMAN Isoform 2 of Vesicle-associated membrane protein 4 OS=Homo sapiens GN=VAMP4	2	5	5	5	4	4	4	5	3	3	4	3	3	1	4	3	2	2	3	3	4	4	4	5	3	3	4	3	3	1	4	3	2	2	3	3	4	4	4	5	3	3	4	3
sp|O75380|NDUS6_HUMAN	sp|O75380|NDUS6_HUMAN	7	7	7	>sp|O75380|NDUS6_HUMAN NADH dehydrogenase [ubiquinone] iron-sulfur protein 6, mitochondrial OS=Homo sapiens GN=NDUFS6 PE=1 SV=1	1	7	7	7	3	4	7	7	7	6	2	2	5	6	5	5	7	7	7	7	3	4	7	7	7	6	2	2	5	6	5	5	7	7	7	7	3	4	7	7	7	6	2	2
sp|O75381-2|PEX14_HUMAN;sp|O75381|PEX14_HUMAN	sp|O75381-2|PEX14_HUMAN;sp|O75381|PEX14_HUMAN	5;5	5;5	5;5	>sp|O75381-2|PEX14_HUMAN Isoform 2 of Peroxisomal membrane protein PEX14 OS=Homo sapiens GN=PEX14;>sp|O75381|PEX14_HUMAN Peroxisomal membrane protein PEX14 OS=Homo sapiens GN=PEX14 PE=1 SV=1	2	5	5	5	4	4	5	5	2	3	2	2	3	3	2	2	3	1	2	2	4	4	5	5	2	3	2	2	3	3	2	2	3	1	2	2	4	4	5	5	2	3	2	2
sp|O75382-3|TRIM3_HUMAN;sp|O75382-2|TRIM3_HUMAN;sp|O75382|TRIM3_HUMAN;sp|O75382-4|TRIM3_HUMAN	sp|O75382-3|TRIM3_HUMAN;sp|O75382-2|TRIM3_HUMAN;sp|O75382|TRIM3_HUMAN;sp|O75382-4|TRIM3_HUMAN	4;4;4;3	4;4;4;3	3;3;3;3	>sp|O75382-3|TRIM3_HUMAN Isoform Gamma of Tripartite motif-containing protein 3 OS=Homo sapiens GN=TRIM3;>sp|O75382-2|TRIM3_HUMAN Isoform Beta of Tripartite motif-containing protein 3 OS=Homo sapiens GN=TRIM3;>sp|O75382|TRIM3_HUMAN Tripartite motif-contain	4	4	4	3	2	2	3	2	0	0	2	2	1	1	2	3	3	3	2	2	2	2	3	2	0	0	2	2	1	1	2	3	3	3	2	2	1	1	2	1	0	0	1	1
sp|O75390|CISY_HUMAN	sp|O75390|CISY_HUMAN	18	18	18	>sp|O75390|CISY_HUMAN Citrate synthase, mitochondrial OS=Homo sapiens GN=CS PE=1 SV=2	1	18	18	18	16	14	10	10	13	11	7	9	16	16	14	14	11	10	13	13	16	14	10	10	13	11	7	9	16	16	14	14	11	10	13	13	16	14	10	10	13	11	7	9
sp|O75396|SC22B_HUMAN	sp|O75396|SC22B_HUMAN	10	10	10	>sp|O75396|SC22B_HUMAN Vesicle-trafficking protein SEC22b OS=Homo sapiens GN=SEC22B PE=1 SV=4	1	10	10	10	8	9	8	10	8	9	8	9	6	7	8	8	9	8	10	9	8	9	8	10	8	9	8	9	6	7	8	8	9	8	10	9	8	9	8	10	8	9	8	9
sp|O75400-2|PR40A_HUMAN;sp|O75400-3|PR40A_HUMAN;sp|O75400|PR40A_HUMAN	sp|O75400-2|PR40A_HUMAN;sp|O75400-3|PR40A_HUMAN;sp|O75400|PR40A_HUMAN	3;3;3	3;3;3	3;3;3	>sp|O75400-2|PR40A_HUMAN Isoform 2 of Pre-mRNA-processing factor 40 homolog A OS=Homo sapiens GN=PRPF40A;>sp|O75400-3|PR40A_HUMAN Isoform 3 of Pre-mRNA-processing factor 40 homolog A OS=Homo sapiens GN=PRPF40A;>sp|O75400|PR40A_HUMAN Pre-mRNA-processing fac	3	3	3	3	3	2	1	1	1	1	2	2	1	0	1	2	1	0	1	1	3	2	1	1	1	1	2	2	1	0	1	2	1	0	1	1	3	2	1	1	1	1	2	2
sp|O75409|HYPM_HUMAN	sp|O75409|HYPM_HUMAN	2	2	2	>sp|O75409|HYPM_HUMAN Huntingtin-interacting protein M OS=Homo sapiens GN=HYPM PE=1 SV=2	1	2	2	2	0	0	2	2	2	2	0	0	0	0	0	0	0	0	0	0	0	0	2	2	2	2	0	0	0	0	0	0	0	0	0	0	0	0	2	2	2	2	0	0
sp|O75410-5|TACC1_HUMAN;sp|O75410-4|TACC1_HUMAN;sp|O75410-6|TACC1_HUMAN;sp|O75410-3|TACC1_HUMAN;sp|O75410-7|TACC1_HUMAN;sp|O75410|TACC1_HUMAN;sp|O75410-2|TACC1_HUMAN;sp|O75410-8|TACC1_HUMAN	sp|O75410-5|TACC1_HUMAN;sp|O75410-4|TACC1_HUMAN;sp|O75410-6|TACC1_HUMAN;sp|O75410-3|TACC1_HUMAN;sp|O75410-7|TACC1_HUMAN;sp|O75410|TACC1_HUMAN;sp|O75410-2|TACC1_HUMAN;sp|O75410-8|TACC1_HUMAN	6;6;6;6;6;6;6;4	4;4;4;4;4;4;4;3	4;4;4;4;4;4;4;3	>sp|O75410-5|TACC1_HUMAN Isoform 5 of Transforming acidic coiled-coil-containing protein 1 OS=Homo sapiens GN=TACC1;>sp|O75410-4|TACC1_HUMAN Isoform 4 of Transforming acidic coiled-coil-containing protein 1 OS=Homo sapiens GN=TACC1;>sp|O75410-6|TACC1_HUMAN	8	6	4	4	2	1	3	3	2	2	5	4	1	1	4	3	4	3	2	1	1	1	1	1	0	0	4	3	0	1	3	3	2	1	1	0	1	1	1	1	0	0	4	3
sp|O75419-2|CDC45_HUMAN;sp|O75419|CDC45_HUMAN;sp|O75419-3|CDC45_HUMAN	sp|O75419-2|CDC45_HUMAN;sp|O75419|CDC45_HUMAN;sp|O75419-3|CDC45_HUMAN	2;2;2	2;2;2	2;2;2	>sp|O75419-2|CDC45_HUMAN Isoform 2 of Cell division control protein 45 homolog OS=Homo sapiens GN=CDC45;>sp|O75419|CDC45_HUMAN Cell division control protein 45 homolog OS=Homo sapiens GN=CDC45 PE=1 SV=1;>sp|O75419-3|CDC45_HUMAN Isoform 3 of Cell division c	3	2	2	2	0	2	0	0	1	1	0	0	1	1	1	0	1	0	1	0	0	2	0	0	1	1	0	0	1	1	1	0	1	0	1	0	0	2	0	0	1	1	0	0
sp|O75420|PERQ1_HUMAN	sp|O75420|PERQ1_HUMAN	5	5	5	>sp|O75420|PERQ1_HUMAN PERQ amino acid-rich with GYF domain-containing protein 1 OS=Homo sapiens GN=GIGYF1 PE=1 SV=2	1	5	5	5	2	3	2	0	1	0	3	3	0	0	3	3	2	2	0	0	2	3	2	0	1	0	3	3	0	0	3	3	2	2	0	0	2	3	2	0	1	0	3	3
sp|O75425|MSPD3_HUMAN;sp|O75425-4|MSPD3_HUMAN;sp|O75425-2|MSPD3_HUMAN;sp|O75425-3|MSPD3_HUMAN	sp|O75425|MSPD3_HUMAN;sp|O75425-4|MSPD3_HUMAN;sp|O75425-2|MSPD3_HUMAN;sp|O75425-3|MSPD3_HUMAN	8;7;6;5	8;7;6;5	8;7;6;5	>sp|O75425|MSPD3_HUMAN Motile sperm domain-containing protein 3 OS=Homo sapiens GN=MOSPD3 PE=2 SV=1;>sp|O75425-4|MSPD3_HUMAN Isoform 4 of Motile sperm domain-containing protein 3 OS=Homo sapiens GN=MOSPD3;>sp|O75425-2|MSPD3_HUMAN Isoform 2 of Motile sperm	4	8	8	8	4	4	8	8	7	6	6	6	7	8	7	8	8	8	8	8	4	4	8	8	7	6	6	6	7	8	7	8	8	8	8	8	4	4	8	8	7	6	6	6
sp|O75426-4|FBX24_HUMAN;sp|O75426|FBX24_HUMAN;sp|O75426-3|FBX24_HUMAN;sp|O75426-2|FBX24_HUMAN	sp|O75426-4|FBX24_HUMAN;sp|O75426|FBX24_HUMAN;sp|O75426-3|FBX24_HUMAN;sp|O75426-2|FBX24_HUMAN	5;5;5;4	5;5;5;4	5;5;5;4	>sp|O75426-4|FBX24_HUMAN Isoform 4 of F-box only protein 24 OS=Homo sapiens GN=FBXO24;>sp|O75426|FBX24_HUMAN F-box only protein 24 OS=Homo sapiens GN=FBXO24 PE=1 SV=2;>sp|O75426-3|FBX24_HUMAN Isoform 3 of F-box only protein 24 OS=Homo sapiens GN=FBXO24;>sp	4	5	5	5	3	2	1	1	2	2	1	3	0	0	1	1	3	3	4	2	3	2	1	1	2	2	1	3	0	0	1	1	3	3	4	2	3	2	1	1	2	2	1	3
sp|O75427|LRCH4_HUMAN	sp|O75427|LRCH4_HUMAN	11	11	11	>sp|O75427|LRCH4_HUMAN Leucine-rich repeat and calponin homology domain-containing protein 4 OS=Homo sapiens GN=LRCH4 PE=1 SV=2	1	11	11	11	9	10	8	8	6	7	10	9	6	6	9	8	6	5	5	6	9	10	8	8	6	7	10	9	6	6	9	8	6	5	5	6	9	10	8	8	6	7	10	9
sp|O75431-2|MTX2_HUMAN;sp|O75431|MTX2_HUMAN	sp|O75431-2|MTX2_HUMAN;sp|O75431|MTX2_HUMAN	13;13	13;13	13;13	>sp|O75431-2|MTX2_HUMAN Isoform 2 of Metaxin-2 OS=Homo sapiens GN=MTX2;>sp|O75431|MTX2_HUMAN Metaxin-2 OS=Homo sapiens GN=MTX2 PE=1 SV=1	2	13	13	13	11	9	11	10	9	8	7	6	13	12	11	11	13	13	11	13	11	9	11	10	9	8	7	6	13	12	11	11	13	13	11	13	11	9	11	10	9	8	7	6
sp|O75436|VP26A_HUMAN;sp|O75436-2|VP26A_HUMAN	sp|O75436|VP26A_HUMAN;sp|O75436-2|VP26A_HUMAN	13;9	13;9	13;9	>sp|O75436|VP26A_HUMAN Vacuolar protein sorting-associated protein 26A OS=Homo sapiens GN=VPS26A PE=1 SV=2;>sp|O75436-2|VP26A_HUMAN Isoform 2 of Vacuolar protein sorting-associated protein 26A OS=Homo sapiens GN=VPS26A	2	13	13	13	9	9	7	9	11	8	10	9	9	10	9	10	13	12	9	9	9	9	7	9	11	8	10	9	9	10	9	10	13	12	9	9	9	9	7	9	11	8	10	9
sp|O75438|NDUB1_HUMAN;sp|O75438-2|NDUB1_HUMAN	sp|O75438|NDUB1_HUMAN;sp|O75438-2|NDUB1_HUMAN	2;2	2;2	2;2	>sp|O75438|NDUB1_HUMAN NADH dehydrogenase [ubiquinone] 1 beta subcomplex subunit 1 OS=Homo sapiens GN=NDUFB1 PE=1 SV=1;>sp|O75438-2|NDUB1_HUMAN Isoform 2 of NADH dehydrogenase [ubiquinone] 1 beta subcomplex subunit 1 OS=Homo sapiens GN=NDUFB1	2	2	2	2	1	1	1	2	1	1	2	2	1	2	2	2	1	1	1	2	1	1	1	2	1	1	2	2	1	2	2	2	1	1	1	2	1	1	1	2	1	1	2	2
sp|O75439|MPPB_HUMAN	sp|O75439|MPPB_HUMAN	13	12	12	>sp|O75439|MPPB_HUMAN Mitochondrial-processing peptidase subunit beta OS=Homo sapiens GN=PMPCB PE=1 SV=2	1	13	12	12	11	10	9	8	9	9	5	5	11	11	10	8	10	10	12	11	10	9	8	7	8	8	5	5	10	10	9	7	9	9	11	10	10	9	8	7	8	8	5	5
sp|O75449|KTNA1_HUMAN;sp|O75449-2|KTNA1_HUMAN	sp|O75449|KTNA1_HUMAN	7;1	7;1	7;1	>sp|O75449|KTNA1_HUMAN Katanin p60 ATPase-containing subunit A1 OS=Homo sapiens GN=KATNA1 PE=1 SV=1	2	7	7	7	4	5	5	5	2	2	4	5	3	4	5	5	4	4	1	2	4	5	5	5	2	2	4	5	3	4	5	5	4	4	1	2	4	5	5	5	2	2	4	5
sp|O75452|RDH16_HUMAN	sp|O75452|RDH16_HUMAN	7	7	6	>sp|O75452|RDH16_HUMAN Retinol dehydrogenase 16 OS=Homo sapiens GN=RDH16 PE=1 SV=2	1	7	7	6	0	1	3	2	5	6	0	0	1	0	2	3	3	2	4	3	0	1	3	2	5	6	0	0	1	0	2	3	3	2	4	3	0	0	2	1	4	5	0	0
sp|O75460|ERN1_HUMAN	sp|O75460|ERN1_HUMAN	10	10	10	>sp|O75460|ERN1_HUMAN Serine/threonine-protein kinase/endoribonuclease IRE1 OS=Homo sapiens GN=ERN1 PE=1 SV=2	1	10	10	10	2	1	2	1	1	2	7	6	0	1	6	3	1	1	3	4	2	1	2	1	1	2	7	6	0	1	6	3	1	1	3	4	2	1	2	1	1	2	7	6
sp|O75462|CRLF1_HUMAN	sp|O75462|CRLF1_HUMAN	3	3	3	>sp|O75462|CRLF1_HUMAN Cytokine receptor-like factor 1 OS=Homo sapiens GN=CRLF1 PE=1 SV=1	1	3	3	3	2	1	2	1	1	2	0	0	2	2	0	1	1	0	2	2	2	1	2	1	1	2	0	0	2	2	0	1	1	0	2	2	2	1	2	1	1	2	0	0
sp|O75475|PSIP1_HUMAN;sp|O75475-3|PSIP1_HUMAN;sp|O75475-2|PSIP1_HUMAN	sp|O75475|PSIP1_HUMAN;sp|O75475-3|PSIP1_HUMAN;sp|O75475-2|PSIP1_HUMAN	5;4;4	5;4;4	5;4;4	>sp|O75475|PSIP1_HUMAN PC4 and SFRS1-interacting protein OS=Homo sapiens GN=PSIP1 PE=1 SV=1;>sp|O75475-3|PSIP1_HUMAN Isoform 3 of PC4 and SFRS1-interacting protein OS=Homo sapiens GN=PSIP1;>sp|O75475-2|PSIP1_HUMAN Isoform 2 of PC4 and SFRS1-interacting pro	3	5	5	5	5	5	2	2	2	3	3	3	3	3	2	1	3	3	2	3	5	5	2	2	2	3	3	3	3	3	2	1	3	3	2	3	5	5	2	2	2	3	3	3
sp|O75477|ERLN1_HUMAN	sp|O75477|ERLN1_HUMAN	16	14	14	>sp|O75477|ERLN1_HUMAN Erlin-1 OS=Homo sapiens GN=ERLIN1 PE=1 SV=1	1	16	14	14	12	13	11	11	11	12	10	12	14	14	12	13	10	11	12	13	10	11	9	9	9	10	8	10	12	12	10	11	8	9	10	11	10	11	9	9	9	10	8	10
sp|O75487|GPC4_HUMAN;sp|O75487-2|GPC4_HUMAN	sp|O75487|GPC4_HUMAN;sp|O75487-2|GPC4_HUMAN	21;18	21;18	20;17	>sp|O75487|GPC4_HUMAN Glypican-4 OS=Homo sapiens GN=GPC4 PE=1 SV=4;>sp|O75487-2|GPC4_HUMAN Isoform 2 of Glypican-4 OS=Homo sapiens GN=GPC4	2	21	21	20	19	19	18	18	19	19	19	19	21	20	15	17	16	17	15	15	19	19	18	18	19	19	19	19	21	20	15	17	16	17	15	15	18	18	17	17	18	18	18	18
sp|O75489|NDUS3_HUMAN;sp|O75489-2|NDUS3_HUMAN	sp|O75489|NDUS3_HUMAN	17;2	17;2	17;2	>sp|O75489|NDUS3_HUMAN NADH dehydrogenase [ubiquinone] iron-sulfur protein 3, mitochondrial OS=Homo sapiens GN=NDUFS3 PE=1 SV=1	2	17	17	17	13	13	17	17	10	11	10	12	16	16	15	15	15	16	14	16	13	13	17	17	10	11	10	12	16	16	15	15	15	16	14	16	13	13	17	17	10	11	10	12
sp|O75493|CAH11_HUMAN	sp|O75493|CAH11_HUMAN	2	2	2	>sp|O75493|CAH11_HUMAN Carbonic anhydrase-related protein 11 OS=Homo sapiens GN=CA11 PE=1 SV=2	1	2	2	2	0	0	0	0	0	0	1	1	1	1	0	0	0	0	0	1	0	0	0	0	0	0	1	1	1	1	0	0	0	0	0	1	0	0	0	0	0	0	1	1
sp|O75494-5|SRS10_HUMAN;sp|O75494-4|SRS10_HUMAN;sp|O75494-6|SRS10_HUMAN;sp|O75494-3|SRS10_HUMAN;sp|O75494-2|SRS10_HUMAN;sp|O75494|SRS10_HUMAN	sp|O75494-5|SRS10_HUMAN;sp|O75494-4|SRS10_HUMAN;sp|O75494-6|SRS10_HUMAN;sp|O75494-3|SRS10_HUMAN;sp|O75494-2|SRS10_HUMAN;sp|O75494|SRS10_HUMAN	6;6;6;6;6;6	6;6;6;6;6;6	4;4;4;4;4;4	>sp|O75494-5|SRS10_HUMAN Isoform 5 of Serine/arginine-rich splicing factor 10 OS=Homo sapiens GN=SRSF10;>sp|O75494-4|SRS10_HUMAN Isoform 4 of Serine/arginine-rich splicing factor 10 OS=Homo sapiens GN=SRSF10;>sp|O75494-6|SRS10_HUMAN Isoform 6 of Serine/arg	6	6	6	4	5	5	2	3	2	1	3	3	3	2	4	4	2	2	2	2	5	5	2	3	2	1	3	3	3	2	4	4	2	2	2	2	4	4	2	3	2	1	3	3
sp|O75503|CLN5_HUMAN	sp|O75503|CLN5_HUMAN	6	6	6	>sp|O75503|CLN5_HUMAN Ceroid-lipofuscinosis neuronal protein 5 OS=Homo sapiens GN=CLN5 PE=1 SV=2	1	6	6	6	5	4	5	4	4	4	3	4	5	6	5	4	6	5	4	4	5	4	5	4	4	4	3	4	5	6	5	4	6	5	4	4	5	4	5	4	4	4	3	4
sp|O75506|HSBP1_HUMAN	sp|O75506|HSBP1_HUMAN	2	2	2	>sp|O75506|HSBP1_HUMAN Heat shock factor-binding protein 1 OS=Homo sapiens GN=HSBP1 PE=1 SV=1	1	2	2	2	2	2	2	2	2	2	1	1	2	2	1	1	1	1	1	1	2	2	2	2	2	2	1	1	2	2	1	1	1	1	1	1	2	2	2	2	2	2	1	1
sp|O75521-2|ECI2_HUMAN;sp|O75521|ECI2_HUMAN	sp|O75521-2|ECI2_HUMAN;sp|O75521|ECI2_HUMAN	20;20	20;20	20;20	>sp|O75521-2|ECI2_HUMAN Isoform 2 of Enoyl-CoA delta isomerase 2, mitochondrial OS=Homo sapiens GN=ECI2;>sp|O75521|ECI2_HUMAN Enoyl-CoA delta isomerase 2, mitochondrial OS=Homo sapiens GN=ECI2 PE=1 SV=4	2	20	20	20	15	16	16	15	16	14	10	10	18	18	14	14	14	13	18	16	15	16	16	15	16	14	10	10	18	18	14	14	14	13	18	16	15	16	16	15	16	14	10	10
sp|O75525-2|KHDR3_HUMAN;sp|O75525|KHDR3_HUMAN;sp|Q5VWX1|KHDR2_HUMAN	sp|O75525-2|KHDR3_HUMAN;sp|O75525|KHDR3_HUMAN	7;7;1	6;6;0	6;6;0	>sp|O75525-2|KHDR3_HUMAN Isoform 2 of KH domain-containing, RNA-binding, signal transduction-associated protein 3 OS=Homo sapiens GN=KHDRBS3;>sp|O75525|KHDR3_HUMAN KH domain-containing, RNA-binding, signal transduction-associated protein 3 OS=Homo sapiens	3	7	6	6	7	7	3	5	4	4	6	6	3	3	4	4	0	0	1	1	6	6	2	4	3	3	5	5	2	2	3	4	0	0	0	1	6	6	2	4	3	3	5	5
sp|O75526|RMXL2_HUMAN;sp|P38159-3|RBMX_HUMAN;sp|P38159|RBMX_HUMAN;sp|P38159-2|RBMX_HUMAN;sp|Q96E39|RMXL1_HUMAN	sp|O75526|RMXL2_HUMAN	8;2;2;1;1	8;2;2;1;1	7;1;1;1;0	>sp|O75526|RMXL2_HUMAN RNA-binding motif protein, X-linked-like-2 OS=Homo sapiens GN=RBMXL2 PE=1 SV=3	5	8	8	7	8	8	3	4	3	4	6	6	3	3	4	4	0	1	1	3	8	8	3	4	3	4	6	6	3	3	4	4	0	1	1	3	7	7	3	4	3	4	5	5
sp|O75530-3|EED_HUMAN;sp|O75530|EED_HUMAN;sp|O75530-2|EED_HUMAN	sp|O75530-3|EED_HUMAN;sp|O75530|EED_HUMAN;sp|O75530-2|EED_HUMAN	1;1;1	1;1;1	1;1;1	>sp|O75530-3|EED_HUMAN Isoform 3 of Polycomb protein EED OS=Homo sapiens GN=EED;>sp|O75530|EED_HUMAN Polycomb protein EED OS=Homo sapiens GN=EED PE=1 SV=2;>sp|O75530-2|EED_HUMAN Isoform 2 of Polycomb protein EED OS=Homo sapiens GN=EED	3	1	1	1	0	1	1	1	0	0	0	0	0	0	0	0	0	0	0	0	0	1	1	1	0	0	0	0	0	0	0	0	0	0	0	0	0	1	1	1	0	0	0	0
sp|O75531|BAF_HUMAN	sp|O75531|BAF_HUMAN	12	12	12	>sp|O75531|BAF_HUMAN Barrier-to-autointegration factor OS=Homo sapiens GN=BANF1 PE=1 SV=1	1	12	12	12	6	7	5	8	4	4	6	5	7	6	9	9	10	10	9	8	6	7	5	8	4	4	6	5	7	6	9	9	10	10	9	8	6	7	5	8	4	4	6	5
sp|O75533|SF3B1_HUMAN;sp|O75533-2|SF3B1_HUMAN	sp|O75533|SF3B1_HUMAN	26;1	26;1	26;1	>sp|O75533|SF3B1_HUMAN Splicing factor 3B subunit 1 OS=Homo sapiens GN=SF3B1 PE=1 SV=3	2	26	26	26	20	20	15	16	12	10	18	20	12	13	12	10	6	6	6	6	20	20	15	16	12	10	18	20	12	13	12	10	6	6	6	6	20	20	15	16	12	10	18	20
sp|O75534|CSDE1_HUMAN;sp|O75534-2|CSDE1_HUMAN;sp|O75534-4|CSDE1_HUMAN;sp|O75534-3|CSDE1_HUMAN	sp|O75534|CSDE1_HUMAN;sp|O75534-2|CSDE1_HUMAN;sp|O75534-4|CSDE1_HUMAN;sp|O75534-3|CSDE1_HUMAN	28;27;27;26	28;27;27;26	28;27;27;26	>sp|O75534|CSDE1_HUMAN Cold shock domain-containing protein E1 OS=Homo sapiens GN=CSDE1 PE=1 SV=2;>sp|O75534-2|CSDE1_HUMAN Isoform 2 of Cold shock domain-containing protein E1 OS=Homo sapiens GN=CSDE1;>sp|O75534-4|CSDE1_HUMAN Isoform 4 of Cold shock domain	4	28	28	28	25	26	22	23	23	25	26	24	18	16	27	26	25	25	20	18	25	26	22	23	23	25	26	24	18	16	27	26	25	25	20	18	25	26	22	23	23	25	26	24
sp|O75556|SG2A1_HUMAN	sp|O75556|SG2A1_HUMAN	5	5	5	>sp|O75556|SG2A1_HUMAN Mammaglobin-B OS=Homo sapiens GN=SCGB2A1 PE=1 SV=1	1	5	5	5	2	2	2	3	1	2	1	1	4	5	1	0	2	2	2	2	2	2	2	3	1	2	1	1	4	5	1	0	2	2	2	2	2	2	2	3	1	2	1	1
sp|O75558|STX11_HUMAN	sp|O75558|STX11_HUMAN	2	2	2	>sp|O75558|STX11_HUMAN Syntaxin-11 OS=Homo sapiens GN=STX11 PE=1 SV=1	1	2	2	2	1	1	1	1	1	1	2	2	1	1	1	1	1	1	1	1	1	1	1	1	1	1	2	2	1	1	1	1	1	1	1	1	1	1	1	1	1	1	2	2
sp|O75569-3|PRKRA_HUMAN;sp|O75569-2|PRKRA_HUMAN;sp|O75569|PRKRA_HUMAN	sp|O75569-3|PRKRA_HUMAN;sp|O75569-2|PRKRA_HUMAN;sp|O75569|PRKRA_HUMAN	12;12;12	12;12;12	12;12;12	>sp|O75569-3|PRKRA_HUMAN Isoform 3 of Interferon-inducible double-stranded RNA-dependent protein kinase activator A OS=Homo sapiens GN=PRKRA;>sp|O75569-2|PRKRA_HUMAN Isoform 2 of Interferon-inducible double-stranded RNA-dependent protein kinase activator A	3	12	12	12	10	9	10	8	7	7	7	7	9	10	12	10	10	10	10	11	10	9	10	8	7	7	7	7	9	10	12	10	10	10	10	11	10	9	10	8	7	7	7	7
sp|O75570|RF1M_HUMAN;sp|O75570-2|RF1M_HUMAN	sp|O75570|RF1M_HUMAN;sp|O75570-2|RF1M_HUMAN	3;2	3;2	3;2	>sp|O75570|RF1M_HUMAN Peptide chain release factor 1, mitochondrial OS=Homo sapiens GN=MTRF1 PE=1 SV=2;>sp|O75570-2|RF1M_HUMAN Isoform 2 of Peptide chain release factor 1, mitochondrial OS=Homo sapiens GN=MTRF1	2	3	3	3	0	0	1	1	0	0	0	0	2	2	0	0	0	0	1	0	0	0	1	1	0	0	0	0	2	2	0	0	0	0	1	0	0	0	1	1	0	0	0	0
sp|O75582|KS6A5_HUMAN;sp|O75582-3|KS6A5_HUMAN;sp|O75582-2|KS6A5_HUMAN;sp|O75676-2|KS6A4_HUMAN;sp|O75676|KS6A4_HUMAN	sp|O75582|KS6A5_HUMAN;sp|O75582-3|KS6A5_HUMAN;sp|O75582-2|KS6A5_HUMAN	5;4;3;1;1	5;4;3;1;1	5;4;3;1;1	>sp|O75582|KS6A5_HUMAN Ribosomal protein S6 kinase alpha-5 OS=Homo sapiens GN=RPS6KA5 PE=1 SV=1;>sp|O75582-3|KS6A5_HUMAN Isoform 3 of Ribosomal protein S6 kinase alpha-5 OS=Homo sapiens GN=RPS6KA5;>sp|O75582-2|KS6A5_HUMAN Isoform 2 of Ribosomal protein S6	5	5	5	5	2	3	3	5	1	0	4	4	0	1	3	1	1	0	0	2	2	3	3	5	1	0	4	4	0	1	3	1	1	0	0	2	2	3	3	5	1	0	4	4
sp|O75592-2|MYCB2_HUMAN;sp|O75592|MYCB2_HUMAN	sp|O75592-2|MYCB2_HUMAN;sp|O75592|MYCB2_HUMAN	70;70	70;70	70;70	>sp|O75592-2|MYCB2_HUMAN Isoform 2 of E3 ubiquitin-protein ligase MYCBP2 OS=Homo sapiens GN=MYCBP2;>sp|O75592|MYCB2_HUMAN E3 ubiquitin-protein ligase MYCBP2 OS=Homo sapiens GN=MYCBP2 PE=1 SV=3	2	70	70	70	52	52	47	47	33	30	42	40	23	26	48	48	40	45	26	28	52	52	47	47	33	30	42	40	23	26	48	48	40	45	26	28	52	52	47	47	33	30	42	40
sp|O75594|PGRP1_HUMAN	sp|O75594|PGRP1_HUMAN	2	2	2	>sp|O75594|PGRP1_HUMAN Peptidoglycan recognition protein 1 OS=Homo sapiens GN=PGLYRP1 PE=1 SV=1	1	2	2	2	1	1	0	0	0	0	2	2	0	0	1	0	1	2	1	1	1	1	0	0	0	0	2	2	0	0	1	0	1	2	1	1	1	1	0	0	0	0	2	2
sp|O75602|SPAG6_HUMAN;sp|O75602-3|SPAG6_HUMAN;sp|O75602-5|SPAG6_HUMAN;sp|O75602-2|SPAG6_HUMAN;sp|O75602-4|SPAG6_HUMAN	sp|O75602|SPAG6_HUMAN;sp|O75602-3|SPAG6_HUMAN;sp|O75602-5|SPAG6_HUMAN;sp|O75602-2|SPAG6_HUMAN	15;15;14;12;7	15;15;14;12;7	15;15;14;12;7	>sp|O75602|SPAG6_HUMAN Sperm-associated antigen 6 OS=Homo sapiens GN=SPAG6 PE=2 SV=1;>sp|O75602-3|SPAG6_HUMAN Isoform 3 of Sperm-associated antigen 6 OS=Homo sapiens GN=SPAG6;>sp|O75602-5|SPAG6_HUMAN Isoform 5 of Sperm-associated antigen 6 OS=Homo sapiens	5	15	15	15	12	11	12	12	9	10	11	11	12	12	13	13	9	10	11	9	12	11	12	12	9	10	11	11	12	12	13	13	9	10	11	9	12	11	12	12	9	10	11	11
sp|O75604|UBP2_HUMAN;sp|O75604-2|UBP2_HUMAN;sp|O75604-3|UBP2_HUMAN;sp|O75604-4|UBP2_HUMAN	sp|O75604|UBP2_HUMAN;sp|O75604-2|UBP2_HUMAN;sp|O75604-3|UBP2_HUMAN;sp|O75604-4|UBP2_HUMAN	17;13;13;13	17;13;13;13	17;13;13;13	>sp|O75604|UBP2_HUMAN Ubiquitin carboxyl-terminal hydrolase 2 OS=Homo sapiens GN=USP2 PE=1 SV=2;>sp|O75604-2|UBP2_HUMAN Isoform 2 of Ubiquitin carboxyl-terminal hydrolase 2 OS=Homo sapiens GN=USP2;>sp|O75604-3|UBP2_HUMAN Isoform 3 of Ubiquitin carboxyl-ter	4	17	17	17	10	12	11	11	7	7	5	6	14	12	14	12	11	12	13	12	10	12	11	11	7	7	5	6	14	12	14	12	11	12	13	12	10	12	11	11	7	7	5	6
sp|O75608-2|LYPA1_HUMAN;sp|O75608|LYPA1_HUMAN	sp|O75608-2|LYPA1_HUMAN;sp|O75608|LYPA1_HUMAN	11;10	11;10	11;10	>sp|O75608-2|LYPA1_HUMAN Isoform 2 of Acyl-protein thioesterase 1 OS=Homo sapiens GN=LYPLA1;>sp|O75608|LYPA1_HUMAN Acyl-protein thioesterase 1 OS=Homo sapiens GN=LYPLA1 PE=1 SV=1	2	11	11	11	7	7	8	8	6	7	7	5	9	8	10	10	11	11	9	11	7	7	8	8	6	7	7	5	9	8	10	10	11	11	9	11	7	7	8	8	6	7	7	5
sp|O75610|LFTY1_HUMAN;sp|O00292|LFTY2_HUMAN;sp|O00292-2|LFTY2_HUMAN	sp|O75610|LFTY1_HUMAN;sp|O00292|LFTY2_HUMAN	15;9;7	15;9;7	15;9;7	>sp|O75610|LFTY1_HUMAN Left-right determination factor 1 OS=Homo sapiens GN=LEFTY1 PE=2 SV=1;>sp|O00292|LFTY2_HUMAN Left-right determination factor 2 OS=Homo sapiens GN=LEFTY2 PE=1 SV=2	3	15	15	15	8	7	9	9	4	4	11	11	15	13	8	5	8	9	10	10	8	7	9	9	4	4	11	11	15	13	8	5	8	9	10	10	8	7	9	9	4	4	11	11
sp|O75629|CREG1_HUMAN	sp|O75629|CREG1_HUMAN	3	3	3	>sp|O75629|CREG1_HUMAN Protein CREG1 OS=Homo sapiens GN=CREG1 PE=1 SV=1	1	3	3	3	1	1	1	1	0	0	2	1	1	0	2	1	2	2	1	0	1	1	1	1	0	0	2	1	1	0	2	1	2	2	1	0	1	1	1	1	0	0	2	1
sp|O75643|U520_HUMAN;sp|O75643-2|U520_HUMAN	sp|O75643|U520_HUMAN	45;13	45;13	45;13	>sp|O75643|U520_HUMAN U5 small nuclear ribonucleoprotein 200 kDa helicase OS=Homo sapiens GN=SNRNP200 PE=1 SV=2	2	45	45	45	37	39	16	17	11	12	26	25	15	11	15	13	12	14	10	10	37	39	16	17	11	12	26	25	15	11	15	13	12	14	10	10	37	39	16	17	11	12	26	25
sp|O75663|TIPRL_HUMAN;sp|O75663-2|TIPRL_HUMAN	sp|O75663|TIPRL_HUMAN;sp|O75663-2|TIPRL_HUMAN	9;7	9;7	9;7	>sp|O75663|TIPRL_HUMAN TIP41-like protein OS=Homo sapiens GN=TIPRL PE=1 SV=2;>sp|O75663-2|TIPRL_HUMAN Isoform 2 of TIP41-like protein OS=Homo sapiens GN=TIPRL	2	9	9	9	8	6	7	6	6	8	7	6	8	8	7	7	8	9	7	7	8	6	7	6	6	8	7	6	8	8	7	7	8	9	7	7	8	6	7	6	6	8	7	6
sp|O75665-3|OFD1_HUMAN;sp|O75665|OFD1_HUMAN;sp|O75665-2|OFD1_HUMAN	sp|O75665-3|OFD1_HUMAN;sp|O75665|OFD1_HUMAN	9;9;2	9;9;2	9;9;2	>sp|O75665-3|OFD1_HUMAN Isoform 3 of Oral-facial-digital syndrome 1 protein OS=Homo sapiens GN=OFD1;>sp|O75665|OFD1_HUMAN Oral-facial-digital syndrome 1 protein OS=Homo sapiens GN=OFD1 PE=1 SV=1	3	9	9	9	2	2	3	3	4	3	2	3	3	6	6	6	2	4	8	8	2	2	3	3	4	3	2	3	3	6	6	6	2	4	8	8	2	2	3	3	4	3	2	3
sp|O75674-2|TM1L1_HUMAN;sp|O75674|TM1L1_HUMAN;sp|O75674-3|TM1L1_HUMAN	sp|O75674-2|TM1L1_HUMAN;sp|O75674|TM1L1_HUMAN;sp|O75674-3|TM1L1_HUMAN	7;7;5	7;7;5	7;7;5	>sp|O75674-2|TM1L1_HUMAN Isoform 2 of TOM1-like protein 1 OS=Homo sapiens GN=TOM1L1;>sp|O75674|TM1L1_HUMAN TOM1-like protein 1 OS=Homo sapiens GN=TOM1L1 PE=1 SV=2;>sp|O75674-3|TM1L1_HUMAN Isoform 3 of TOM1-like protein 1 OS=Homo sapiens GN=TOM1L1	3	7	7	7	5	4	4	3	5	5	6	5	3	2	4	3	3	3	3	2	5	4	4	3	5	5	6	5	3	2	4	3	3	3	3	2	5	4	4	3	5	5	6	5
sp|O75688|PPM1B_HUMAN;sp|O75688-4|PPM1B_HUMAN;sp|O75688-2|PPM1B_HUMAN;sp|O75688-5|PPM1B_HUMAN;sp|O75688-3|PPM1B_HUMAN	sp|O75688|PPM1B_HUMAN;sp|O75688-4|PPM1B_HUMAN;sp|O75688-2|PPM1B_HUMAN;sp|O75688-5|PPM1B_HUMAN	16;15;15;11;5	13;12;12;8;5	13;12;12;8;5	>sp|O75688|PPM1B_HUMAN Protein phosphatase 1B OS=Homo sapiens GN=PPM1B PE=1 SV=1;>sp|O75688-4|PPM1B_HUMAN Isoform 4 of Protein phosphatase 1B OS=Homo sapiens GN=PPM1B;>sp|O75688-2|PPM1B_HUMAN Isoform Beta-2 of Protein phosphatase 1B OS=Homo sapiens GN=PPM1	5	16	13	13	13	14	11	8	7	8	7	8	11	11	10	10	9	12	10	9	11	12	9	7	6	7	6	7	9	9	8	9	8	11	7	6	11	12	9	7	6	7	6	7
sp|O75694|NU155_HUMAN;sp|O75694-2|NU155_HUMAN	sp|O75694|NU155_HUMAN;sp|O75694-2|NU155_HUMAN	46;45	46;45	46;45	>sp|O75694|NU155_HUMAN Nuclear pore complex protein Nup155 OS=Homo sapiens GN=NUP155 PE=1 SV=1;>sp|O75694-2|NU155_HUMAN Isoform 2 of Nuclear pore complex protein Nup155 OS=Homo sapiens GN=NUP155	2	46	46	46	33	34	36	35	35	37	24	26	38	40	38	37	39	40	38	41	33	34	36	35	35	37	24	26	38	40	38	37	39	40	38	41	33	34	36	35	35	37	24	26
sp|O75695|XRP2_HUMAN	sp|O75695|XRP2_HUMAN	5	5	5	>sp|O75695|XRP2_HUMAN Protein XRP2 OS=Homo sapiens GN=RP2 PE=1 SV=4	1	5	5	5	5	5	4	3	4	4	4	4	4	3	4	4	4	4	4	4	5	5	4	3	4	4	4	4	4	3	4	4	4	4	4	4	5	5	4	3	4	4	4	4
sp|O75716|STK16_HUMAN	sp|O75716|STK16_HUMAN	5	5	5	>sp|O75716|STK16_HUMAN Serine/threonine-protein kinase 16 OS=Homo sapiens GN=STK16 PE=1 SV=4	1	5	5	5	4	4	3	2	0	0	1	0	3	2	3	3	5	5	3	4	4	4	3	2	0	0	1	0	3	2	3	3	5	5	3	4	4	4	3	2	0	0	1	0
sp|O75718|CRTAP_HUMAN	sp|O75718|CRTAP_HUMAN	8	8	8	>sp|O75718|CRTAP_HUMAN Cartilage-associated protein OS=Homo sapiens GN=CRTAP PE=1 SV=1	1	8	8	8	2	3	7	7	5	4	4	4	3	3	6	6	5	5	4	5	2	3	7	7	5	4	4	4	3	3	6	6	5	5	4	5	2	3	7	7	5	4	4	4
sp|O75746|CMC1_HUMAN;sp|O75746-2|CMC1_HUMAN	sp|O75746|CMC1_HUMAN;sp|O75746-2|CMC1_HUMAN	32;28	32;28	27;23	>sp|O75746|CMC1_HUMAN Calcium-binding mitochondrial carrier protein Aralar1 OS=Homo sapiens GN=SLC25A12 PE=1 SV=2;>sp|O75746-2|CMC1_HUMAN Isoform 2 of Calcium-binding mitochondrial carrier protein Aralar1 OS=Homo sapiens GN=SLC25A12	2	32	32	27	20	24	22	23	15	15	15	13	27	27	22	20	23	25	23	24	20	24	22	23	15	15	15	13	27	27	22	20	23	25	23	24	17	20	18	18	14	14	12	9
sp|O75747|P3C2G_HUMAN	sp|O75747|P3C2G_HUMAN	5	5	5	>sp|O75747|P3C2G_HUMAN Phosphatidylinositol 4-phosphate 3-kinase C2 domain-containing subunit gamma OS=Homo sapiens GN=PIK3C2G PE=1 SV=3	1	5	5	5	2	2	3	3	3	1	3	3	1	1	2	3	2	2	2	2	2	2	3	3	3	1	3	3	1	1	2	3	2	2	2	2	2	2	3	3	3	1	3	3
sp|O75752|B3GL1_HUMAN	sp|O75752|B3GL1_HUMAN	3	3	3	>sp|O75752|B3GL1_HUMAN UDP-GalNAc:beta-1,3-N-acetylgalactosaminyltransferase 1 OS=Homo sapiens GN=B3GALNT1 PE=2 SV=1	1	3	3	3	2	2	1	1	1	1	1	0	1	1	1	1	2	2	1	0	2	2	1	1	1	1	1	0	1	1	1	1	2	2	1	0	2	2	1	1	1	1	1	0
sp|O75787-2|RENR_HUMAN;sp|O75787|RENR_HUMAN	sp|O75787-2|RENR_HUMAN;sp|O75787|RENR_HUMAN	10;10	10;10	10;10	>sp|O75787-2|RENR_HUMAN Isoform 2 of Renin receptor OS=Homo sapiens GN=ATP6AP2;>sp|O75787|RENR_HUMAN Renin receptor OS=Homo sapiens GN=ATP6AP2 PE=1 SV=2	2	10	10	10	7	7	10	9	9	8	10	10	6	7	7	8	8	8	7	8	7	7	10	9	9	8	10	10	6	7	7	8	8	8	7	8	7	7	10	9	9	8	10	10
sp|O75792|RNH2A_HUMAN	sp|O75792|RNH2A_HUMAN	2	2	2	>sp|O75792|RNH2A_HUMAN Ribonuclease H2 subunit A OS=Homo sapiens GN=RNASEH2A PE=1 SV=2	1	2	2	2	1	1	1	1	1	1	1	1	0	0	2	1	1	1	0	0	1	1	1	1	1	1	1	1	0	0	2	1	1	1	0	0	1	1	1	1	1	1	1	1
sp|O75794|CD123_HUMAN	sp|O75794|CD123_HUMAN	4	4	4	>sp|O75794|CD123_HUMAN Cell division cycle protein 123 homolog OS=Homo sapiens GN=CDC123 PE=1 SV=1	1	4	4	4	2	2	2	3	1	1	2	3	0	0	4	3	4	4	1	3	2	2	2	3	1	1	2	3	0	0	4	3	4	4	1	3	2	2	2	3	1	1	2	3
sp|O75800|ZMY10_HUMAN;sp|O75800-2|ZMY10_HUMAN	sp|O75800|ZMY10_HUMAN;sp|O75800-2|ZMY10_HUMAN	12;11	12;11	12;11	>sp|O75800|ZMY10_HUMAN Zinc finger MYND domain-containing protein 10 OS=Homo sapiens GN=ZMYND10 PE=1 SV=2;>sp|O75800-2|ZMY10_HUMAN Isoform 2 of Zinc finger MYND domain-containing protein 10 OS=Homo sapiens GN=ZMYND10	2	12	12	12	9	11	8	8	6	8	10	11	9	10	11	11	8	8	9	10	9	11	8	8	6	8	10	11	9	10	11	11	8	8	9	10	9	11	8	8	6	8	10	11
sp|O75808|CAN15_HUMAN;sp|O75808-2|CAN15_HUMAN	sp|O75808|CAN15_HUMAN	3;1	3;1	3;1	>sp|O75808|CAN15_HUMAN Calpain-15 OS=Homo sapiens GN=CAPN15 PE=1 SV=1	2	3	3	3	2	1	2	1	1	1	1	0	1	2	3	2	3	3	1	2	2	1	2	1	1	1	1	0	1	2	3	2	3	3	1	2	2	1	2	1	1	1	1	0
sp|O75821|EIF3G_HUMAN	sp|O75821|EIF3G_HUMAN	15	15	15	>sp|O75821|EIF3G_HUMAN Eukaryotic translation initiation factor 3 subunit G OS=Homo sapiens GN=EIF3G PE=1 SV=2	1	15	15	15	10	9	9	9	11	10	9	8	7	9	8	8	7	8	6	6	10	9	9	9	11	10	9	8	7	9	8	8	7	8	6	6	10	9	9	9	11	10	9	8
sp|O75822-3|EIF3J_HUMAN;sp|O75822|EIF3J_HUMAN;sp|O75822-2|EIF3J_HUMAN	sp|O75822-3|EIF3J_HUMAN;sp|O75822|EIF3J_HUMAN;sp|O75822-2|EIF3J_HUMAN	5;5;3	5;5;3	5;5;3	>sp|O75822-3|EIF3J_HUMAN Isoform 3 of Eukaryotic translation initiation factor 3 subunit J OS=Homo sapiens GN=EIF3J;>sp|O75822|EIF3J_HUMAN Eukaryotic translation initiation factor 3 subunit J OS=Homo sapiens GN=EIF3J PE=1 SV=2;>sp|O75822-2|EIF3J_HUMAN Isof	3	5	5	5	4	5	5	4	4	4	4	5	3	3	5	5	4	4	3	2	4	5	5	4	4	4	4	5	3	3	5	5	4	4	3	2	4	5	5	4	4	4	4	5
sp|O75828|CBR3_HUMAN	sp|O75828|CBR3_HUMAN	12	10	10	>sp|O75828|CBR3_HUMAN Carbonyl reductase [NADPH] 3 OS=Homo sapiens GN=CBR3 PE=1 SV=3	1	12	10	10	10	9	9	10	9	10	10	9	7	6	10	10	11	11	8	8	8	7	7	8	7	8	8	7	5	4	8	8	9	9	6	6	8	7	7	8	7	8	8	7
sp|O75832|PSD10_HUMAN;sp|O75832-2|PSD10_HUMAN	sp|O75832|PSD10_HUMAN;sp|O75832-2|PSD10_HUMAN	8;5	8;5	8;5	>sp|O75832|PSD10_HUMAN 26S proteasome non-ATPase regulatory subunit 10 OS=Homo sapiens GN=PSMD10 PE=1 SV=1;>sp|O75832-2|PSD10_HUMAN Isoform 2 of 26S proteasome non-ATPase regulatory subunit 10 OS=Homo sapiens GN=PSMD10	2	8	8	8	8	8	7	7	7	7	8	8	5	5	7	7	8	7	5	6	8	8	7	7	7	7	8	8	5	5	7	7	8	7	5	6	8	8	7	7	7	7	8	8
sp|O75843|AP1G2_HUMAN	sp|O75843|AP1G2_HUMAN	18	18	18	>sp|O75843|AP1G2_HUMAN AP-1 complex subunit gamma-like 2 OS=Homo sapiens GN=AP1G2 PE=1 SV=1	1	18	18	18	12	9	11	11	10	9	9	11	4	6	7	9	14	14	10	10	12	9	11	11	10	9	9	11	4	6	7	9	14	14	10	10	12	9	11	11	10	9	9	11
sp|O75844|FACE1_HUMAN	sp|O75844|FACE1_HUMAN	13	13	13	>sp|O75844|FACE1_HUMAN CAAX prenyl protease 1 homolog OS=Homo sapiens GN=ZMPSTE24 PE=1 SV=2	1	13	13	13	10	12	11	11	10	10	11	11	9	10	12	11	10	11	11	12	10	12	11	11	10	10	11	11	9	10	12	11	10	11	11	12	10	12	11	11	10	10	11	11
sp|O75864|PPR37_HUMAN	sp|O75864|PPR37_HUMAN	6	6	6	>sp|O75864|PPR37_HUMAN Protein phosphatase 1 regulatory subunit 37 OS=Homo sapiens GN=PPP1R37 PE=1 SV=4	1	6	6	6	2	4	3	3	2	4	5	5	4	3	4	4	4	4	4	5	2	4	3	3	2	4	5	5	4	3	4	4	4	4	4	5	2	4	3	3	2	4	5	5
sp|O75874|IDHC_HUMAN	sp|O75874|IDHC_HUMAN	22	22	21	>sp|O75874|IDHC_HUMAN Isocitrate dehydrogenase [NADP] cytoplasmic OS=Homo sapiens GN=IDH1 PE=1 SV=2	1	22	22	21	20	19	17	18	19	20	20	19	19	18	21	20	21	20	19	19	20	19	17	18	19	20	20	19	19	18	21	20	21	20	19	19	19	18	16	17	18	19	19	18
sp|O75879|GATB_HUMAN	sp|O75879|GATB_HUMAN	1	1	1	>sp|O75879|GATB_HUMAN Glutamyl-tRNA(Gln) amidotransferase subunit B, mitochondrial OS=Homo sapiens GN=GATB PE=1 SV=1	1	1	1	1	1	1	1	1	0	0	1	0	1	1	1	1	1	1	1	1	1	1	1	1	0	0	1	0	1	1	1	1	1	1	1	1	1	1	1	1	0	0	1	0
sp|O75880|SCO1_HUMAN	sp|O75880|SCO1_HUMAN	3	3	3	>sp|O75880|SCO1_HUMAN Protein SCO1 homolog, mitochondrial OS=Homo sapiens GN=SCO1 PE=1 SV=1	1	3	3	3	3	2	2	2	2	2	2	2	3	3	1	1	3	3	1	3	3	2	2	2	2	2	2	2	3	3	1	1	3	3	1	3	3	2	2	2	2	2	2	2
sp|O75882|ATRN_HUMAN;sp|O75882-3|ATRN_HUMAN;sp|O75882-2|ATRN_HUMAN	sp|O75882|ATRN_HUMAN;sp|O75882-3|ATRN_HUMAN;sp|O75882-2|ATRN_HUMAN	16;15;15	16;15;15	16;15;15	>sp|O75882|ATRN_HUMAN Attractin OS=Homo sapiens GN=ATRN PE=1 SV=2;>sp|O75882-3|ATRN_HUMAN Isoform 3 of Attractin OS=Homo sapiens GN=ATRN;>sp|O75882-2|ATRN_HUMAN Isoform 2 of Attractin OS=Homo sapiens GN=ATRN	3	16	16	16	9	10	6	9	13	13	9	10	12	13	11	11	13	12	11	12	9	10	6	9	13	13	9	10	12	13	11	11	13	12	11	12	9	10	6	9	13	13	9	10
sp|O75884|RBBP9_HUMAN;sp|O75884-2|RBBP9_HUMAN	sp|O75884|RBBP9_HUMAN;sp|O75884-2|RBBP9_HUMAN	8;6	8;6	8;6	>sp|O75884|RBBP9_HUMAN Putative hydrolase RBBP9 OS=Homo sapiens GN=RBBP9 PE=1 SV=2;>sp|O75884-2|RBBP9_HUMAN Isoform 2 of Putative hydrolase RBBP9 OS=Homo sapiens GN=RBBP9	2	8	8	8	7	5	6	6	4	6	7	6	5	4	7	6	6	5	6	4	7	5	6	6	4	6	7	6	5	4	7	6	6	5	6	4	7	5	6	6	4	6	7	6
sp|O75886|STAM2_HUMAN;sp|O75886-2|STAM2_HUMAN	sp|O75886|STAM2_HUMAN;sp|O75886-2|STAM2_HUMAN	12;10	12;10	11;9	>sp|O75886|STAM2_HUMAN Signal transducing adapter molecule 2 OS=Homo sapiens GN=STAM2 PE=1 SV=1;>sp|O75886-2|STAM2_HUMAN Isoform 2 of Signal transducing adapter molecule 2 OS=Homo sapiens GN=STAM2	2	12	12	11	10	10	9	8	7	8	8	8	6	7	8	7	10	10	6	7	10	10	9	8	7	8	8	8	6	7	8	7	10	10	6	7	10	10	8	7	6	7	7	7
sp|O75891|AL1L1_HUMAN;sp|O75891-3|AL1L1_HUMAN;sp|O75891-2|AL1L1_HUMAN;sp|O75891-4|AL1L1_HUMAN;sp|Q3SY69-2|AL1L2_HUMAN;sp|Q3SY69-3|AL1L2_HUMAN	sp|O75891|AL1L1_HUMAN;sp|O75891-3|AL1L1_HUMAN;sp|O75891-2|AL1L1_HUMAN	35;35;31;17;1;1	35;35;31;17;1;1	31;31;28;16;0;0	>sp|O75891|AL1L1_HUMAN Cytosolic 10-formyltetrahydrofolate dehydrogenase OS=Homo sapiens GN=ALDH1L1 PE=1 SV=2;>sp|O75891-3|AL1L1_HUMAN Isoform 3 of Cytosolic 10-formyltetrahydrofolate dehydrogenase OS=Homo sapiens GN=ALDH1L1;>sp|O75891-2|AL1L1_HUMAN Isofor	6	35	35	31	23	22	26	27	21	19	27	29	10	8	30	30	22	24	16	19	23	22	26	27	21	19	27	29	10	8	30	30	22	24	16	19	21	19	22	23	18	17	23	25
sp|O75896|TUSC2_HUMAN	sp|O75896|TUSC2_HUMAN	4	4	4	>sp|O75896|TUSC2_HUMAN Tumor suppressor candidate 2 OS=Homo sapiens GN=TUSC2 PE=1 SV=3	1	4	4	4	4	4	2	2	2	2	4	4	3	3	4	3	3	3	3	2	4	4	2	2	2	2	4	4	3	3	4	3	3	3	3	2	4	4	2	2	2	2	4	4
sp|O75907|DGAT1_HUMAN	sp|O75907|DGAT1_HUMAN	8	8	8	>sp|O75907|DGAT1_HUMAN Diacylglycerol O-acyltransferase 1 OS=Homo sapiens GN=DGAT1 PE=1 SV=2	1	8	8	8	4	3	2	3	5	4	5	6	1	1	4	3	2	2	1	3	4	3	2	3	5	4	5	6	1	1	4	3	2	2	1	3	4	3	2	3	5	4	5	6
sp|O75915|PRAF3_HUMAN	sp|O75915|PRAF3_HUMAN	3	3	3	>sp|O75915|PRAF3_HUMAN PRA1 family protein 3 OS=Homo sapiens GN=ARL6IP5 PE=1 SV=1	1	3	3	3	3	3	3	3	2	2	2	2	3	3	3	3	3	3	3	3	3	3	3	3	2	2	2	2	3	3	3	3	3	3	3	3	3	3	3	3	2	2	2	2
sp|O75923-15|DYSF_HUMAN;sp|O75923-3|DYSF_HUMAN;sp|O75923-9|DYSF_HUMAN;sp|O75923|DYSF_HUMAN;sp|O75923-14|DYSF_HUMAN;sp|O75923-6|DYSF_HUMAN;sp|O75923-12|DYSF_HUMAN;sp|O75923-5|DYSF_HUMAN;sp|O75923-11|DYSF_HUMAN;sp|O75923-4|DYSF_HUMAN;sp|O75923-10|DYSF_HUMAN;sp|O75923-2|DYSF_HUMAN;sp|O75923-8|DYSF_HUMAN;sp|O75923-7|DYSF_HUMAN;sp|O75923-13|DYSF_HUMAN	sp|O75923-15|DYSF_HUMAN;sp|O75923-3|DYSF_HUMAN;sp|O75923-9|DYSF_HUMAN;sp|O75923|DYSF_HUMAN;sp|O75923-14|DYSF_HUMAN;sp|O75923-6|DYSF_HUMAN;sp|O75923-12|DYSF_HUMAN;sp|O75923-5|DYSF_HUMAN;sp|O75923-11|DYSF_HUMAN;sp|O75923-4|DYSF_HUMAN;sp|O75923-10|DYSF_HUMAN;sp|O75923-2|DYSF_HUMAN;sp|O75923-8|DYSF_HUMAN;sp|O75923-7|DYSF_HUMAN;sp|O75923-13|DYSF_HUMAN	13;13;13;13;13;13;13;13;13;13;13;13;13;13;13	12;12;12;12;12;12;12;12;12;12;12;12;12;12;12	12;12;12;12;12;12;12;12;12;12;12;12;12;12;12	>sp|O75923-15|DYSF_HUMAN Isoform 15 of Dysferlin OS=Homo sapiens GN=DYSF;>sp|O75923-3|DYSF_HUMAN Isoform 3 of Dysferlin OS=Homo sapiens GN=DYSF;>sp|O75923-9|DYSF_HUMAN Isoform 9 of Dysferlin OS=Homo sapiens GN=DYSF;>sp|O75923|DYSF_HUMAN Dysferlin OS=Homo s	15	13	12	12	4	2	4	3	2	1	11	11	1	1	4	3	1	1	1	2	3	1	3	2	1	0	10	10	0	0	3	2	0	0	0	1	3	1	3	2	1	0	10	10
sp|O75925|PIAS1_HUMAN;sp|O75925-2|PIAS1_HUMAN;sp|O75925-3|PIAS1_HUMAN	sp|O75925|PIAS1_HUMAN;sp|O75925-2|PIAS1_HUMAN;sp|O75925-3|PIAS1_HUMAN	2;2;1	1;1;1	1;1;1	>sp|O75925|PIAS1_HUMAN E3 SUMO-protein ligase PIAS1 OS=Homo sapiens GN=PIAS1 PE=1 SV=2;>sp|O75925-2|PIAS1_HUMAN Isoform 2 of E3 SUMO-protein ligase PIAS1 OS=Homo sapiens GN=PIAS1;>sp|O75925-3|PIAS1_HUMAN Isoform 3 of E3 SUMO-protein ligase PIAS1 OS=Homo sa	3	2	1	1	2	2	2	2	1	1	1	2	2	2	1	2	1	1	1	1	1	1	1	1	0	0	0	1	1	1	0	1	0	0	0	0	1	1	1	1	0	0	0	1
sp|O75928-2|PIAS2_HUMAN;sp|O75928|PIAS2_HUMAN;sp|O75928-3|PIAS2_HUMAN	sp|O75928-2|PIAS2_HUMAN;sp|O75928|PIAS2_HUMAN;sp|O75928-3|PIAS2_HUMAN	10;10;8	10;10;8	9;9;7	>sp|O75928-2|PIAS2_HUMAN Isoform PIAS2-alpha of E3 SUMO-protein ligase PIAS2 OS=Homo sapiens GN=PIAS2;>sp|O75928|PIAS2_HUMAN E3 SUMO-protein ligase PIAS2 OS=Homo sapiens GN=PIAS2 PE=1 SV=3;>sp|O75928-3|PIAS2_HUMAN Isoform 3 of E3 SUMO-protein ligase PIAS2	3	10	10	9	6	7	4	4	6	7	7	6	4	5	6	7	7	6	8	9	6	7	4	4	6	7	7	6	4	5	6	7	7	6	8	9	5	6	3	3	5	6	6	5
sp|O75934|SPF27_HUMAN	sp|O75934|SPF27_HUMAN	3	3	3	>sp|O75934|SPF27_HUMAN Pre-mRNA-splicing factor SPF27 OS=Homo sapiens GN=BCAS2 PE=1 SV=1	1	3	3	3	1	2	0	0	1	2	1	1	1	1	0	0	1	1	0	0	1	2	0	0	1	2	1	1	1	1	0	0	1	1	0	0	1	2	0	0	1	2	1	1
sp|O75935-3|DCTN3_HUMAN;sp|O75935|DCTN3_HUMAN;sp|O75935-2|DCTN3_HUMAN	sp|O75935-3|DCTN3_HUMAN;sp|O75935|DCTN3_HUMAN;sp|O75935-2|DCTN3_HUMAN	4;4;3	4;4;3	4;4;3	>sp|O75935-3|DCTN3_HUMAN Isoform 3 of Dynactin subunit 3 OS=Homo sapiens GN=DCTN3;>sp|O75935|DCTN3_HUMAN Dynactin subunit 3 OS=Homo sapiens GN=DCTN3 PE=1 SV=1;>sp|O75935-2|DCTN3_HUMAN Isoform 2 of Dynactin subunit 3 OS=Homo sapiens GN=DCTN3	3	4	4	4	3	3	4	4	4	3	3	3	3	4	3	2	4	4	4	4	3	3	4	4	4	3	3	3	3	4	3	2	4	4	4	4	3	3	4	4	4	3	3	3
sp|O75937|DNJC8_HUMAN	sp|O75937|DNJC8_HUMAN	2	2	2	>sp|O75937|DNJC8_HUMAN DnaJ homolog subfamily C member 8 OS=Homo sapiens GN=DNAJC8 PE=1 SV=2	1	2	2	2	2	2	0	0	1	0	1	1	0	0	0	0	0	0	0	0	2	2	0	0	1	0	1	1	0	0	0	0	0	0	0	0	2	2	0	0	1	0	1	1
sp|O75943-4|RAD17_HUMAN;sp|O75943-2|RAD17_HUMAN;sp|O75943|RAD17_HUMAN;sp|O75943-3|RAD17_HUMAN	sp|O75943-4|RAD17_HUMAN;sp|O75943-2|RAD17_HUMAN;sp|O75943|RAD17_HUMAN;sp|O75943-3|RAD17_HUMAN	2;2;2;1	2;2;2;1	2;2;2;1	>sp|O75943-4|RAD17_HUMAN Isoform 4 of Cell cycle checkpoint protein RAD17 OS=Homo sapiens GN=RAD17;>sp|O75943-2|RAD17_HUMAN Isoform 2 of Cell cycle checkpoint protein RAD17 OS=Homo sapiens GN=RAD17;>sp|O75943|RAD17_HUMAN Cell cycle checkpoint protein RAD17	4	2	2	2	1	1	2	2	0	1	1	1	1	1	2	0	2	2	2	1	1	1	2	2	0	1	1	1	1	1	2	0	2	2	2	1	1	1	2	2	0	1	1	1
sp|O75947|ATP5H_HUMAN;sp|O75947-2|ATP5H_HUMAN	sp|O75947|ATP5H_HUMAN;sp|O75947-2|ATP5H_HUMAN	15;10	15;10	15;10	>sp|O75947|ATP5H_HUMAN ATP synthase subunit d, mitochondrial OS=Homo sapiens GN=ATP5H PE=1 SV=3;>sp|O75947-2|ATP5H_HUMAN Isoform 2 of ATP synthase subunit d, mitochondrial OS=Homo sapiens GN=ATP5H	2	15	15	15	12	12	12	12	11	10	7	8	14	14	12	12	12	11	11	13	12	12	12	12	11	10	7	8	14	14	12	12	12	11	11	13	12	12	12	12	11	10	7	8
sp|O75951|LYZL6_HUMAN	sp|O75951|LYZL6_HUMAN	4	4	4	>sp|O75951|LYZL6_HUMAN Lysozyme-like protein 6 OS=Homo sapiens GN=LYZL6 PE=2 SV=1	1	4	4	4	3	3	3	3	3	3	2	0	4	4	3	3	3	3	3	3	3	3	3	3	3	3	2	0	4	4	3	3	3	3	3	3	3	3	3	3	3	3	2	0
sp|O75952|CABYR_HUMAN;sp|O75952-2|CABYR_HUMAN;sp|O75952-6|CABYR_HUMAN	sp|O75952|CABYR_HUMAN;sp|O75952-2|CABYR_HUMAN	27;24;5	7;7;5	7;7;5	>sp|O75952|CABYR_HUMAN Calcium-binding tyrosine phosphorylation-regulated protein OS=Homo sapiens GN=CABYR PE=1 SV=2;>sp|O75952-2|CABYR_HUMAN Isoform 2 of Calcium-binding tyrosine phosphorylation-regulated protein OS=Homo sapiens GN=CABYR	3	27	7	7	19	20	17	17	17	16	12	11	25	20	18	21	18	19	26	23	7	7	5	5	6	5	6	4	7	5	6	6	5	6	7	6	7	7	5	5	6	5	6	4
sp|O75952-3|CABYR_HUMAN;sp|O75952-4|CABYR_HUMAN;sp|O75952-5|CABYR_HUMAN	sp|O75952-3|CABYR_HUMAN;sp|O75952-4|CABYR_HUMAN;sp|O75952-5|CABYR_HUMAN	35;21;20	35;21;20	15;1;15	>sp|O75952-3|CABYR_HUMAN Isoform 3 of Calcium-binding tyrosine phosphorylation-regulated protein OS=Homo sapiens GN=CABYR;>sp|O75952-4|CABYR_HUMAN Isoform 4 of Calcium-binding tyrosine phosphorylation-regulated protein OS=Homo sapiens GN=CABYR;>sp|O75952-5	3	35	35	15	22	26	25	26	21	22	14	15	33	30	25	27	23	25	31	29	22	26	25	26	21	22	14	15	33	30	25	27	23	25	31	29	10	13	13	14	10	11	8	8
sp|O75954|TSN9_HUMAN	sp|O75954|TSN9_HUMAN	1	1	1	>sp|O75954|TSN9_HUMAN Tetraspanin-9 OS=Homo sapiens GN=TSPAN9 PE=1 SV=1	1	1	1	1	1	1	1	1	1	0	1	1	0	1	1	1	0	0	0	0	1	1	1	1	1	0	1	1	0	1	1	1	0	0	0	0	1	1	1	1	1	0	1	1
sp|O75955|FLOT1_HUMAN;sp|O75955-2|FLOT1_HUMAN	sp|O75955|FLOT1_HUMAN;sp|O75955-2|FLOT1_HUMAN	16;13	16;13	16;13	>sp|O75955|FLOT1_HUMAN Flotillin-1 OS=Homo sapiens GN=FLOT1 PE=1 SV=3;>sp|O75955-2|FLOT1_HUMAN Isoform 2 of Flotillin-1 OS=Homo sapiens GN=FLOT1	2	16	16	16	10	10	12	11	13	13	11	12	13	11	10	10	12	10	12	11	10	10	12	11	13	13	11	12	13	11	10	10	12	10	12	11	10	10	12	11	13	13	11	12
sp|O75962-2|TRIO_HUMAN;sp|O75962-4|TRIO_HUMAN;sp|O75962|TRIO_HUMAN;sp|O75962-5|TRIO_HUMAN;sp|O75962-3|TRIO_HUMAN	sp|O75962-2|TRIO_HUMAN;sp|O75962-4|TRIO_HUMAN;sp|O75962|TRIO_HUMAN;sp|O75962-5|TRIO_HUMAN	23;23;23;20;3	23;23;23;20;3	19;19;19;16;3	>sp|O75962-2|TRIO_HUMAN Isoform 2 of Triple functional domain protein OS=Homo sapiens GN=TRIO;>sp|O75962-4|TRIO_HUMAN Isoform 4 of Triple functional domain protein OS=Homo sapiens GN=TRIO;>sp|O75962|TRIO_HUMAN Triple functional domain protein OS=Homo sapie	5	23	23	19	11	12	11	10	12	10	8	6	6	4	12	13	13	14	9	9	11	12	11	10	12	10	8	6	6	4	12	13	13	14	9	9	9	9	8	8	10	8	6	5
sp|O75964|ATP5L_HUMAN	sp|O75964|ATP5L_HUMAN	9	9	9	>sp|O75964|ATP5L_HUMAN ATP synthase subunit g, mitochondrial OS=Homo sapiens GN=ATP5L PE=1 SV=3	1	9	9	9	6	5	5	5	3	3	3	3	8	9	6	7	9	9	9	8	6	5	5	5	3	3	3	3	8	9	6	7	9	9	9	8	6	5	5	5	3	3	3	3
sp|O75969|AKAP3_HUMAN	sp|O75969|AKAP3_HUMAN	79	79	79	>sp|O75969|AKAP3_HUMAN A-kinase anchor protein 3 OS=Homo sapiens GN=AKAP3 PE=1 SV=2	1	79	79	79	50	51	58	56	53	57	39	41	65	70	63	66	65	65	70	70	50	51	58	56	53	57	39	41	65	70	63	66	65	65	70	70	50	51	58	56	53	57	39	41
432799;1432800;1432801;1432802;1432803;1432804;1432805;1432806;1432807;1432808;1432809;1432810;1432811;1432812;1432813;1432814;1438411;1438412;1438413;1438414;1438415;1438416;1438417;1438418;1438419;1438420;1438421;1438422;1438423;1438424;1438425;1438426;1438427;1438428;1438429;1438430;1438431;1438432;1438433;1438434;1438435;1438436;1438437;1438438;1438439;1438440;1438441;1438442;1438443;1438444;…	25206;25207;25208;25209;25210;25211;25212;25213;25214;25215;25216;25217;25218;25219;25220;25221;25222;25223;25224;25225;25226;25227;25228;25229;25230;25231;25232;25233;25234;25235;25236;25237;25238;25239;25240;25241;25242;25243;25244;25245;25246;25247;25248;25249;25250;25251;25252;25253;25254;25255;25256;25257;25258;25259;25260;25261;25262;25263;25264;25265;25266;25267;25268;25269;25270;25271;252…
38;1289939;1362399;1362400;1362401;1362402;1362403;1362404;1362405;1362406;1362407;1362408;1362409;1362410;1362411;1362412;1362413;1362414;1362415;1362416;1362417;1362418;1362419;1362420;1362421;1362422;1362423;1362424;1362425;1362426;1362427;1362428;1362429;1362430;1362431;1362432;1362433;1362434;1362435;1362436;1362437;1362438;1362439;1362440;1362441;1362442;1362443;1362444;1362445;1362446;1362…	25233;97855;101026;101067;116808;116851;117008;174936;229424;256079;269751;269838;269883;319984;334669;401767;410572;454016;454106;507521;528390;528509;601310;603392;604025;625335;625342;681548;681567;690205;781319;848231;858288;858312;868018;888333;891546;946099;996735;996776;996809;1057385;1059021;1086989;1090052;1094480;1099365;1131873;1132408;1178042;1178098;1181913;1181983;1216623;1226505;12…	718;719;720;721;722;723;724;725;726;727;728;729;730;731;732;733;734;735;736;6205;6206;6207;6208;6209;6210;6211;6212;6213;6214;6215;6216;6217;6218;6219;6220;6221	1512;1513;1514;1515;1516;1517;1518;1519;1520;1521;1522;1523;1524;1525;1526	9;11;12;25;26;28;73;87;114;117;129;152;157;163;189;207;250;340;353;383;475;483;562;582;584;660;675;731;732;735;739;747;761;763;769;822	101;138;161;349;374;377;385;409;424;656;665;669;674;678;741
sp|O75970-5|MPDZ_HUMAN;sp|O75970-3|MPDZ_HUMAN;sp|O75970-2|MPDZ_HUMAN;sp|O75970|MPDZ_HUMAN	sp|O75970-5|MPDZ_HUMAN;sp|O75970-3|MPDZ_HUMAN;sp|O75970-2|MPDZ_HUMAN;sp|O75970|MPDZ_HUMAN	31;31;31;31	30;30;30;30	30;30;30;30	>sp|O75970-5|MPDZ_HUMAN Isoform 4 of Multiple PDZ domain protein OS=Homo sapiens GN=MPDZ;>sp|O75970-3|MPDZ_HUMAN Isoform 3 of Multiple PDZ domain protein OS=Homo sapiens GN=MPDZ;>sp|O75970-2|MPDZ_HUMAN Isoform 2 of Multiple PDZ domain protein OS=Homo sapie	4	31	30	30	12	11	15	15	24	21	20	19	6	7	17	17	24	19	13	15	11	10	14	14	23	20	19	18	5	6	16	16	23	18	12	14	11	10	14	14	23	20	19	18
sp|O75976|CBPD_HUMAN;sp|O75976-2|CBPD_HUMAN	sp|O75976|CBPD_HUMAN;sp|O75976-2|CBPD_HUMAN	38;31	38;31	38;31	>sp|O75976|CBPD_HUMAN Carboxypeptidase D OS=Homo sapiens GN=CPD PE=1 SV=2;>sp|O75976-2|CBPD_HUMAN Isoform 2 of Carboxypeptidase D OS=Homo sapiens GN=CPD	2	38	38	38	29	33	31	34	32	30	28	25	33	34	31	32	34	35	32	32	29	33	31	34	32	30	28	25	33	34	31	32	34	35	32	32	29	33	31	34	32	30	28	25
sp|O76003|GLRX3_HUMAN	sp|O76003|GLRX3_HUMAN	18	18	18	>sp|O76003|GLRX3_HUMAN Glutaredoxin-3 OS=Homo sapiens GN=GLRX3 PE=1 SV=2	1	18	18	18	16	15	14	14	13	13	14	13	17	17	17	16	14	14	15	16	16	15	14	14	13	13	14	13	17	17	17	16	14	14	15	16	16	15	14	14	13	13	14	13
sp|O76024|WFS1_HUMAN	sp|O76024|WFS1_HUMAN	15	15	15	>sp|O76024|WFS1_HUMAN Wolframin OS=Homo sapiens GN=WFS1 PE=1 SV=2	1	15	15	15	10	10	12	11	10	10	10	10	9	11	12	12	9	8	9	9	10	10	12	11	10	10	10	10	9	11	12	12	9	8	9	9	10	10	12	11	10	10	10	10
sp|O76027|ANXA9_HUMAN	sp|O76027|ANXA9_HUMAN	2	2	2	>sp|O76027|ANXA9_HUMAN Annexin A9 OS=Homo sapiens GN=ANXA9 PE=1 SV=3	1	2	2	2	1	1	1	1	2	2	2	2	0	0	0	0	1	1	1	1	1	1	1	1	2	2	2	2	0	0	0	0	1	1	1	1	1	1	1	1	2	2	2	2
sp|O76031|CLPX_HUMAN	sp|O76031|CLPX_HUMAN	4	4	4	>sp|O76031|CLPX_HUMAN ATP-dependent Clp protease ATP-binding subunit clpX-like, mitochondrial OS=Homo sapiens GN=CLPX PE=1 SV=2	1	4	4	4	0	0	0	1	1	0	1	1	2	2	0	0	1	1	1	1	0	0	0	1	1	0	1	1	2	2	0	0	1	1	1	1	0	0	0	1	1	0	1	1
sp|O76039-2|CDKL5_HUMAN;sp|O76039|CDKL5_HUMAN	sp|O76039-2|CDKL5_HUMAN;sp|O76039|CDKL5_HUMAN	3;3	2;2	2;2	>sp|O76039-2|CDKL5_HUMAN Isoform 2 of Cyclin-dependent kinase-like 5 OS=Homo sapiens GN=CDKL5;>sp|O76039|CDKL5_HUMAN Cyclin-dependent kinase-like 5 OS=Homo sapiens GN=CDKL5 PE=1 SV=1	2	3	2	2	0	0	2	2	0	0	1	1	0	0	2	2	3	2	1	1	0	0	1	1	0	0	0	0	0	0	1	1	2	1	0	0	0	0	1	1	0	0	0	0
sp|O76054|S14L2_HUMAN;sp|O76054-5|S14L2_HUMAN;sp|O76054-4|S14L2_HUMAN;sp|Q9UDX4|S14L3_HUMAN;sp|Q9UDX4-3|S14L3_HUMAN;sp|Q9UDX4-2|S14L3_HUMAN	sp|O76054|S14L2_HUMAN;sp|O76054-5|S14L2_HUMAN;sp|O76054-4|S14L2_HUMAN	20;17;16;3;1;1	20;17;16;3;1;1	20;17;16;3;1;1	>sp|O76054|S14L2_HUMAN SEC14-like protein 2 OS=Homo sapiens GN=SEC14L2 PE=1 SV=1;>sp|O76054-5|S14L2_HUMAN Isoform 3 of SEC14-like protein 2 OS=Homo sapiens GN=SEC14L2;>sp|O76054-4|S14L2_HUMAN Isoform 2 of SEC14-like protein 2 OS=Homo sapiens GN=SEC14L2	6	20	20	20	17	17	18	17	18	17	16	16	13	15	18	18	19	19	17	17	17	17	18	17	18	17	16	16	13	15	18	18	19	19	17	17	17	17	18	17	18	17	16	16
sp|O76062-2|ERG24_HUMAN;sp|O76062|ERG24_HUMAN	sp|O76062-2|ERG24_HUMAN;sp|O76062|ERG24_HUMAN	3;3	3;3	3;3	>sp|O76062-2|ERG24_HUMAN Isoform 2 of Delta(14)-sterol reductase OS=Homo sapiens GN=TM7SF2;>sp|O76062|ERG24_HUMAN Delta(14)-sterol reductase OS=Homo sapiens GN=TM7SF2 PE=2 SV=3	2	3	3	3	3	3	3	3	3	3	2	3	2	2	3	3	3	3	3	2	3	3	3	3	3	3	2	3	2	2	3	3	3	3	3	2	3	3	3	3	3	3	2	3
sp|O76071|CIAO1_HUMAN	sp|O76071|CIAO1_HUMAN	12	12	12	>sp|O76071|CIAO1_HUMAN Probable cytosolic iron-sulfur protein assembly protein CIAO1 OS=Homo sapiens GN=CIAO1 PE=1 SV=1	1	12	12	12	6	8	7	9	7	6	7	7	8	7	11	10	11	11	7	9	6	8	7	9	7	6	7	7	8	7	11	10	11	11	7	9	6	8	7	9	7	6	7	7
sp|O76076|WISP2_HUMAN;sp|O76076-2|WISP2_HUMAN	sp|O76076|WISP2_HUMAN	6;2	6;2	6;2	>sp|O76076|WISP2_HUMAN WNT1-inducible-signaling pathway protein 2 OS=Homo sapiens GN=WISP2 PE=1 SV=1	2	6	6	6	6	6	6	6	6	6	5	5	6	4	6	6	6	6	5	5	6	6	6	6	6	6	5	5	6	4	6	6	6	6	5	5	6	6	6	6	6	6	5	5
sp|O76083-8|PDE9A_HUMAN;sp|O76083-2|PDE9A_HUMAN;sp|O76083-5|PDE9A_HUMAN;sp|O76083-15|PDE9A_HUMAN;sp|O76083|PDE9A_HUMAN;sp|O76083-9|PDE9A_HUMAN;sp|O76083-11|PDE9A_HUMAN;sp|O76083-4|PDE9A_HUMAN;sp|O76083-3|PDE9A_HUMAN;sp|O76083-16|PDE9A_HUMAN;sp|O76083-12|PDE9A_HUMAN;sp|O76083-6|PDE9A_HUMAN;sp|O76083-13|PDE9A_HUMAN;sp|O76083-14|PDE9A_HUMAN;sp|O76083-10|PDE9A_HUMAN;sp|O76083-7|PDE9A_HUMAN	sp|O76083-8|PDE9A_HUMAN;sp|O76083-2|PDE9A_HUMAN;sp|O76083-5|PDE9A_HUMAN;sp|O76083-15|PDE9A_HUMAN;sp|O76083|PDE9A_HUMAN;sp|O76083-9|PDE9A_HUMAN;sp|O76083-11|PDE9A_HUMAN;sp|O76083-4|PDE9A_HUMAN;sp|O76083-3|PDE9A_HUMAN;sp|O76083-16|PDE9A_HUMAN;sp|O76083-12|PDE9A_HUMAN;sp|O76083-6|PDE9A_HUMAN;sp|O76083-13|PDE9A_HUMAN;sp|O76083-14|PDE9A_HUMAN;sp|O76083-10|PDE9A_HUMAN;sp|O76083-7|PDE9A_HUMAN	7;7;7;7;7;6;6;6;6;6;6;6;6;6;4;4	7;7;7;7;7;6;6;6;6;6;6;6;6;6;4;4	7;7;7;7;7;6;6;6;6;6;6;6;6;6;4;4	>sp|O76083-8|PDE9A_HUMAN Isoform PDE9A9 of High affinity cGMP-specific 3,5-cyclic phosphodiesterase 9A OS=Homo sapiens GN=PDE9A;>sp|O76083-2|PDE9A_HUMAN Isoform PDE9A2 of High affinity cGMP-specific 3,5-cyclic phosphodiesterase 9A OS=Homo sapiens GN=PD	16	7	7	7	1	2	3	5	1	1	2	3	0	0	4	4	2	2	2	1	1	2	3	5	1	1	2	3	0	0	4	4	2	2	2	1	1	2	3	5	1	1	2	3
sp|P0CL80-2|GG12F_HUMAN;sp|Q13068|GAGE4_HUMAN;sp|P0CL82|GG12I_HUMAN;sp|P0CL81|GG12G_HUMAN;sp|P0CL80|GG12F_HUMAN;sp|O76087|GAGE7_HUMAN;sp|Q13065|GAGE1_HUMAN	sp|P0CL80-2|GG12F_HUMAN;sp|Q13068|GAGE4_HUMAN;sp|P0CL82|GG12I_HUMAN;sp|P0CL81|GG12G_HUMAN;sp|P0CL80|GG12F_HUMAN;sp|O76087|GAGE7_HUMAN;sp|Q13065|GAGE1_HUMAN	1;1;1;1;1;1;1	1;1;1;1;1;1;1	1;1;1;1;1;1;1	>sp|P0CL80-2|GG12F_HUMAN Isoform 2 of G antigen 12F OS=Homo sapiens GN=GAGE12F;>sp|Q13068|GAGE4_HUMAN G antigen 4 OS=Homo sapiens GN=GAGE4 PE=1 SV=2;>sp|P0CL82|GG12I_HUMAN G antigen 12I OS=Homo sapiens GN=GAGE12I PE=1 SV=1;>sp|P0CL81|GG12G_HUMAN G antigen	7	1	1	1	1	0	0	1	0	0	0	0	0	0	1	1	0	0	0	0	1	0	0	1	0	0	0	0	0	0	1	1	0	0	0	0	1	0	0	1	0	0	0	0
sp|O76094|SRP72_HUMAN;sp|O76094-2|SRP72_HUMAN	sp|O76094|SRP72_HUMAN;sp|O76094-2|SRP72_HUMAN	24;23	24;23	24;23	>sp|O76094|SRP72_HUMAN Signal recognition particle subunit SRP72 OS=Homo sapiens GN=SRP72 PE=1 SV=3;>sp|O76094-2|SRP72_HUMAN Isoform 2 of Signal recognition particle subunit SRP72 OS=Homo sapiens GN=SRP72	2	24	24	24	18	19	17	16	14	13	19	16	11	16	20	21	19	19	15	16	18	19	17	16	14	13	19	16	11	16	20	21	19	19	15	16	18	19	17	16	14	13	19	16
sp|O76095-2|JTB_HUMAN;sp|O76095|JTB_HUMAN	sp|O76095-2|JTB_HUMAN;sp|O76095|JTB_HUMAN	1;1	1;1	1;1	>sp|O76095-2|JTB_HUMAN Isoform 2 of Protein JTB OS=Homo sapiens GN=JTB;>sp|O76095|JTB_HUMAN Protein JTB OS=Homo sapiens GN=JTB PE=1 SV=1	2	1	1	1	0	0	1	1	1	0	1	1	0	0	0	0	0	1	0	0	0	0	1	1	1	0	1	1	0	0	0	0	0	1	0	0	0	0	1	1	1	0	1	1
sp|O77932|DXO_HUMAN	sp|O77932|DXO_HUMAN	2	2	2	>sp|O77932|DXO_HUMAN Decapping and exoribonuclease protein OS=Homo sapiens GN=DXO PE=2 SV=2	1	2	2	2	1	2	0	1	0	0	0	1	2	2	0	0	2	2	2	2	1	2	0	1	0	0	0	1	2	2	0	0	2	2	2	2	1	2	0	1	0	0	0	1
sp|O94760|DDAH1_HUMAN;sp|O94760-2|DDAH1_HUMAN	sp|O94760|DDAH1_HUMAN;sp|O94760-2|DDAH1_HUMAN	16;13	16;13	15;12	>sp|O94760|DDAH1_HUMAN N(G),N(G)-dimethylarginine dimethylaminohydrolase 1 OS=Homo sapiens GN=DDAH1 PE=1 SV=3;>sp|O94760-2|DDAH1_HUMAN Isoform 2 of N(G),N(G)-dimethylarginine dimethylaminohydrolase 1 OS=Homo sapiens GN=DDAH1	2	16	16	15	12	11	10	8	11	9	11	11	9	9	12	12	11	11	11	10	12	11	10	8	11	9	11	11	9	9	12	12	11	11	11	10	11	10	9	7	10	8	10	10
sp|O94763-2|RMP_HUMAN;sp|O94763-4|RMP_HUMAN;sp|O94763-3|RMP_HUMAN;sp|O94763|RMP_HUMAN	sp|O94763-2|RMP_HUMAN;sp|O94763-4|RMP_HUMAN;sp|O94763-3|RMP_HUMAN;sp|O94763|RMP_HUMAN	4;4;4;4	4;4;4;4	4;4;4;4	>sp|O94763-2|RMP_HUMAN Isoform 2 of Unconventional prefoldin RPB5 interactor 1 OS=Homo sapiens GN=URI1;>sp|O94763-4|RMP_HUMAN Isoform 4 of Unconventional prefoldin RPB5 interactor 1 OS=Homo sapiens GN=URI1;>sp|O94763-3|RMP_HUMAN Isoform 3 of Unconventional	4	4	4	4	3	3	2	1	2	2	3	2	1	0	1	1	1	2	0	0	3	3	2	1	2	2	3	2	1	0	1	1	1	2	0	0	3	3	2	1	2	2	3	2
sp|O94766-2|B3GA3_HUMAN;sp|O94766|B3GA3_HUMAN	sp|O94766-2|B3GA3_HUMAN;sp|O94766|B3GA3_HUMAN	7;7	7;7	7;7	>sp|O94766-2|B3GA3_HUMAN Isoform 2 of Galactosylgalactosylxylosylprotein 3-beta-glucuronosyltransferase 3 OS=Homo sapiens GN=B3GAT3;>sp|O94766|B3GA3_HUMAN Galactosylgalactosylxylosylprotein 3-beta-glucuronosyltransferase 3 OS=Homo sapiens GN=B3GAT3 PE=1 SV	2	7	7	7	6	4	5	6	5	4	5	4	3	3	4	5	4	5	4	5	6	4	5	6	5	4	5	4	3	3	4	5	4	5	4	5	6	4	5	6	5	4	5	4
sp|O94768|ST17B_HUMAN	sp|O94768|ST17B_HUMAN	1	1	1	>sp|O94768|ST17B_HUMAN Serine/threonine-protein kinase 17B OS=Homo sapiens GN=STK17B PE=1 SV=1	1	1	1	1	0	0	0	0	0	0	0	0	0	0	1	1	0	0	0	0	0	0	0	0	0	0	0	0	0	0	1	1	0	0	0	0	0	0	0	0	0	0	0	0
sp|O94776|MTA2_HUMAN	sp|O94776|MTA2_HUMAN	1	1	1	>sp|O94776|MTA2_HUMAN Metastasis-associated protein MTA2 OS=Homo sapiens GN=MTA2 PE=1 SV=1	1	1	1	1	1	1	0	1	1	1	1	1	1	0	1	1	0	0	1	1	1	1	0	1	1	1	1	1	1	0	1	1	0	0	1	1	1	1	0	1	1	1	1	1
sp|O94788|AL1A2_HUMAN;sp|O94788-2|AL1A2_HUMAN;sp|O94788-3|AL1A2_HUMAN;sp|O94788-4|AL1A2_HUMAN	sp|O94788|AL1A2_HUMAN;sp|O94788-2|AL1A2_HUMAN;sp|O94788-3|AL1A2_HUMAN;sp|O94788-4|AL1A2_HUMAN	22;21;20;17	20;19;18;15	20;19;18;15	>sp|O94788|AL1A2_HUMAN Retinal dehydrogenase 2 OS=Homo sapiens GN=ALDH1A2 PE=1 SV=3;>sp|O94788-2|AL1A2_HUMAN Isoform 2 of Retinal dehydrogenase 2 OS=Homo sapiens GN=ALDH1A2;>sp|O94788-3|AL1A2_HUMAN Isoform 3 of Retinal dehydrogenase 2 OS=Homo sapiens GN=AL	4	22	20	20	15	16	12	12	14	14	11	9	18	18	16	16	18	17	18	17	13	14	11	11	12	12	9	7	17	17	14	14	16	15	16	15	13	14	11	11	12	12	9	7
sp|O94804|STK10_HUMAN	sp|O94804|STK10_HUMAN	6	6	6	>sp|O94804|STK10_HUMAN Serine/threonine-protein kinase 10 OS=Homo sapiens GN=STK10 PE=1 SV=1	1	6	6	6	2	3	1	1	2	1	4	4	1	0	3	3	2	2	0	0	2	3	1	1	2	1	4	4	1	0	3	3	2	2	0	0	2	3	1	1	2	1	4	4
sp|O94813|SLIT2_HUMAN;sp|O94813-3|SLIT2_HUMAN;sp|O94813-2|SLIT2_HUMAN	sp|O94813|SLIT2_HUMAN;sp|O94813-3|SLIT2_HUMAN;sp|O94813-2|SLIT2_HUMAN	46;45;45	46;45;45	45;44;44	>sp|O94813|SLIT2_HUMAN Slit homolog 2 protein OS=Homo sapiens GN=SLIT2 PE=1 SV=1;>sp|O94813-3|SLIT2_HUMAN Isoform 3 of Slit homolog 2 protein OS=Homo sapiens GN=SLIT2;>sp|O94813-2|SLIT2_HUMAN Isoform 2 of Slit homolog 2 protein OS=Homo sapiens GN=SLIT2	3	46	46	45	8	9	43	45	34	31	42	42	24	24	19	14	18	16	26	28	8	9	43	45	34	31	42	42	24	24	19	14	18	16	26	28	8	9	42	44	33	30	41	41
sp|O94819|KBTBB_HUMAN	sp|O94819|KBTBB_HUMAN	11	11	11	>sp|O94819|KBTBB_HUMAN Kelch repeat and BTB domain-containing protein 11 OS=Homo sapiens GN=KBTBD11 PE=1 SV=1	1	11	11	11	6	5	7	8	2	3	4	5	2	3	7	8	6	8	2	3	6	5	7	8	2	3	4	5	2	3	7	8	6	8	2	3	6	5	7	8	2	3	4	5
sp|O94822|LTN1_HUMAN;sp|O94822-3|LTN1_HUMAN;sp|O94822-2|LTN1_HUMAN	sp|O94822|LTN1_HUMAN;sp|O94822-3|LTN1_HUMAN	33;33;6	33;33;6	33;33;6	>sp|O94822|LTN1_HUMAN E3 ubiquitin-protein ligase listerin OS=Homo sapiens GN=LTN1 PE=1 SV=6;>sp|O94822-3|LTN1_HUMAN Isoform 3 of E3 ubiquitin-protein ligase listerin OS=Homo sapiens GN=LTN1	3	33	33	33	18	19	21	18	19	19	21	19	10	7	25	24	23	19	12	16	18	19	21	18	19	19	21	19	10	7	25	24	23	19	12	16	18	19	21	18	19	19	21	19
sp|O94826|TOM70_HUMAN	sp|O94826|TOM70_HUMAN	10	10	10	>sp|O94826|TOM70_HUMAN Mitochondrial import receptor subunit TOM70 OS=Homo sapiens GN=TOMM70 PE=1 SV=1	1	10	10	10	6	8	7	5	7	6	8	6	5	5	5	6	5	7	3	5	6	8	7	5	7	6	8	6	5	5	5	6	5	7	3	5	6	8	7	5	7	6	8	6
sp|O94829|IPO13_HUMAN	sp|O94829|IPO13_HUMAN	18	18	18	>sp|O94829|IPO13_HUMAN Importin-13 OS=Homo sapiens GN=IPO13 PE=1 SV=3	1	18	18	18	9	10	11	11	8	8	7	8	11	11	11	12	7	10	12	11	9	10	11	11	8	8	7	8	11	11	11	12	7	10	12	11	9	10	11	11	8	8	7	8
sp|O94830|DDHD2_HUMAN;sp|O94830-2|DDHD2_HUMAN	sp|O94830|DDHD2_HUMAN	10;4	10;4	10;4	>sp|O94830|DDHD2_HUMAN Phospholipase DDHD2 OS=Homo sapiens GN=DDHD2 PE=1 SV=2	2	10	10	10	5	6	7	8	5	5	5	4	1	1	7	7	6	8	4	4	5	6	7	8	5	5	5	4	1	1	7	7	6	8	4	4	5	6	7	8	5	5	5	4
sp|O94832|MYO1D_HUMAN	sp|O94832|MYO1D_HUMAN	54	54	52	>sp|O94832|MYO1D_HUMAN Unconventional myosin-Id OS=Homo sapiens GN=MYO1D PE=1 SV=2	1	54	54	52	30	29	41	42	46	44	41	41	25	26	34	34	40	41	40	42	30	29	41	42	46	44	41	41	25	26	34	34	40	41	40	42	29	28	40	40	44	42	40	40
sp|O94844|RHBT1_HUMAN	sp|O94844|RHBT1_HUMAN	1	1	1	>sp|O94844|RHBT1_HUMAN Rho-related BTB domain-containing protein 1 OS=Homo sapiens GN=RHOBTB1 PE=2 SV=2	1	1	1	1	0	0	0	0	1	0	0	0	0	0	0	0	0	0	1	1	0	0	0	0	1	0	0	0	0	0	0	0	0	0	1	1	0	0	0	0	1	0	0	0
sp|O94855|SC24D_HUMAN;sp|O94855-2|SC24D_HUMAN	sp|O94855|SC24D_HUMAN;sp|O94855-2|SC24D_HUMAN	17;17	17;17	17;17	>sp|O94855|SC24D_HUMAN Protein transport protein Sec24D OS=Homo sapiens GN=SEC24D PE=1 SV=2;>sp|O94855-2|SC24D_HUMAN Isoform 2 of Protein transport protein Sec24D OS=Homo sapiens GN=SEC24D	2	17	17	17	11	9	11	10	10	11	10	9	6	7	12	11	13	13	10	10	11	9	11	10	10	11	10	9	6	7	12	11	13	13	10	10	11	9	11	10	10	11	10	9
sp|O94874|UFL1_HUMAN;sp|O94874-2|UFL1_HUMAN;sp|O94874-3|UFL1_HUMAN	sp|O94874|UFL1_HUMAN;sp|O94874-2|UFL1_HUMAN;sp|O94874-3|UFL1_HUMAN	27;24;18	27;24;18	27;24;18	>sp|O94874|UFL1_HUMAN E3 UFM1-protein ligase 1 OS=Homo sapiens GN=UFL1 PE=1 SV=2;>sp|O94874-2|UFL1_HUMAN Isoform 2 of E3 UFM1-protein ligase 1 OS=Homo sapiens GN=UFL1;>sp|O94874-3|UFL1_HUMAN Isoform 3 of E3 UFM1-protein ligase 1 OS=Homo sapiens GN=UFL1	3	27	27	27	18	19	22	20	21	23	24	25	13	14	21	22	20	18	17	19	18	19	22	20	21	23	24	25	13	14	21	22	20	18	17	19	18	19	22	20	21	23	24	25
sp|O94876-2|TMCC1_HUMAN;sp|O94876|TMCC1_HUMAN	sp|O94876-2|TMCC1_HUMAN;sp|O94876|TMCC1_HUMAN	1;1	1;1	1;1	>sp|O94876-2|TMCC1_HUMAN Isoform 2 of Transmembrane and coiled-coil domains protein 1 OS=Homo sapiens GN=TMCC1;>sp|O94876|TMCC1_HUMAN Transmembrane and coiled-coil domains protein 1 OS=Homo sapiens GN=TMCC1 PE=1 SV=3	2	1	1	1	1	1	1	1	0	0	1	0	0	0	1	0	1	0	0	0	1	1	1	1	0	0	1	0	0	0	1	0	1	0	0	0	1	1	1	1	0	0	1	0
sp|O94885|SASH1_HUMAN;sp|Q9NSI8|SAMN1_HUMAN;sp|Q9NSI8-3|SAMN1_HUMAN	sp|O94885|SASH1_HUMAN	8;1;1	8;1;1	8;1;1	>sp|O94885|SASH1_HUMAN SAM and SH3 domain-containing protein 1 OS=Homo sapiens GN=SASH1 PE=1 SV=3	3	8	8	8	3	6	6	6	5	5	5	4	0	1	5	5	6	5	4	3	3	6	6	6	5	5	5	4	0	1	5	5	6	5	4	3	3	6	6	6	5	5	5	4
sp|O94886|CSCL1_HUMAN	sp|O94886|CSCL1_HUMAN	15	15	15	>sp|O94886|CSCL1_HUMAN CSC1-like protein 1 OS=Homo sapiens GN=TMEM63A PE=1 SV=3	1	15	15	15	7	7	10	7	9	10	10	8	5	4	11	10	13	12	6	6	7	7	10	7	9	10	10	8	5	4	11	10	13	12	6	6	7	7	10	7	9	10	10	8
sp|O94887|FARP2_HUMAN;sp|O94887-3|FARP2_HUMAN;sp|O94887-2|FARP2_HUMAN	sp|O94887|FARP2_HUMAN;sp|O94887-3|FARP2_HUMAN;sp|O94887-2|FARP2_HUMAN	6;3;3	6;3;3	6;3;3	>sp|O94887|FARP2_HUMAN FERM, RhoGEF and pleckstrin domain-containing protein 2 OS=Homo sapiens GN=FARP2 PE=1 SV=3;>sp|O94887-3|FARP2_HUMAN Isoform 3 of FERM, RhoGEF and pleckstrin domain-containing protein 2 OS=Homo sapiens GN=FARP2;>sp|O94887-2|FARP2_HUMA	3	6	6	6	3	3	3	2	2	2	1	3	2	1	4	4	2	3	3	3	3	3	3	2	2	2	1	3	2	1	4	4	2	3	3	3	3	3	3	2	2	2	1	3
sp|O94901-5|SUN1_HUMAN;sp|O94901-8|SUN1_HUMAN;sp|O94901|SUN1_HUMAN;sp|O94901-9|SUN1_HUMAN;sp|O94901-6|SUN1_HUMAN;sp|O94901-2|SUN1_HUMAN;sp|O94901-7|SUN1_HUMAN;sp|O94901-3|SUN1_HUMAN	sp|O94901-5|SUN1_HUMAN;sp|O94901-8|SUN1_HUMAN;sp|O94901|SUN1_HUMAN;sp|O94901-9|SUN1_HUMAN;sp|O94901-6|SUN1_HUMAN	10;10;10;10;9;2;2;2	10;10;10;10;9;2;2;2	10;10;10;10;9;2;2;2	>sp|O94901-5|SUN1_HUMAN Isoform 5 of SUN domain-containing protein 1 OS=Homo sapiens GN=SUN1;>sp|O94901-8|SUN1_HUMAN Isoform 8 of SUN domain-containing protein 1 OS=Homo sapiens GN=SUN1;>sp|O94901|SUN1_HUMAN SUN domain-containing protein 1 OS=Homo sapiens	8	10	10	10	2	3	3	3	2	3	3	2	1	1	2	1	1	2	4	5	2	3	3	3	2	3	3	2	1	1	2	1	1	2	4	5	2	3	3	3	2	3	3	2
sp|O94903|PROSC_HUMAN	sp|O94903|PROSC_HUMAN	8	8	8	>sp|O94903|PROSC_HUMAN Proline synthase co-transcribed bacterial homolog protein OS=Homo sapiens GN=PROSC PE=1 SV=1	1	8	8	8	7	7	6	6	5	6	6	6	6	5	6	6	7	8	6	7	7	7	6	6	5	6	6	6	6	5	6	6	7	8	6	7	7	7	6	6	5	6	6	6
sp|O94905|ERLN2_HUMAN;sp|O94905-2|ERLN2_HUMAN;sp|O94905-3|ERLN2_HUMAN	sp|O94905|ERLN2_HUMAN	21;5;5	21;5;5	19;4;4	>sp|O94905|ERLN2_HUMAN Erlin-2 OS=Homo sapiens GN=ERLIN2 PE=1 SV=1	3	21	21	19	16	18	17	18	18	17	15	15	19	19	17	18	15	15	17	18	16	18	17	18	18	17	15	15	19	19	17	18	15	15	17	18	14	16	15	16	16	15	13	13
sp|O94906-2|PRP6_HUMAN;sp|O94906|PRP6_HUMAN	sp|O94906-2|PRP6_HUMAN;sp|O94906|PRP6_HUMAN	15;15	15;15	15;15	>sp|O94906-2|PRP6_HUMAN Isoform 2 of Pre-mRNA-processing factor 6 OS=Homo sapiens GN=PRPF6;>sp|O94906|PRP6_HUMAN Pre-mRNA-processing factor 6 OS=Homo sapiens GN=PRPF6 PE=1 SV=1	2	15	15	15	14	14	9	7	6	7	12	10	6	6	10	9	5	5	6	7	14	14	9	7	6	7	12	10	6	6	10	9	5	5	6	7	14	14	9	7	6	7	12	10
sp|O94913|PCF11_HUMAN	sp|O94913|PCF11_HUMAN	5	5	5	>sp|O94913|PCF11_HUMAN Pre-mRNA cleavage complex 2 protein Pcf11 OS=Homo sapiens GN=PCF11 PE=1 SV=3	1	5	5	5	3	3	2	2	2	1	3	3	1	1	1	2	0	1	0	0	3	3	2	2	2	1	3	3	1	1	1	2	0	1	0	0	3	3	2	2	2	1	3	3
sp|O94915|FRYL_HUMAN	sp|O94915|FRYL_HUMAN	19	19	19	>sp|O94915|FRYL_HUMAN Protein furry homolog-like OS=Homo sapiens GN=FRYL PE=1 SV=2	1	19	19	19	9	10	13	11	9	13	15	16	3	1	10	8	9	8	6	7	9	10	13	11	9	13	15	16	3	1	10	8	9	8	6	7	9	10	13	11	9	13	15	16
sp|O94916-2|NFAT5_HUMAN;sp|O94916-3|NFAT5_HUMAN;sp|O94916|NFAT5_HUMAN;sp|O94916-5|NFAT5_HUMAN;sp|O94916-4|NFAT5_HUMAN	sp|O94916-2|NFAT5_HUMAN;sp|O94916-3|NFAT5_HUMAN;sp|O94916|NFAT5_HUMAN;sp|O94916-5|NFAT5_HUMAN;sp|O94916-4|NFAT5_HUMAN	2;2;2;2;1	2;2;2;2;1	2;2;2;2;1	>sp|O94916-2|NFAT5_HUMAN Isoform A of Nuclear factor of activated T-cells 5 OS=Homo sapiens GN=NFAT5;>sp|O94916-3|NFAT5_HUMAN Isoform B of Nuclear factor of activated T-cells 5 OS=Homo sapiens GN=NFAT5;>sp|O94916|NFAT5_HUMAN Nuclear factor of activated T-c	5	2	2	2	1	1	1	0	1	0	1	1	1	1	1	1	2	0	1	1	1	1	1	0	1	0	1	1	1	1	1	1	2	0	1	1	1	1	1	0	1	0	1	1
sp|O94919|ENDD1_HUMAN	sp|O94919|ENDD1_HUMAN	9	9	9	>sp|O94919|ENDD1_HUMAN Endonuclease domain-containing 1 protein OS=Homo sapiens GN=ENDOD1 PE=1 SV=2	1	9	9	9	6	7	5	5	6	6	5	7	3	4	4	3	5	6	2	3	6	7	5	5	6	6	5	7	3	4	4	3	5	6	2	3	6	7	5	5	6	6	5	7
sp|O94923|GLCE_HUMAN	sp|O94923|GLCE_HUMAN	4	4	4	>sp|O94923|GLCE_HUMAN D-glucuronyl C5-epimerase OS=Homo sapiens GN=GLCE PE=1 SV=3	1	4	4	4	2	3	3	3	1	3	3	3	3	2	2	3	1	1	2	2	2	3	3	3	1	3	3	3	3	2	2	3	1	1	2	2	2	3	3	3	1	3	3	3
sp|O94925-3|GLSK_HUMAN;sp|O94925|GLSK_HUMAN;sp|O94925-2|GLSK_HUMAN	sp|O94925-3|GLSK_HUMAN;sp|O94925|GLSK_HUMAN;sp|O94925-2|GLSK_HUMAN	4;3;2	4;3;2	4;3;2	>sp|O94925-3|GLSK_HUMAN Isoform 3 of Glutaminase kidney isoform, mitochondrial OS=Homo sapiens GN=GLS;>sp|O94925|GLSK_HUMAN Glutaminase kidney isoform, mitochondrial OS=Homo sapiens GN=GLS PE=1 SV=1;>sp|O94925-2|GLSK_HUMAN Isoform 2 of Glutaminase kidney i	3	4	4	4	3	3	2	3	0	0	2	2	0	0	3	2	0	1	1	2	3	3	2	3	0	0	2	2	0	0	3	2	0	1	1	2	3	3	2	3	0	0	2	2
sp|O94927|HAUS5_HUMAN	sp|O94927|HAUS5_HUMAN	1	1	1	>sp|O94927|HAUS5_HUMAN HAUS augmin-like complex subunit 5 OS=Homo sapiens GN=HAUS5 PE=1 SV=2	1	1	1	1	1	1	1	1	1	1	1	1	1	1	1	1	1	1	1	1	1	1	1	1	1	1	1	1	1	1	1	1	1	1	1	1	1	1	1	1	1	1	1	1
sp|O94952-1|FBX21_HUMAN;sp|O94952|FBX21_HUMAN	sp|O94952-1|FBX21_HUMAN;sp|O94952|FBX21_HUMAN	5;5	5;5	5;5	>sp|O94952-1|FBX21_HUMAN Isoform 2 of F-box only protein 21 OS=Homo sapiens GN=FBXO21;>sp|O94952|FBX21_HUMAN F-box only protein 21 OS=Homo sapiens GN=FBXO21 PE=2 SV=2	2	5	5	5	4	4	3	3	2	3	2	2	4	4	4	4	5	5	3	3	4	4	3	3	2	3	2	2	4	4	4	4	5	5	3	3	4	4	3	3	2	3	2	2
sp|O94955|RHBT3_HUMAN	sp|O94955|RHBT3_HUMAN	2	2	2	>sp|O94955|RHBT3_HUMAN Rho-related BTB domain-containing protein 3 OS=Homo sapiens GN=RHOBTB3 PE=1 SV=2	1	2	2	2	1	0	0	0	1	1	1	1	1	0	1	1	1	1	1	0	1	0	0	0	1	1	1	1	1	0	1	1	1	1	1	0	1	0	0	0	1	1	1	1
sp|O94966-3|UBP19_HUMAN;sp|O94966-7|UBP19_HUMAN;sp|O94966-6|UBP19_HUMAN;sp|O94966-4|UBP19_HUMAN;sp|O94966|UBP19_HUMAN;sp|O94966-5|UBP19_HUMAN;sp|O94966-2|UBP19_HUMAN	sp|O94966-3|UBP19_HUMAN;sp|O94966-7|UBP19_HUMAN;sp|O94966-6|UBP19_HUMAN;sp|O94966-4|UBP19_HUMAN;sp|O94966|UBP19_HUMAN;sp|O94966-5|UBP19_HUMAN	17;17;17;16;16;16;5	17;17;17;16;16;16;5	17;17;17;16;16;16;5	>sp|O94966-3|UBP19_HUMAN Isoform 3 of Ubiquitin carboxyl-terminal hydrolase 19 OS=Homo sapiens GN=USP19;>sp|O94966-7|UBP19_HUMAN Isoform 7 of Ubiquitin carboxyl-terminal hydrolase 19 OS=Homo sapiens GN=USP19;>sp|O94966-6|UBP19_HUMAN Isoform 6 of Ubiquitin	7	17	17	17	12	8	9	8	6	6	10	9	5	5	10	12	9	11	6	5	12	8	9	8	6	6	10	9	5	5	10	12	9	11	6	5	12	8	9	8	6	6	10	9
sp|O94967-2|WDR47_HUMAN;sp|O94967|WDR47_HUMAN;sp|O94967-3|WDR47_HUMAN;sp|O94967-4|WDR47_HUMAN	sp|O94967-2|WDR47_HUMAN;sp|O94967|WDR47_HUMAN;sp|O94967-3|WDR47_HUMAN;sp|O94967-4|WDR47_HUMAN	5;5;5;5	5;5;5;5	5;5;5;5	>sp|O94967-2|WDR47_HUMAN Isoform 2 of WD repeat-containing protein 47 OS=Homo sapiens GN=WDR47;>sp|O94967|WDR47_HUMAN WD repeat-containing protein 47 OS=Homo sapiens GN=WDR47 PE=1 SV=1;>sp|O94967-3|WDR47_HUMAN Isoform 3 of WD repeat-containing protein 47 O	4	5	5	5	4	4	1	4	3	1	5	5	2	4	4	4	3	3	1	1	4	4	1	4	3	1	5	5	2	4	4	4	3	3	1	1	4	4	1	4	3	1	5	5
sp|O94973|AP2A2_HUMAN	sp|O94973|AP2A2_HUMAN	34	34	1	>sp|O94973|AP2A2_HUMAN AP-2 complex subunit alpha-2 OS=Homo sapiens GN=AP2A2 PE=1 SV=2	1	34	34	1	28	29	29	29	24	22	25	26	28	28	28	27	32	32	28	31	28	29	29	29	24	22	25	26	28	28	28	27	32	32	28	31	1	1	1	1	1	1	1	1
sp|O94973-2|AP2A2_HUMAN;sp|O94973-3|AP2A2_HUMAN	sp|O94973-2|AP2A2_HUMAN;sp|O94973-3|AP2A2_HUMAN	34;26	1;1	1;1	>sp|O94973-2|AP2A2_HUMAN Isoform 2 of AP-2 complex subunit alpha-2 OS=Homo sapiens GN=AP2A2;>sp|O94973-3|AP2A2_HUMAN Isoform 3 of AP-2 complex subunit alpha-2 OS=Homo sapiens GN=AP2A2	2	34	1	1	27	28	28	28	23	21	24	25	28	27	27	26	31	31	27	30	0	0	0	0	0	0	0	0	1	0	0	0	0	0	0	0	0	0	0	0	0	0	0	0
sp|O94979-6|SC31A_HUMAN;sp|O94979-3|SC31A_HUMAN;sp|O94979-10|SC31A_HUMAN;sp|O94979-4|SC31A_HUMAN;sp|O94979-9|SC31A_HUMAN;sp|O94979-2|SC31A_HUMAN;sp|O94979|SC31A_HUMAN;sp|O94979-8|SC31A_HUMAN;sp|O94979-5|SC31A_HUMAN	sp|O94979-6|SC31A_HUMAN;sp|O94979-3|SC31A_HUMAN;sp|O94979-10|SC31A_HUMAN;sp|O94979-4|SC31A_HUMAN;sp|O94979-9|SC31A_HUMAN;sp|O94979-2|SC31A_HUMAN;sp|O94979|SC31A_HUMAN;sp|O94979-8|SC31A_HUMAN;sp|O94979-5|SC31A_HUMAN	20;20;19;19;19;19;19;19;12	20;20;19;19;19;19;19;19;12	7;7;6;6;6;6;6;6;6	>sp|O94979-6|SC31A_HUMAN Isoform 6 of Protein transport protein Sec31A OS=Homo sapiens GN=SEC31A;>sp|O94979-3|SC31A_HUMAN Isoform 3 of Protein transport protein Sec31A OS=Homo sapiens GN=SEC31A;>sp|O94979-10|SC31A_HUMAN Isoform 10 of Protein transport prot	9	20	20	7	9	10	13	14	11	11	14	17	7	9	13	13	16	16	13	13	9	10	13	14	11	11	14	17	7	9	13	13	16	16	13	13	4	4	5	6	5	5	5	7
sp|O94985-2|CSTN1_HUMAN;sp|O94985|CSTN1_HUMAN	sp|O94985-2|CSTN1_HUMAN;sp|O94985|CSTN1_HUMAN	10;10	10;10	10;10	>sp|O94985-2|CSTN1_HUMAN Isoform 2 of Calsyntenin-1 OS=Homo sapiens GN=CLSTN1;>sp|O94985|CSTN1_HUMAN Calsyntenin-1 OS=Homo sapiens GN=CLSTN1 PE=1 SV=1	2	10	10	10	4	4	5	6	5	7	8	7	7	6	5	6	5	6	4	5	4	4	5	6	5	7	8	7	7	6	5	6	5	6	4	5	4	4	5	6	5	7	8	7
sp|O94993-2|SOX30_HUMAN;sp|O94993|SOX30_HUMAN	sp|O94993-2|SOX30_HUMAN;sp|O94993|SOX30_HUMAN	3;3	3;3	3;3	>sp|O94993-2|SOX30_HUMAN Isoform 2 of Transcription factor SOX-30 OS=Homo sapiens GN=SOX30;>sp|O94993|SOX30_HUMAN Transcription factor SOX-30 OS=Homo sapiens GN=SOX30 PE=1 SV=1	2	3	3	3	3	3	1	1	2	2	2	1	0	0	1	0	0	0	0	0	3	3	1	1	2	2	2	1	0	0	1	0	0	0	0	0	3	3	1	1	2	2	2	1
sp|O95025|SEM3D_HUMAN	sp|O95025|SEM3D_HUMAN	12	11	11	>sp|O95025|SEM3D_HUMAN Semaphorin-3D OS=Homo sapiens GN=SEMA3D PE=2 SV=2	1	12	11	11	4	5	3	5	2	2	2	2	5	4	7	8	10	10	2	3	4	5	3	5	2	2	2	2	5	4	7	8	10	9	2	3	4	5	3	5	2	2	2	2
sp|O95049|ZO3_HUMAN;sp|O95049-4|ZO3_HUMAN;sp|O95049-3|ZO3_HUMAN;sp|O95049-5|ZO3_HUMAN	sp|O95049|ZO3_HUMAN;sp|O95049-4|ZO3_HUMAN;sp|O95049-3|ZO3_HUMAN;sp|O95049-5|ZO3_HUMAN	3;3;3;2	3;3;3;2	3;3;3;2	>sp|O95049|ZO3_HUMAN Tight junction protein ZO-3 OS=Homo sapiens GN=TJP3 PE=1 SV=3;>sp|O95049-4|ZO3_HUMAN Isoform 4 of Tight junction protein ZO-3 OS=Homo sapiens GN=TJP3;>sp|O95049-3|ZO3_HUMAN Isoform 3 of Tight junction protein ZO-3 OS=Homo sapiens GN=TJ	4	3	3	3	2	2	2	2	2	2	2	2	1	2	1	2	3	3	3	3	2	2	2	2	2	2	2	2	1	2	1	2	3	3	3	3	2	2	2	2	2	2	2	2
sp|O95067|CCNB2_HUMAN	sp|O95067|CCNB2_HUMAN	3	3	3	>sp|O95067|CCNB2_HUMAN G2/mitotic-specific cyclin-B2 OS=Homo sapiens GN=CCNB2 PE=1 SV=1	1	3	3	3	3	3	1	1	0	1	0	1	0	0	0	0	0	1	0	1	3	3	1	1	0	1	0	1	0	0	0	0	0	1	0	1	3	3	1	1	0	1	0	1
sp|O95070|YIF1A_HUMAN	sp|O95070|YIF1A_HUMAN	3	3	3	>sp|O95070|YIF1A_HUMAN Protein YIF1A OS=Homo sapiens GN=YIF1A PE=1 SV=2	1	3	3	3	2	2	2	2	0	0	1	0	3	3	2	2	2	2	3	3	2	2	2	2	0	0	1	0	3	3	2	2	2	2	3	3	2	2	2	2	0	0	1	0
sp|O95071-2|UBR5_HUMAN;sp|O95071|UBR5_HUMAN	sp|O95071-2|UBR5_HUMAN;sp|O95071|UBR5_HUMAN	3;3	3;3	3;3	>sp|O95071-2|UBR5_HUMAN Isoform 2 of E3 ubiquitin-protein ligase UBR5 OS=Homo sapiens GN=UBR5;>sp|O95071|UBR5_HUMAN E3 ubiquitin-protein ligase UBR5 OS=Homo sapiens GN=UBR5 PE=1 SV=2	2	3	3	3	2	2	1	0	2	2	0	1	1	0	0	1	0	0	0	0	2	2	1	0	2	2	0	1	1	0	0	1	0	0	0	0	2	2	1	0	2	2	0	1
sp|O95072-2|REC8_HUMAN;sp|O95072|REC8_HUMAN	sp|O95072-2|REC8_HUMAN;sp|O95072|REC8_HUMAN	12;12	12;12	12;12	>sp|O95072-2|REC8_HUMAN Isoform 2 of Meiotic recombination protein REC8 homolog OS=Homo sapiens GN=REC8;>sp|O95072|REC8_HUMAN Meiotic recombination protein REC8 homolog OS=Homo sapiens GN=REC8 PE=1 SV=1	2	12	12	12	8	11	4	6	3	3	6	6	2	2	0	0	1	0	0	0	8	11	4	6	3	3	6	6	2	2	0	0	1	0	0	0	8	11	4	6	3	3	6	6
sp|O95081-2|AGFG2_HUMAN;sp|O95081|AGFG2_HUMAN	sp|O95081-2|AGFG2_HUMAN;sp|O95081|AGFG2_HUMAN	4;4	4;4	4;4	>sp|O95081-2|AGFG2_HUMAN Isoform 2 of Arf-GAP domain and FG repeat-containing protein 2 OS=Homo sapiens GN=AGFG2;>sp|O95081|AGFG2_HUMAN Arf-GAP domain and FG repeat-containing protein 2 OS=Homo sapiens GN=AGFG2 PE=1 SV=2	2	4	4	4	3	1	4	3	2	2	3	3	1	1	3	3	4	4	3	3	3	1	4	3	2	2	3	3	1	1	3	3	4	4	3	3	3	1	4	3	2	2	3	3
sp|O95084-2|PRS23_HUMAN;sp|O95084|PRS23_HUMAN	sp|O95084-2|PRS23_HUMAN;sp|O95084|PRS23_HUMAN	6;6	6;6	6;6	>sp|O95084-2|PRS23_HUMAN Isoform 2 of Serine protease 23 OS=Homo sapiens GN=PRSS23;>sp|O95084|PRS23_HUMAN Serine protease 23 OS=Homo sapiens GN=PRSS23 PE=1 SV=1	2	6	6	6	4	4	4	4	5	4	4	4	3	2	4	2	4	3	2	3	4	4	4	4	5	4	4	4	3	2	4	2	4	3	2	3	4	4	4	4	5	4	4	4
sp|O95104-3|SFR15_HUMAN;sp|O95104|SFR15_HUMAN;sp|O95104-2|SFR15_HUMAN	sp|O95104-3|SFR15_HUMAN;sp|O95104|SFR15_HUMAN;sp|O95104-2|SFR15_HUMAN	5;5;4	5;5;4	5;5;4	>sp|O95104-3|SFR15_HUMAN Isoform 3 of Splicing factor, arginine/serine-rich 15 OS=Homo sapiens GN=SCAF4;>sp|O95104|SFR15_HUMAN Splicing factor, arginine/serine-rich 15 OS=Homo sapiens GN=SCAF4 PE=1 SV=3;>sp|O95104-2|SFR15_HUMAN Isoform 2 of Splicing factor	3	5	5	5	2	3	2	2	1	1	1	3	1	1	1	0	0	1	0	1	2	3	2	2	1	1	1	3	1	1	1	0	0	1	0	1	2	3	2	2	1	1	1	3
sp|O95139|NDUB6_HUMAN;sp|O95139-2|NDUB6_HUMAN	sp|O95139|NDUB6_HUMAN	5;2	5;2	5;2	>sp|O95139|NDUB6_HUMAN NADH dehydrogenase [ubiquinone] 1 beta subcomplex subunit 6 OS=Homo sapiens GN=NDUFB6 PE=1 SV=3	2	5	5	5	4	4	5	5	4	4	3	3	3	5	4	4	4	4	4	5	4	4	5	5	4	4	3	3	3	5	4	4	4	4	4	5	4	4	5	5	4	4	3	3
sp|O95140|MFN2_HUMAN;sp|O95140-2|MFN2_HUMAN	sp|O95140|MFN2_HUMAN	9;4	9;4	9;4	>sp|O95140|MFN2_HUMAN Mitofusin-2 OS=Homo sapiens GN=MFN2 PE=1 SV=3	2	9	9	9	7	8	5	5	4	3	7	8	5	4	4	5	4	4	4	4	7	8	5	5	4	3	7	8	5	4	4	5	4	4	4	4	7	8	5	5	4	3	7	8
sp|O95149|SPN1_HUMAN	sp|O95149|SPN1_HUMAN	2	2	2	>sp|O95149|SPN1_HUMAN Snurportin-1 OS=Homo sapiens GN=SNUPN PE=1 SV=1	1	2	2	2	1	1	1	1	1	1	1	1	1	1	2	2	2	2	2	2	1	1	1	1	1	1	1	1	1	1	2	2	2	2	2	2	1	1	1	1	1	1	1	1
sp|O95154|ARK73_HUMAN	sp|O95154|ARK73_HUMAN	4	3	2	>sp|O95154|ARK73_HUMAN Aflatoxin B1 aldehyde reductase member 3 OS=Homo sapiens GN=AKR7A3 PE=1 SV=2	1	4	3	2	2	2	4	4	2	1	3	3	3	3	2	3	3	3	4	4	1	1	3	3	1	0	2	2	2	2	1	2	2	2	3	3	1	1	2	2	1	0	2	2
sp|O95155-2|UBE4B_HUMAN;sp|O95155|UBE4B_HUMAN;sp|O95155-4|UBE4B_HUMAN;sp|O95155-3|UBE4B_HUMAN	sp|O95155-2|UBE4B_HUMAN;sp|O95155|UBE4B_HUMAN;sp|O95155-4|UBE4B_HUMAN;sp|O95155-3|UBE4B_HUMAN	22;22;22;20	22;22;22;20	22;22;22;20	>sp|O95155-2|UBE4B_HUMAN Isoform 2 of Ubiquitin conjugation factor E4 B OS=Homo sapiens GN=UBE4B;>sp|O95155|UBE4B_HUMAN Ubiquitin conjugation factor E4 B OS=Homo sapiens GN=UBE4B PE=1 SV=1;>sp|O95155-4|UBE4B_HUMAN Isoform 4 of Ubiquitin conjugation factor	4	22	22	22	10	15	15	15	14	11	15	15	8	7	13	12	12	14	6	7	10	15	15	15	14	11	15	15	8	7	13	12	12	14	6	7	10	15	15	15	14	11	15	15
sp|O95159|ZFPL1_HUMAN	sp|O95159|ZFPL1_HUMAN	7	7	7	>sp|O95159|ZFPL1_HUMAN Zinc finger protein-like 1 OS=Homo sapiens GN=ZFPL1 PE=1 SV=2	1	7	7	7	4	5	6	6	3	4	3	3	7	7	4	4	5	6	5	7	4	5	6	6	3	4	3	3	7	7	4	4	5	6	5	7	4	5	6	6	3	4	3	3
sp|O95163|ELP1_HUMAN	sp|O95163|ELP1_HUMAN	36	36	36	>sp|O95163|ELP1_HUMAN Elongator complex protein 1 OS=Homo sapiens GN=IKBKAP PE=1 SV=3	1	36	36	36	30	29	31	29	27	30	29	30	18	19	35	32	32	31	29	27	30	29	31	29	27	30	29	30	18	19	35	32	32	31	29	27	30	29	31	29	27	30	29	30
sp|O95164|UBL3_HUMAN	sp|O95164|UBL3_HUMAN	6	6	6	>sp|O95164|UBL3_HUMAN Ubiquitin-like protein 3 OS=Homo sapiens GN=UBL3 PE=1 SV=1	1	6	6	6	5	4	4	4	5	5	5	5	6	6	6	6	6	6	6	6	5	4	4	4	5	5	5	5	6	6	6	6	6	6	6	6	5	4	4	4	5	5	5	5
sp|O95166|GBRAP_HUMAN	sp|O95166|GBRAP_HUMAN	3	3	2	>sp|O95166|GBRAP_HUMAN Gamma-aminobutyric acid receptor-associated protein OS=Homo sapiens GN=GABARAP PE=1 SV=1	1	3	3	2	2	2	2	2	1	2	1	1	2	2	2	2	2	2	1	1	2	2	2	2	1	2	1	1	2	2	2	2	2	2	1	1	1	1	1	1	0	1	0	0
sp|O95167|NDUA3_HUMAN	sp|O95167|NDUA3_HUMAN	4	4	4	>sp|O95167|NDUA3_HUMAN NADH dehydrogenase [ubiquinone] 1 alpha subcomplex subunit 3 OS=Homo sapiens GN=NDUFA3 PE=1 SV=1	1	4	4	4	1	2	3	4	4	3	1	0	4	4	4	3	3	4	4	3	1	2	3	4	4	3	1	0	4	4	4	3	3	4	4	3	1	2	3	4	4	3	1	0
sp|O95168-2|NDUB4_HUMAN;sp|O95168|NDUB4_HUMAN	sp|O95168-2|NDUB4_HUMAN;sp|O95168|NDUB4_HUMAN	7;7	7;7	7;7	>sp|O95168-2|NDUB4_HUMAN Isoform 2 of NADH dehydrogenase [ubiquinone] 1 beta subcomplex subunit 4 OS=Homo sapiens GN=NDUFB4;>sp|O95168|NDUB4_HUMAN NADH dehydrogenase [ubiquinone] 1 beta subcomplex subunit 4 OS=Homo sapiens GN=NDUFB4 PE=1 SV=3	2	7	7	7	7	7	7	7	4	4	5	4	7	7	6	6	7	7	7	6	7	7	7	7	4	4	5	4	7	7	6	6	7	7	7	6	7	7	7	7	4	4	5	4
sp|O95169-3|NDUB8_HUMAN;sp|O95169|NDUB8_HUMAN;sp|O95169-2|NDUB8_HUMAN	sp|O95169-3|NDUB8_HUMAN;sp|O95169|NDUB8_HUMAN;sp|O95169-2|NDUB8_HUMAN	5;5;4	5;5;4	5;5;4	>sp|O95169-3|NDUB8_HUMAN Isoform 3 of NADH dehydrogenase [ubiquinone] 1 beta subcomplex subunit 8, mitochondrial OS=Homo sapiens GN=NDUFB8;>sp|O95169|NDUB8_HUMAN NADH dehydrogenase [ubiquinone] 1 beta subcomplex subunit 8, mitochondrial OS=Homo sapiens GN=	3	5	5	5	5	4	5	4	3	2	3	2	5	5	4	4	5	5	5	4	5	4	5	4	3	2	3	2	5	5	4	4	5	5	5	4	5	4	5	4	3	2	3	2
sp|O95178|NDUB2_HUMAN	sp|O95178|NDUB2_HUMAN	1	1	1	>sp|O95178|NDUB2_HUMAN NADH dehydrogenase [ubiquinone] 1 beta subcomplex subunit 2, mitochondrial OS=Homo sapiens GN=NDUFB2 PE=1 SV=1	1	1	1	1	1	0	1	1	0	0	0	0	1	1	1	1	1	1	1	1	1	0	1	1	0	0	0	0	1	1	1	1	1	1	1	1	1	0	1	1	0	0	0	0
sp|O95182|NDUA7_HUMAN	sp|O95182|NDUA7_HUMAN	6	6	6	>sp|O95182|NDUA7_HUMAN NADH dehydrogenase [ubiquinone] 1 alpha subcomplex subunit 7 OS=Homo sapiens GN=NDUFA7 PE=1 SV=3	1	6	6	6	3	4	4	3	4	3	3	4	5	5	3	3	3	3	4	4	3	4	4	3	4	3	3	4	5	5	3	3	3	3	4	4	3	4	4	3	4	3	3	4
sp|O95197-3|RTN3_HUMAN;sp|O95197-4|RTN3_HUMAN;sp|O95197-7|RTN3_HUMAN;sp|O95197-2|RTN3_HUMAN;sp|O95197|RTN3_HUMAN;sp|O95197-5|RTN3_HUMAN;sp|O95197-6|RTN3_HUMAN	sp|O95197-3|RTN3_HUMAN;sp|O95197-4|RTN3_HUMAN;sp|O95197-7|RTN3_HUMAN;sp|O95197-2|RTN3_HUMAN;sp|O95197|RTN3_HUMAN;sp|O95197-5|RTN3_HUMAN	4;3;3;3;3;2;1	4;3;3;3;3;2;1	4;3;3;3;3;2;1	>sp|O95197-3|RTN3_HUMAN Isoform 3 of Reticulon-3 OS=Homo sapiens GN=RTN3;>sp|O95197-4|RTN3_HUMAN Isoform 4 of Reticulon-3 OS=Homo sapiens GN=RTN3;>sp|O95197-7|RTN3_HUMAN Isoform 7 of Reticulon-3 OS=Homo sapiens GN=RTN3;>sp|O95197-2|RTN3_HUMAN Isoform 2 of	7	4	4	4	4	3	4	4	3	3	3	3	2	2	3	2	3	2	1	1	4	3	4	4	3	3	3	3	2	2	3	2	3	2	1	1	4	3	4	4	3	3	3	3
sp|O95199-2|RCBT2_HUMAN;sp|O95199|RCBT2_HUMAN	sp|O95199-2|RCBT2_HUMAN;sp|O95199|RCBT2_HUMAN	4;4	4;4	4;4	>sp|O95199-2|RCBT2_HUMAN Isoform 2 of RCC1 and BTB domain-containing protein 2 OS=Homo sapiens GN=RCBTB2;>sp|O95199|RCBT2_HUMAN RCC1 and BTB domain-containing protein 2 OS=Homo sapiens GN=RCBTB2 PE=1 SV=1	2	4	4	4	4	4	4	4	3	3	3	3	0	0	3	3	3	2	2	2	4	4	4	4	3	3	3	3	0	0	3	3	3	2	2	2	4	4	4	4	3	3	3	3
sp|O95202|LETM1_HUMAN;sp|O95202-2|LETM1_HUMAN;sp|O95202-3|LETM1_HUMAN	sp|O95202|LETM1_HUMAN	29;8;8	29;8;8	29;8;8	>sp|O95202|LETM1_HUMAN LETM1 and EF-hand domain-containing protein 1, mitochondrial OS=Homo sapiens GN=LETM1 PE=1 SV=1	3	29	29	29	25	23	18	18	20	21	14	12	25	26	18	18	15	14	22	20	25	23	18	18	20	21	14	12	25	26	18	18	15	14	22	20	25	23	18	18	20	21	14	12
sp|O95214|LERL1_HUMAN;sp|O95214-2|LERL1_HUMAN	sp|O95214|LERL1_HUMAN;sp|O95214-2|LERL1_HUMAN	2;2	2;2	2;2	>sp|O95214|LERL1_HUMAN Leptin receptor overlapping transcript-like 1 OS=Homo sapiens GN=LEPROTL1 PE=2 SV=2;>sp|O95214-2|LERL1_HUMAN Isoform 2 of Leptin receptor overlapping transcript-like 1 OS=Homo sapiens GN=LEPROTL1	2	2	2	2	1	1	2	2	2	2	1	0	2	2	1	0	2	2	1	1	1	1	2	2	2	2	1	0	2	2	1	0	2	2	1	1	1	1	2	2	2	2	1	0
sp|O95218-2|ZRAB2_HUMAN;sp|O95218|ZRAB2_HUMAN	sp|O95218-2|ZRAB2_HUMAN;sp|O95218|ZRAB2_HUMAN	2;2	2;2	2;2	>sp|O95218-2|ZRAB2_HUMAN Isoform 2 of Zinc finger Ran-binding domain-containing protein 2 OS=Homo sapiens GN=ZRANB2;>sp|O95218|ZRAB2_HUMAN Zinc finger Ran-binding domain-containing protein 2 OS=Homo sapiens GN=ZRANB2 PE=1 SV=2	2	2	2	2	2	2	1	2	2	2	1	2	1	1	0	0	1	0	0	0	2	2	1	2	2	2	1	2	1	1	0	0	1	0	0	0	2	2	1	2	2	2	1	2
sp|O95219|SNX4_HUMAN;sp|O95219-2|SNX4_HUMAN	sp|O95219|SNX4_HUMAN;sp|O95219-2|SNX4_HUMAN	12;6	12;6	12;6	>sp|O95219|SNX4_HUMAN Sorting nexin-4 OS=Homo sapiens GN=SNX4 PE=1 SV=1;>sp|O95219-2|SNX4_HUMAN Isoform 2 of Sorting nexin-4 OS=Homo sapiens GN=SNX4	2	12	12	12	5	6	3	4	3	3	3	8	7	8	10	6	7	6	8	4	5	6	3	4	3	3	3	8	7	8	10	6	7	6	8	4	5	6	3	4	3	3	3	8
sp|O95229|ZWINT_HUMAN	sp|O95229|ZWINT_HUMAN	1	1	1	>sp|O95229|ZWINT_HUMAN ZW10 interactor OS=Homo sapiens GN=ZWINT PE=1 SV=2	1	1	1	1	1	1	1	0	0	0	1	1	1	1	1	1	1	0	0	1	1	1	1	0	0	0	1	1	1	1	1	1	1	0	0	1	1	1	1	0	0	0	1	1
sp|O95232|LC7L3_HUMAN;sp|O95232-2|LC7L3_HUMAN	sp|O95232|LC7L3_HUMAN	5;1	5;1	5;1	>sp|O95232|LC7L3_HUMAN Luc7-like protein 3 OS=Homo sapiens GN=LUC7L3 PE=1 SV=2	2	5	5	5	3	4	3	3	2	3	4	3	0	1	2	2	0	0	1	1	3	4	3	3	2	3	4	3	0	1	2	2	0	0	1	1	3	4	3	3	2	3	4	3
sp|O95235|KI20A_HUMAN;sp|O95235-2|KI20A_HUMAN	sp|O95235|KI20A_HUMAN;sp|O95235-2|KI20A_HUMAN	5;4	5;4	5;4	>sp|O95235|KI20A_HUMAN Kinesin-like protein KIF20A OS=Homo sapiens GN=KIF20A PE=1 SV=1;>sp|O95235-2|KI20A_HUMAN Isoform 2 of Kinesin-like protein KIF20A OS=Homo sapiens GN=KIF20A	2	5	5	5	3	2	2	2	0	0	1	2	2	1	1	3	0	0	1	0	3	2	2	2	0	0	1	2	2	1	1	3	0	0	1	0	3	2	2	2	0	0	1	2
sp|O95239-2|KIF4A_HUMAN;sp|O95239|KIF4A_HUMAN	sp|O95239-2|KIF4A_HUMAN;sp|O95239|KIF4A_HUMAN	6;6	5;5	3;3	>sp|O95239-2|KIF4A_HUMAN Isoform 2 of Chromosome-associated kinesin KIF4A OS=Homo sapiens GN=KIF4A;>sp|O95239|KIF4A_HUMAN Chromosome-associated kinesin KIF4A OS=Homo sapiens GN=KIF4A PE=1 SV=3	2	6	5	3	3	2	2	2	2	2	2	2	1	1	4	4	2	1	1	1	2	1	1	1	1	1	1	1	0	0	3	3	1	0	0	0	1	1	1	1	1	1	1	1
sp|O95248|MTMR5_HUMAN;sp|O95248-4|MTMR5_HUMAN	sp|O95248|MTMR5_HUMAN;sp|O95248-4|MTMR5_HUMAN	21;21	21;21	19;19	>sp|O95248|MTMR5_HUMAN Myotubularin-related protein 5 OS=Homo sapiens GN=SBF1 PE=1 SV=3;>sp|O95248-4|MTMR5_HUMAN Isoform 4 of Myotubularin-related protein 5 OS=Homo sapiens GN=SBF1	2	21	21	19	12	10	12	13	10	10	15	11	9	7	13	14	12	11	9	10	12	10	12	13	10	10	15	11	9	7	13	14	12	11	9	10	10	9	11	11	8	9	13	9
sp|O95249|GOSR1_HUMAN;sp|O95249-2|GOSR1_HUMAN	sp|O95249|GOSR1_HUMAN;sp|O95249-2|GOSR1_HUMAN	5;3	5;3	5;3	>sp|O95249|GOSR1_HUMAN Golgi SNAP receptor complex member 1 OS=Homo sapiens GN=GOSR1 PE=1 SV=1;>sp|O95249-2|GOSR1_HUMAN Isoform 2 of Golgi SNAP receptor complex member 1 OS=Homo sapiens GN=GOSR1	2	5	5	5	3	4	4	5	3	3	3	3	3	3	4	3	4	3	2	3	3	4	4	5	3	3	3	3	3	3	4	3	4	3	2	3	3	4	4	5	3	3	3	3
[truncated: 7,220 more rows]
[truncated: 123 more columns]

## Sheet: Supplemental Table S5
Supplemental Table S5. List of proteins significantly downregulated in sperm cell samples obtained from TEX101 G99V homozygous men when compared with TEX101 wild-type fertile control men. Proteins were ranked according to their Log2 LFQ Fold-change. (FDR-adjusted t test p-value <0.05 and Log2 fold change >1.5)
								Log2 transformed LFQ intensity
[truncated: 97 more rows]

## Sheet: Supplemental Table S6
Supplemental Table S6. Evaluation of candidates by SRM. Average Light-to-Heavy ratio was calculated for duplicate injections for each spermatozoa sample. Median technical coefficient of variation (%CV) was calculated for the mean light-to-heavy ratios for all patients for each protein.
[truncated: 12 more rows]
